# Supplementary material for: Syntheses and crystal structures of a new family of hybrid perovskites: C5H14N2·ABr3·0.5H2O (A = K, Rb, Cs)
Source: Acta Crystallogr E Crystallogr Commun. 2019 Jul 26;75(Pt 8):1243–8. doi: 10.1107/S2056989019010338 (PMC6690442; doi:10.1107/S2056989019010338)
Supplement: Supplementary file 1 [file e-75-01243-sup1.cif]

##############################################################################
#                                                                            #
# This CIF contains the data in a paper accepted for publication in          #
# Acta Crystallographica Section E. It conforms to the requirements of       #
# Notes for Authors for Acta Crystallographica Section E, and has been       #
# peer reviewed under the auspices of the IUCr Commission on Journals.       #
#                                                                            #
# Full details of the Crystallographic Information File format               #
# are given in the paper "The Crystallographic Information File (CIF):       #
# a New Standard Archive File for Crystallography" by S. R. Hall, F. H.      #
# Allen and I. D. Brown [Acta Cryst. (1991), A47, 655-685].                  #
#                                                                            #
# The current version of the core CIF dictionary is obtainable from          #
# ftp://ftp.iucr.org/pub/cif_core.dic.                                       #
#                                                                            #
# Software is freely available for graphical display of the structure(s)     #
# in this CIF. For information consult the CIF software page                 #
# http://www.iucr.org/resources/cif/software.                                #
#                                                                            #
# This file may be used for bona fide research purposes within the           #
# scientific community so long as proper attribution is given to the journal # 
# article from which it was obtained.                                        #
#                                                                            #
##############################################################################
data_I
_audit_creation_method     'SHELXL-2014/7'
_database_code_depnum_ccdc_archive     'CCDC 1941724'
_chemical_name_systematic
;
Poly[1-methylpiperizine-1,4-diium [tri-\m-bromido-potassium] hemihydrate]
;
_chemical_name_common     ?
_chemical_formula_moiety     'C5 H14 N2, K Br3, 0.5(H2 O)'
_chemical_formula_sum     'C5 H15 Br3 K N2 O0.5'
_chemical_formula_iupac     '(C5 H14 N2) [K Br3], 0.5H2 O'
_chemical_formula_weight     390.02
_chemical_melting_point     ?
_chemical_absolute_configuration     ?
_space_group_crystal_system     orthorhombic
_space_group_name_H-M_alt     'A m m 2'
_space_group_name_Hall     'A 2 -2'
loop_
    _space_group_symop_operation_xyz
    'x, y, z'
    '-x, -y, z'
    '-x, y, z'
    'x, -y, z'
    'x, y+1/2, z+1/2'
    '-x, -y+1/2, z+1/2'
    '-x, y+1/2, z+1/2'
    'x, -y+1/2, z+1/2'
_cell_length_a     13.411(3)
_cell_length_b     9.488(2)
_cell_length_c     9.790(2)
_cell_angle_alpha     90
_cell_angle_beta     90
_cell_angle_gamma     90
_cell_volume     1245.7(5)
_cell_formula_units_Z     4
_cell_measurement_reflns_used     2257
_cell_measurement_theta_min     3.0
_cell_measurement_theta_max     27.2
_cell_measurement_temperature     93(2)
_exptl_crystal_description     prism
_exptl_crystal_colour     colourless
_exptl_crystal_size_max     0.100
_exptl_crystal_size_mid     0.080
_exptl_crystal_size_min     0.080
_exptl_crystal_density_diffrn     2.080
_exptl_crystal_density_meas     ?
_exptl_crystal_density_method     ?
_exptl_crystal_F_000     748
_exptl_absorpt_coefficient_mu     10.009
_exptl_absorpt_correction_type     multi-scan
_exptl_absorpt_process_details
;
(CrysalisPro; Rigaku, 2017)
;
_exptl_absorpt_correction_T_min     0.406
_exptl_absorpt_correction_T_max     1.000
_diffrn_ambient_temperature     93(2)
_diffrn_source     ?
_diffrn_radiation_type     MoK\a
_diffrn_radiation_wavelength     0.71073
_diffrn_measurement_device_type     'Rigaku Pilatus 200K CCD'
_diffrn_measurement_method     \w
_diffrn_detector_area_resol_mean     ?
_diffrn_reflns_number     3890
_diffrn_reflns_av_R_equivalents     0.0333
_diffrn_reflns_av_unetI/netI     0.0368
_diffrn_reflns_theta_min     2.990
_diffrn_reflns_theta_max     25.319
_diffrn_reflns_theta_full     25.242
_diffrn_measured_fraction_theta_max     0.993
_diffrn_measured_fraction_theta_full     0.992
_diffrn_reflns_limit_h_min     -16
_diffrn_reflns_limit_h_max     16
_diffrn_reflns_limit_k_min     -11
_diffrn_reflns_limit_k_max     11
_diffrn_reflns_limit_l_min     -11
_diffrn_reflns_limit_l_max     11
_refine_special_details     ?
_reflns_number_total     1235
_reflns_number_gt     1208
_reflns_threshold_expression     'I > 2\s(I)'
_refine_ls_structure_factor_coef     Fsqd
_refine_ls_matrix_type     full
_refine_ls_R_factor_all     0.0153
_refine_ls_R_factor_gt     0.0150
_refine_ls_wR_factor_gt     0.0311
_refine_ls_wR_factor_ref     0.0311
_refine_ls_goodness_of_fit_ref     0.896
_refine_ls_restrained_S_all     0.896
_refine_ls_number_reflns     1235
_refine_ls_number_parameters     68
_refine_ls_number_restraints     1
_refine_ls_hydrogen_treatment     constr
_refine_ls_weighting_scheme     calc
_refine_ls_weighting_details     'w=1/[\s^2^(Fo^2^)] where P=(Fo^2^+2Fc^2^)/3'
_atom_sites_solution_hydrogens     mixed
_atom_sites_solution_primary     direct
_atom_sites_solution_secondary     ?
_refine_ls_shift/su_max     0.000
_refine_ls_shift/su_mean     0.000
_refine_diff_density_max     0.409
_refine_diff_density_min     -0.358
_refine_ls_extinction_method
;
SHELXL-2014/7 (Sheldrick 2015)
;
_refine_ls_extinction_coef     0.00195(16)
_refine_ls_extinction_expression
                                  'Fc^*^=kFc[1+0.001xFc^2^\l^3^/sin(2\q)]^-1/4^'
_refine_ls_abs_structure_details
;
Parsons <i>et al.</i> (2013)
;
_refine_ls_abs_structure_Flack     -0.001(11)
loop_
    _atom_type_symbol
    _atom_type_description
    _atom_type_scat_dispersion_real
    _atom_type_scat_dispersion_imag
    _atom_type_scat_source
    'C' 'C' 0.0033 0.0016
                         'International Tables Vol C Tables 4.2.6.8 and 6.1.1.4'
    'H' 'H' 0.0000 0.0000
                         'International Tables Vol C Tables 4.2.6.8 and 6.1.1.4'
    'Br' 'Br' -0.2901 2.4595
                         'International Tables Vol C Tables 4.2.6.8 and 6.1.1.4'
    'N' 'N' 0.0061 0.0033
                         'International Tables Vol C Tables 4.2.6.8 and 6.1.1.4'
    'K' 'K' 0.2009 0.2494
                         'International Tables Vol C Tables 4.2.6.8 and 6.1.1.4'
    'O' 'O' 0.0106 0.0060
                         'International Tables Vol C Tables 4.2.6.8 and 6.1.1.4'
_computing_data_collection
;
CrysalisPro (Rigaku, 2017)
;
_computing_cell_refinement
;
CrysalisPro (Rigaku, 2017)
;
_computing_data_reduction
;
CrysalisPro (Rigaku, 2017)
;
_computing_structure_solution
;
SHELXS-7 (Sheldrick, 2008)
;
_computing_structure_refinement
;
<i>SHELXL2014/7</i> (Sheldrick, 2015)
;
_computing_molecular_graphics
;
ORTEP-3 for Windows (Farrugia, 2012)
;
_computing_publication_material
;
publCIF (Westrip, 2010)
;
loop_
    _atom_site_type_symbol
    _atom_site_label
    _atom_site_fract_x
    _atom_site_fract_y
    _atom_site_fract_z
    _atom_site_U_iso_or_equiv
    _atom_site_adp_type
    _atom_site_calc_flag
    _atom_site_occupancy
    _atom_site_disorder_assembly
    _atom_site_disorder_group
    K K1 1.0000 0.5000 0.9058(2) 0.0145(4) Uani d 1 . .
    K K2 0.5000 0.5000 1.0306(2) 0.0120(3) Uani d 1 . .
    Br Br1 1.0000 0.70384(5) 0.60463(6) 0.01165(14) Uani d 1 . .
    Br Br2 0.5000 0.74449(6) 0.77675(6) 0.01087(14) Uani d 1 . .
    Br Br3 0.74393(4) 0.5000 0.96724(6) 0.01101(14) Uani d 1 . .
    C C1 0.7289(3) 0.3693(4) 0.6163(5) 0.0123(9) Uani d 1 . .
    H H1A 0.6861 0.2859 0.6321 0.015 Uiso calc 1 . .
    H H1B 0.7878 0.3614 0.6767 0.015 Uiso calc 1 . .
    C C2 0.7626(3) 0.3706(4) 0.4700(5) 0.0107(8) Uani d 1 . .
    H H2A 0.7038 0.3696 0.4089 0.013 Uiso calc 1 . .
    H H2B 0.8027 0.2851 0.4510 0.013 Uiso calc 1 . .
    C C3 0.8629(4) 0.5000 0.2985(6) 0.0145(12) Uani d 1 . .
    H H3A 0.9028 0.5851 0.2831 0.022 Uiso d 1 . .
    H H3B 0.8067 0.5000 0.2346 0.022 Uiso d 1 . .
    N N1 0.6720(3) 0.5000 0.6522(5) 0.0098(10) Uani d 1 . .
    H H1N 0.6586 0.5000 0.7433 0.012 Uiso calc 1 . .
    H H2N 0.6128 0.5000 0.6067 0.012 Uiso calc 1 . .
    N N2 0.8244(3) 0.5000 0.4421(5) 0.0091(10) Uani d 1 . .
    H H3N 0.8827 0.5000 0.5059 0.011 Uiso calc 1 . .
    O O1 0.5000 0.5000 0.4902(5) 0.0088(12) Uani d 1 . .
    H H1O 0.5000 0.4251 0.4392 0.011 Uiso d 1 . .
loop_
    _atom_site_aniso_label
    _atom_site_aniso_U_11
    _atom_site_aniso_U_22
    _atom_site_aniso_U_33
    _atom_site_aniso_U_12
    _atom_site_aniso_U_13
    _atom_site_aniso_U_23
    K1 0.0132(9) 0.0147(8) 0.0156(10) 0.000 0.000 0.000
    K2 0.0105(8) 0.0138(8) 0.0117(9) 0.000 0.000 0.000
    Br1 0.0086(3) 0.0111(3) 0.0152(3) 0.000 0.000 -0.0018(2)
    Br2 0.0102(3) 0.0114(3) 0.0110(3) 0.000 0.000 -0.0015(2)
    Br3 0.0119(3) 0.0102(3) 0.0110(3) 0.000 -0.0026(2) 0.000
    C1 0.0105(17) 0.0092(18) 0.017(2) 0.0022(14) 0.0017(18) 0.0032(19)
    C2 0.0098(18) 0.0087(17) 0.014(2) -0.0005(14) 0.0021(19) 0.000(2)
    C3 0.017(3) 0.019(3) 0.008(3) 0.000 0.005(3) 0.000
    N1 0.007(2) 0.014(2) 0.008(3) 0.000 0.0026(19) 0.000
    N2 0.009(2) 0.009(2) 0.010(3) 0.000 0.0003(19) 0.000
    O1 0.012(2) 0.008(2) 0.007(3) 0.000 0.000 0.000
_geom_special_details
;
 All esds (except the esd in the dihedral angle between two l.s. planes)
 are estimated using the full covariance matrix.  The cell esds are taken
 into account individually in the estimation of esds in distances, angles
 and torsion angles; correlations between esds in cell parameters are only
 used when they are defined by crystal symmetry.  An approximate (isotropic)
 treatment of cell esds is used for estimating esds involving l.s. planes.
;
loop_
    _geom_bond_atom_site_label_1
    _geom_bond_atom_site_label_2
    _geom_bond_site_symmetry_2
    _geom_bond_distance
    _geom_bond_publ_flag
    K1 Br1 6_765 3.4184(13) y
    K1 Br1 5_545 3.4184(13) ?
    K1 Br1 2_765 3.5261(18) ?
    K1 Br1 . 3.5261(18) y
    K1 Br3 . 3.4865(10) y
    K1 Br3 2_765 3.4865(10) ?
    K2 Br2 2_665 3.4000(16) ?
    K2 Br2 . 3.4000(16) y
    K2 Br2 6_665 3.4179(15) y
    K2 Br2 5_545 3.4179(15) ?
    K2 Br3 2_665 3.3297(10) ?
    K2 Br3 . 3.3297(10) y
    Br1 K1 5_554 3.4183(13) ?
    Br2 K2 5_554 3.4179(15) ?
    C1 N1 . 1.498(4) ?
    C1 C2 . 1.502(6) ?
    C1 H1A . 0.9900 ?
    C1 H1B . 0.9900 ?
    C2 N2 . 1.506(4) ?
    C2 H2A . 0.9900 ?
    C2 H2B . 0.9900 ?
    C3 N2 . 1.497(7) ?
    C3 H3A . 0.9800 ?
    C3 H3B . 0.9799 ?
    N1 C1 4_565 1.498(4) ?
    N1 H1N . 0.9100 ?
    N1 H2N . 0.9100 ?
    N2 C2 4_565 1.506(4) ?
    N2 H3N . 1.0000 ?
    O1 H1O . 0.8686 ?
loop_
    _geom_angle_atom_site_label_1
    _geom_angle_atom_site_label_2
    _geom_angle_atom_site_label_3
    _geom_angle_site_symmetry_1
    _geom_angle_site_symmetry_3
    _geom_angle
    _geom_angle_publ_flag
    Br1 K1 Br1 6_765 5_545 110.57(6) ?
    Br1 K1 Br3 6_765 . 84.36(2) ?
    Br1 K1 Br3 5_545 . 84.36(2) ?
    Br1 K1 Br3 6_765 2_765 84.36(2) ?
    Br1 K1 Br3 5_545 2_765 84.36(2) ?
    Br3 K1 Br3 . 2_765 160.13(7) ?
    Br1 K1 Br1 6_765 2_765 157.98(5) ?
    Br1 K1 Br1 5_545 2_765 91.449(19) ?
    Br3 K1 Br1 . 2_765 98.30(3) ?
    Br3 K1 Br1 2_765 2_765 98.30(3) ?
    Br1 K1 Br1 6_765 . 91.449(18) ?
    Br1 K1 Br1 5_545 . 157.98(5) ?
    Br3 K1 Br1 . . 98.30(3) ?
    Br3 K1 Br1 2_765 . 98.30(3) ?
    Br1 K1 Br1 2_765 . 66.53(4) ?
    Br3 K2 Br3 2_665 . 158.51(7) ?
    Br3 K2 Br2 2_665 2_665 82.17(3) ?
    Br3 K2 Br2 . 2_665 82.17(3) ?
    Br3 K2 Br2 2_665 . 82.17(3) ?
    Br3 K2 Br2 . . 82.17(3) ?
    Br2 K2 Br2 2_665 . 86.05(5) ?
    Br3 K2 Br2 2_665 6_665 97.55(2) ?
    Br3 K2 Br2 . 6_665 97.55(2) ?
    Br2 K2 Br2 2_665 6_665 177.85(5) ?
    Br2 K2 Br2 . 6_665 91.800(17) ?
    Br3 K2 Br2 2_665 5_545 97.55(2) ?
    Br3 K2 Br2 . 5_545 97.55(2) ?
    Br2 K2 Br2 2_665 5_545 91.800(17) ?
    Br2 K2 Br2 . 5_545 177.85(5) ?
    Br2 K2 Br2 6_665 5_545 90.35(5) ?
    K1 Br1 K1 5_554 . 157.98(5) y
    K2 Br2 K2 . 5_554 177.85(5) y
    K2 Br3 K1 . . 179.19(5) y
    N1 C1 C2 . . 111.8(3) ?
    N1 C1 H1A . . 109.3 ?
    C2 C1 H1A . . 109.3 ?
    N1 C1 H1B . . 109.3 ?
    C2 C1 H1B . . 109.3 ?
    H1A C1 H1B . . 107.9 ?
    C1 C2 N2 . . 110.2(3) ?
    C1 C2 H2A . . 109.6 ?
    N2 C2 H2A . . 109.6 ?
    C1 C2 H2B . . 109.6 ?
    N2 C2 H2B . . 109.6 ?
    H2A C2 H2B . . 108.1 ?
    N2 C3 H3A . . 109.4 ?
    N2 C3 H3B . . 109.5 ?
    H3A C3 H3B . . 108.7 ?
    C1 N1 C1 . 4_565 111.7(4) ?
    C1 N1 H1N . . 109.3 ?
    C1 N1 H1N 4_565 . 109.3 ?
    C1 N1 H2N . . 109.3 ?
    C1 N1 H2N 4_565 . 109.3 ?
    H1N N1 H2N . . 107.9 ?
    C3 N2 C2 . 4_565 111.1(3) ?
    C3 N2 C2 . . 111.1(3) ?
    C2 N2 C2 4_565 . 109.2(4) ?
    C3 N2 H3N . . 108.4 ?
    C2 N2 H3N 4_565 . 108.4 ?
    C2 N2 H3N . . 108.4 ?
loop_
    _geom_torsion_atom_site_label_1
    _geom_torsion_atom_site_label_2
    _geom_torsion_atom_site_label_3
    _geom_torsion_atom_site_label_4
    _geom_torsion_site_symmetry_1
    _geom_torsion_site_symmetry_2
    _geom_torsion_site_symmetry_3
    _geom_torsion_site_symmetry_4
    _geom_torsion
    _geom_torsion_publ_flag
    N1 C1 C2 N2 . . . . 56.6(4) ?
    C2 C1 N1 C1 . . . 4_565 -52.9(5) ?
    C1 C2 N2 C3 . . . . 177.3(3) ?
    C1 C2 N2 C2 . . . 4_565 -59.8(5) ?
loop_
    _geom_hbond_atom_site_label_D
    _geom_hbond_atom_site_label_H
    _geom_hbond_atom_site_label_A
    _geom_hbond_site_symmetry_A
    _geom_hbond_distance_DH
    _geom_hbond_distance_HA
    _geom_hbond_distance_DA
    _geom_hbond_angle_DHA
    N1 H2N O1 . 0.91 1.89 2.799(5) 172
    N1 H1N Br3 . 0.91 2.47 3.232(5) 141
    N2 H3N Br1 . 1.00 2.67 3.438(4) 133
    N2 H3N Br1 2_765 1.00 2.67 3.438(4) 133
    O1 H1O Br2 5_544 0.87 2.34 3.200(3) 172
    C1 H1A Br2 2_665 0.99 2.88 3.614(4) 131
    C1 H1B Br1 2_765 0.99 3.00 3.703(4) 129
    C2 H2B Br1 2_765 0.99 3.05 3.517(4) 111
    C2 H2B Br3 5_544 0.99 2.82 3.525(4) 129
    C3 H3A Br1 6_764 0.98 2.96 3.857(4) 153
    C3 H3B Br3 1_554 0.98 2.75 3.615(6) 148
_shelx_space_group_comment
;
The symmetry employed for this shelxl refinement is uniquely defined
by the following loop, which should always be used as a source of
symmetry information in preference to the above space-group names.
They are only intended as comments.
;
_shelx_estimated_absorpt_T_min     0.434
_shelx_estimated_absorpt_T_max     0.501
_shelx_hkl_file
;
   0   0   2 5377.25  332.23   1-0.08441-0.05808 0.50569 0.41534 0.85856 0.90780
   0   0  -2 5527.51  348.85   1-0.48452-0.51056-0.56594-0.47564-0.66704-0.71629
   0   0   3  202.00   76.33   1-0.07879-0.03930 0.53059 0.39506 0.84395 0.91781
   0   0   3  184.37   86.19   1-0.52438-0.48532-0.45152-0.58696-0.72190-0.64802
   0   0  -3  169.21   80.44   1-0.47548-0.51455-0.58771-0.45227-0.65459-0.72848
   0   0   4139184.9 4251.96   1-0.07309-0.02043 0.55508 0.37437 0.82857 0.92705
   0   0   4142847.8 4802.33   1-0.53128-0.47920-0.42752-0.60811-0.73141-0.63289
   0   0  -4135999.7 4109.08   1-0.46609-0.51817-0.60911-0.42852-0.64166-0.74017
   0   0   5 1991.71  195.01   1-0.06730-0.00148 0.57917 0.35329 0.81241 0.93551
   0   0   5 1919.03  198.56   1-0.53782-0.47271-0.40315-0.62889-0.74041-0.61727
   0   0  -5 1937.20  195.05   1-0.45633-0.52144-0.63014-0.40440-0.62823-0.75137
   0   0  -622327.97  822.81   1-0.12640-0.20539 0.29242 0.56348 0.94789 0.80018
   0   0   624575.98  932.47   1-0.06143 0.01755 0.60286 0.33181 0.79547 0.94318
   0   0   624845.33  956.75   1-0.54399-0.46587-0.37840-0.64929-0.74891-0.60114
   0   0  -623948.25  922.91   1-0.44621-0.52429-0.65078-0.37992-0.61430-0.76208
   0   0  -7  540.17  107.61   1-0.13127-0.22343 0.26396 0.58020 0.95555 0.78322
   0   0   7  566.96  111.87   1-0.05548 0.03667 0.62615 0.30991 0.77772 0.95005
   0   0   7  572.27  121.70   1-0.54983-0.45863-0.35314-0.66927-0.75694-0.58457
   0   0  -7  587.78  117.90   1-0.43572-0.52682-0.67105-0.35504-0.59986-0.77226
   0   0  -882915.56 2798.30   1-0.13605-0.24138 0.23508 0.59650 0.96240 0.76545
   0   0   886351.32 3087.44   1-0.04943 0.05588 0.64901 0.28760 0.75916 0.95611
   0   0   887360.25 3132.40   1-0.55526-0.45103-0.32761-0.68890-0.76442-0.56742
   0   0  -884665.91 2938.95   1-0.42486-0.52897-0.69092-0.32977-0.58490-0.78194
   0   0  -9 1112.86  150.71   1-0.14074-0.25923 0.20578 0.61237 0.96842 0.74685
   0   0   9 1019.94  142.70   1-0.04330 0.07518 0.67145 0.26486 0.73978 0.96135
   0   0   9  996.09  150.21   1-0.56031-0.44305-0.30168-0.70814-0.77138-0.54975
   0   0  -9  991.34  153.26   1-0.41361-0.53074-0.71040-0.30411-0.56942-0.79109
   0   0 -1012230.50  605.15   1-0.14535-0.27700 0.17604 0.62781 0.97359 0.72740
   0   0  1011482.36  576.16   1-0.03707 0.09457 0.69345 0.24168 0.71954 0.96573
   0   0 -1011476.20  593.17   1-0.40198-0.53212-0.72948-0.27804-0.55340-0.79970
   0   0  11  432.68  116.70   1-0.03075 0.11406 0.71500 0.21806 0.69843 0.96924
   0   0 -11  493.14  138.62   1-0.38995-0.53310-0.74814-0.25156-0.53685-0.80778
   0   0  1251786.84 2384.78   1-0.02434 0.13364 0.73610 0.19397 0.67643 0.97185
   0   0 -1252738.63 2423.12   1-0.37752-0.53368-0.76639-0.22466-0.51973-0.81529
   0   0  13 1057.05  162.84   1-0.01782 0.15332 0.75671 0.16942 0.65350 0.97354
   0   0 -13 1055.32  156.21   1-0.36467-0.53385-0.78419-0.19733-0.50204-0.82223
   0   0  14 7049.61  344.01   1-0.01120 0.17311 0.77683 0.14436 0.62960 0.97426
   0   0 -14 6811.18  336.20   1-0.35139-0.53358-0.80156-0.16954-0.48375-0.82857
   0   0  15  921.28  160.16   1-0.00447 0.19300 0.79644 0.11879 0.60469 0.97398
   0   0 -15  882.68  153.11   1-0.33766-0.53287-0.81846-0.14130-0.46486-0.83431
   0   0  1623611.23 1094.13   1 0.00236 0.21301 0.81550 0.09267 0.57874 0.97264
   0   0 -1621723.93 1024.64   1-0.32348-0.53170-0.83488-0.11258-0.44533-0.83941
   0  -2   013582.20  527.34   1-0.19886-0.06984-0.31546-0.25860 0.92786 0.96345
   0  -2  -117991.84  660.94   1-0.17259-0.05670-0.02692 0.07516 0.98462 0.99555
   0  -2  -118203.39  646.79   1-0.49978-0.38339 0.52613 0.62782-0.68804-0.67738
   0  -2  -237253.14 1272.51   1-0.15760-0.05486 0.09121 0.23849 0.98328 0.96959
   0  -2  -232559.73 1068.50   1-0.57352-0.47013 0.21829 0.36514-0.78956-0.80352
   0  -2   231201.40 1032.85   1-0.17798-0.02273-0.95303-0.98678-0.24503-0.16042
   0  -2  -337332.38 1300.03   1-0.15017-0.06058 0.14369 0.33615 0.97816 0.93985
   0   2   330582.35 1296.18   1-0.11445-0.20398 0.35859 0.16610 0.92645 0.96477
   0   2  -335768.30 1192.36   1-0.04847-0.21700 0.65259 0.73116 0.75615 0.64677
   0  -2  -333321.96 1187.58   1-0.58768-0.49733-0.00706 0.18501-0.80905-0.84760
   0  -2   331210.00 1066.92   1-0.28859-0.12033-0.87112-0.95002-0.39730-0.28806
   0  -2  -413785.60  611.23   1-0.14687-0.07042 0.16598 0.40363 0.97512 0.91220
   0   2   410597.00  503.29   1-0.10402-0.18039 0.41255 0.17488 0.90497 0.96792
   0   2  -411684.37  516.15   1-0.07882-0.26052 0.53045 0.65419 0.84404 0.71003
   0  -2   412021.80  514.80   1 0.01769 0.19939 0.85503 0.73129 0.51826 0.65226
   0  -2  -412224.50  518.33   1-0.57983-0.50250-0.16301 0.07426-0.79825-0.86137
   0  -2   411925.15  501.05   1-0.35909-0.17781-0.79162-0.91565-0.49435-0.36048
   0  -2  -517881.81  738.32   1-0.14594-0.08263 0.17215 0.45498 0.97420 0.88665
   0   2   513652.61  603.54   1-0.09492-0.15813 0.45704 0.17419 0.88436 0.97193
   0   2  -513831.66  585.39   1-0.09620-0.29106 0.45094 0.61986 0.88735 0.72873
   0  -2   515860.51  642.93   1 0.00275 0.19761 0.81656 0.64764 0.57725 0.73587
   0  -2  -515419.78  602.95   1-0.56500-0.50070-0.27519 0.00725-0.77784-0.86558
   0  -2   515841.04  636.62   1-0.40686-0.21257-0.72161-0.89079-0.56012-0.40162
   0   2  -512862.00  598.82   1-0.25770-0.45199-0.89873-0.72955-0.35477-0.51327
   0  -2  -623263.14  986.20   1-0.14646-0.09630 0.16867 0.49668 0.97472 0.86256
   0   2  -619662.04  821.49   1-0.10834-0.31637 0.39060 0.60470 0.91416 0.73092
   0   2   620468.42  880.95   1-0.08661-0.13665 0.49576 0.16773 0.86412 0.97631
   0  -2   619134.61  826.09   1-0.00383 0.20419 0.79827 0.58418 0.60227 0.78551
   0  -2  -619697.03  806.92   1-0.54825-0.49697-0.36017-0.03256-0.75477-0.86715
   0  -2   619626.08  831.72   1-0.44133-0.23402-0.66036-0.87468-0.60757-0.42444
   0   2  -619619.54  842.74   1-0.27783-0.48513-0.88120-0.66687-0.38248-0.56561
   0  -2  -718930.12  819.47   1-0.14792-0.11091 0.15892 0.53213 0.97614 0.83936
   0   2  -715416.17  668.22   1-0.11788-0.33907 0.34008 0.59935 0.93297 0.72511
   0   2   716540.86  727.84   1-0.07878-0.11566 0.53063 0.15743 0.84392 0.98073
   0  -2   714561.63  670.94   1-0.00610 0.21508 0.79176 0.53249 0.61079 0.81865
   0   2   713788.17  650.19   1-0.58753-0.62578-0.02372-0.39638-0.80885-0.67177
   0  -2  -715428.38  678.05   1-0.53111-0.49300-0.42812-0.05554-0.73118-0.86825
   0  -2   715745.10  713.50   1-0.46754-0.24714-0.60588-0.86537-0.64366-0.43594
   0   2  -715775.17  731.76   1-0.28911-0.50942-0.87063-0.61116-0.39801-0.60577
   0   2  -8 2292.11  189.48   1-0.12593-0.36029 0.29509 0.59954 0.94713 0.71465
   0   2   8 2452.12  215.21   1-0.07126-0.09497 0.56278 0.14440 0.82352 0.98495
   0  -2   8 2552.49  218.68   1-0.00588 0.22847 0.79241 0.48796 0.60995 0.84243
   0   2   8 2120.33  196.99   1-0.58730-0.61252-0.03653-0.45434-0.80853-0.64682
   0  -2  -8 2703.83  222.76   1-0.51425-0.48916-0.48407-0.06634-0.70796-0.86966
   0  -2   8 2736.38  230.21   1-0.48829-0.25487-0.55649-0.86113-0.67222-0.43987
   0   2  -8 2328.65  217.82   1-0.29456-0.52789-0.86532-0.56071-0.40552-0.63791
   0   2  -9 9313.22  454.05   1-0.13303-0.38055 0.25343 0.60306 0.95816 0.70106
   0   2   9 9730.95  494.30   1-0.06394-0.07448 0.59286 0.12930 0.80276 0.98880
   0  -2   9 8928.62  469.22   1-0.00406 0.24345 0.79761 0.44798 0.60315 0.86025
   0   2   9 8376.28  457.99   1-0.58721-0.59940-0.04078-0.50374-0.80840-0.62205
   0  -2  -9 8921.30  459.61   1-0.49766-0.48559-0.53191-0.06903-0.68512-0.87145
   0   2  -9 9373.18  497.80   1-0.29596-0.54230-0.86394-0.51418-0.40744-0.66446
   0   2 -1011434.05  567.63   1-0.13947-0.40016 0.21383 0.60864 0.96686 0.68514
   0   2  1011457.80  566.06   1-0.05673-0.05411 0.62131 0.11258 0.78150 0.99216
   0  -2  1011328.06  584.17   1-0.00116 0.25952 0.80578 0.41098 0.59220 0.87392
   0  -2 -1011379.69  596.83   1-0.48130-0.48225-0.57385-0.06582-0.66260-0.87355
   0   2 -1011644.67  602.55   1-0.29440-0.55376-0.86548-0.47058-0.40529-0.68695
   0   2 -1115480.95  926.63   1-0.14542-0.41928 0.17553 0.61551 0.97367 0.66733
   0   2  1113025.40  788.51   1-0.04959-0.03380 0.64841 0.09450 0.75967 0.99495
   0  -2  1113202.29  809.23   1 0.00252 0.27638 0.81594 0.37596 0.57812 0.88445
   0  -2 -1113162.10  795.22   1-0.46508-0.47905-0.61135-0.05817-0.64027-0.87585
   0   2 -1113728.98  848.86   1-0.29058-0.56295-0.86920-0.42916-0.40004-0.70632
   0   2  12 1469.92  172.51   1-0.04248-0.01353 0.67436 0.07528 0.73717 0.99707
   0  -2  12 1774.67  197.20   1 0.00681 0.29383 0.82743 0.34227 0.56151 0.89247
   0  -2 -12 1726.46  186.01   1-0.44893-0.47587-0.64535-0.04709-0.61804-0.87825
   0   2 -12 1525.75  196.52   1-0.28497-0.57036-0.87456-0.38938-0.39232-0.72323
   0   2  13 4630.82  314.00   1-0.03538 0.00673 0.69930 0.05504 0.71394 0.99846
   0  -2  13 4916.52  348.12   1 0.01157 0.31176 0.83979 0.30946 0.54278 0.89835
   0  -2 -13 4765.31  326.79   1-0.43274-0.47270-0.67661-0.03320-0.59575-0.88059
   0   2 -13 4914.54  344.28   1-0.27789-0.57629-0.88114-0.35080-0.38257-0.73811
   0   2  14 6660.93  319.94   1-0.02825 0.02703 0.72333 0.03389 0.68992 0.99905
   0  -2  14 6831.42  345.09   1 0.01673 0.33008 0.85269 0.27718 0.52214 0.90233
   0  -2 -14 6433.64  328.87   1-0.41646-0.46943-0.70558-0.01703-0.57333-0.88280
   0   2 -14 6981.68  344.01   1-0.26956-0.58097-0.88860-0.31312-0.37110-0.75127
   0   2  15 7258.51  365.88   1-0.02108 0.04736 0.74649 0.01188 0.66505 0.99880
   0  -2 -15 6095.99  331.87   1-0.40000-0.46599-0.73262 0.00107-0.55068-0.88478
   0   2 -15 7732.98  401.07   1-0.26013-0.58456-0.89670-0.27608-0.35813-0.76292
   0  -4   0 3583.54  210.02   1-0.20554 0.05251-0.44965-0.33593 0.86923 0.94041
   0   4   0 4159.11  314.94   1-0.15502-0.41308 0.10985-0.00396 0.98178 0.91068
   0  -4   133866.23 1114.61   1-0.20281 0.06862-0.73750-0.66932 0.64417 0.73979
   0  -4  -132551.11 1099.05   1-0.19447 0.05045-0.25290-0.09398 0.94774 0.99429
   0   4  -131732.90 1665.96   1-0.17464-0.44585-0.04477-0.11340 0.98361 0.88789
   0   4   136725.73 1274.44   1-0.14034-0.38524 0.20833 0.04923 0.96793 0.92149
   0  -4  -133997.57 1123.05   1-0.46022-0.21445 0.62189 0.78018-0.63358-0.58763
   0  -4   241966.92 1313.16   1-0.14525 0.13935-0.98043-0.95736 0.13282 0.25306
   0  -4  -242171.51 1353.19   1-0.18377 0.04804-0.13076 0.07334 0.97423 0.99614
   0   4   239424.49 1345.42   1-0.12870-0.36043 0.27911 0.07483 0.95159 0.92977
   0   4   242153.02 1372.10   1-0.39335-0.62611 0.74298 0.53961-0.54152-0.56284
   0  -4  -244331.02 1412.01   1-0.52687-0.29406 0.44305 0.64650-0.72533-0.70396
   0  -4  -344419.40 1433.45   1-0.17585 0.04277-0.05550 0.19386 0.98285 0.98009
   0   4   345213.82 1723.44   1-0.11880-0.33737 0.33508 0.08562 0.93466 0.93746
   0   4   349512.60 1577.85   1-0.46083-0.68060 0.62060 0.37214-0.63441-0.63110
   0  -4  -348340.51 1654.82   1-0.56606-0.34626 0.26881 0.51738-0.77929-0.78256
   0  -4   345425.39 1455.40   1-0.15411 0.14336-0.96500-0.98736-0.21216-0.06757
   0   4  -528144.49 1109.11   1-0.13150-0.45517-0.99026-0.87796 0.04565-0.14827
   0  -4  -525938.51 1034.54   1-0.16727 0.02506 0.01725 0.35699 0.98575 0.93376
   0   4   527763.47 1153.97   1-0.10179-0.29402 0.42368 0.08387 0.90007 0.95210
   0   4  -530965.17 1201.19   1-0.07679-0.40068 0.53927 0.65123 0.83861 0.64447
   0   4   528678.82 1072.93   1-0.53333-0.72712 0.42005 0.08123-0.73423-0.68168
   0  -4  -527080.28 1034.54   1-0.58760-0.39387-0.01829 0.32072-0.80894-0.86139
   0  -4   525843.90 1057.61   1-0.29603 0.02747-0.86387-0.97651-0.40754-0.21369
   0   4  -621723.00 1101.63   1-0.10062-0.43722-0.98625-0.82853-0.13107-0.34979
   0  -4  -620540.39  833.19   1-0.16549 0.01369 0.03142 0.41635 0.98571 0.90910
   0   4  -621886.05  897.69   1-0.09861-0.43567 0.43926 0.59640 0.89292 0.67416
   0   4   621057.55  813.89   1-0.55071-0.73148 0.34915-0.03479-0.75816-0.68096
   0  -4  -621482.35  848.58   1-0.58279-0.40206-0.12899 0.25524-0.80231-0.87931
   0  -4   620488.79  817.98   1-0.34597-0.00944-0.80836-0.96614-0.47629-0.25781
   0   4  -620497.04 1397.78   1-0.09826-0.43479-0.98592-0.82813-0.13528-0.35376
   0   4  -724200.42  969.52   1-0.08067-0.43024-0.96876-0.76590-0.23449-0.47778
   0  -4  -723908.65  969.55   1-0.16483 0.00121 0.03659 0.46670 0.98564 0.88441
   0   4  -725019.28 1030.85   1-0.11325-0.46347 0.36497 0.56728 0.92410 0.68071
   0   4   724226.25  969.81   1-0.56145-0.72922 0.29549-0.13357-0.77294-0.67111
   0  -4  -725500.45 1064.83   1-0.57298-0.40528-0.22238 0.20702-0.78881-0.89044
   0  -4   724865.22  985.91   1-0.38614-0.03660-0.75385-0.95678-0.53160-0.28849
   0   4  -726121.77 1080.59   1-0.12701-0.47655-0.97636-0.77343-0.17485-0.41796
   0   4  -8 4624.22  299.15   1-0.06813-0.43068-0.95280-0.70479-0.29584-0.56372
   0   4  -8 4712.84  285.61   1-0.12428-0.48767 0.30452 0.55200 0.94436 0.67635
   0   4   8 4557.31  282.10   1-0.56811-0.72286 0.25602-0.21817-0.78211-0.65563
   0  -4  -8 4568.58  275.64   1-0.56028-0.40561-0.30186 0.17269-0.77133-0.89758
   0   4  -8 4980.32  326.76   1-0.14744-0.50999-0.96801-0.71994-0.20298-0.47072
   0   4  -919739.82  940.46   1-0.06060-0.43614-0.94153-0.64843-0.33142-0.62394
   0   4  -921392.32  933.95   1-0.13326-0.50982 0.25202 0.54468 0.95850 0.66587
   0   4   923314.24 1019.56   1-0.07217-0.21175 0.55895 0.03843 0.82605 0.97656
   0  -4  -919628.52  885.08   1-0.54588-0.40424-0.37045 0.14927-0.75151-0.90238
   0   4  -922392.01 1043.40   1-0.16152-0.53708-0.96149-0.66827-0.22236-0.51473
   0   4 -1013273.11  837.37   1-0.05640-0.44490-0.93469-0.59646-0.35093-0.66804
   0   4 -1016834.84  988.06   1-0.14097-0.53069 0.20435 0.54219 0.96869 0.65145
   0   4  1016626.22  982.86   1-0.06509-0.19150 0.58818 0.02249 0.80610 0.98123
   0  -4 -1014556.71  981.75   1-0.53037-0.40206-0.43079 0.13378-0.73015-0.90578
   0   4 -1015328.40 1025.94   1-0.17066-0.55924-0.95690-0.61854-0.23494-0.55194
   0   4 -1113210.16  715.39   1-0.05457-0.45605-0.93161-0.54823-0.35933-0.70103
   0   4 -1119828.78 1003.32   1-0.14779-0.55045 0.15982 0.54304 0.97601 0.63411
   0   4  1116685.57  852.86   1-0.05805-0.17129 0.61619 0.00532 0.78545 0.98520
   0  -4 -1115155.68  795.56   1-0.51429-0.39901-0.48394 0.12577-0.70802-0.90827
   0   4 -1115522.44  858.30   1-0.17592-0.57751-0.95414-0.57064-0.24218-0.58381
   0   4 -12  948.70  147.60   1-0.05447-0.46893-0.93145-0.50293-0.35976-0.72605
   0   4 -12 1028.58  190.30   1-0.15399-0.56980 0.11713 0.54554 0.98110 0.61458
   0   4  12 1024.18  164.05   1-0.05101-0.15109 0.64311-0.01292 0.76406 0.98843
   0  -4 -12 1225.61  165.80   1-0.49776-0.39550-0.53162 0.12324-0.68527-0.91015
   0   4 -12  969.82  174.74   1-0.17806-0.59266-0.95299-0.52434-0.24513-0.61139
   0   4 -1311218.86  462.28   1-0.05569-0.48312-0.93351-0.45986-0.35418-0.74506
   0   4  1313295.54  510.90   1-0.04396-0.13087 0.66908-0.03214 0.74188 0.99087
   0  -4 -1311764.73  478.21   1-0.48089-0.39165-0.57483 0.12518-0.66204-0.91155
   0   4 -1312517.12  542.31   1-0.17764-0.60526-0.95322-0.47942-0.24456-0.63545
   0   4 -14 8799.56  661.37   1-0.05793-0.49833-0.93723-0.41844-0.34384-0.75931
   0   4  1410677.95  469.16   1-0.03687-0.11062 0.69415-0.05224 0.71888 0.99248
   0  -4 -1410577.20  491.31   1-0.46372-0.38750-0.61433 0.13082-0.63839-0.91253
   0   4 -1410476.75  512.44   1-0.17509-0.61572-0.95458-0.43564-0.24105-0.65657
   0   4  15 8640.94  470.94   1-0.02974-0.09032 0.71840-0.07317 0.69499 0.99321
   0  -4 -15 8672.94  510.74   1-0.44627-0.38303-0.65067 0.13955-0.61438-0.91312
   0   4 -15 8502.98  488.03   1-0.17072-0.62437-0.95687-0.39279-0.23503-0.67518
   0  -6   057896.98 2002.13   1-0.20780 0.17928-0.57962-0.40904 0.78794 0.89472
   0   6   051026.84 1894.88   1-0.13202-0.51912 0.25950 0.08860 0.95667 0.85009
   0  -6   055296.94 1996.16   1-0.40767-0.01951 0.72029 0.89009-0.56123-0.45535
   0  -6   1 2005.50  153.20   1-0.20037 0.20025-0.76885-0.64400 0.60722 0.73834
   0  -6  -1 2037.19  161.46   1-0.20473 0.16923-0.42791-0.21215 0.88032 0.96247
   0   6  -1 2314.40  204.36   1-0.14072-0.54099 0.20593 0.08021 0.96839 0.83719
   0   6   1 1984.91  182.36   1-0.12436-0.49829 0.30408 0.08802 0.94449 0.86252
   0  -6  -1 1922.26  152.88   1-0.46678-0.09161 0.60758 0.82247-0.64261-0.56137
   0  -6   3  802.34   98.93   1-0.08505 0.34199-0.97347-0.93916-0.21240-0.03175
   0  -6  -3  828.07  114.12   1-0.19309 0.15462-0.23527 0.07088 0.95255 0.98542
   0   6   3  777.31  132.59   1-0.11051-0.45811 0.37937 0.07295 0.91861 0.88589
   0  -6  -3  812.30  106.99   1-0.54957-0.20036 0.35429 0.65946-0.75659-0.72453
   0  -6   3  727.65   93.63   1-0.11007 0.31663-0.98230-0.94812-0.15153 0.02840
   0  -6  -434489.82 1303.30   1-0.18827 0.14632-0.17844 0.17290 0.96577 0.97400
   0   6  -430883.32 1378.36   1-0.18776-0.62732-0.17285-0.16272 0.96688 0.76156
   0   6   433450.00 1340.23   1-0.10394-0.43838 0.41295 0.06135 0.90479 0.89669
   0   6  -435848.72 1280.73   1-0.01484-0.45461 0.76586 0.77568 0.64282 0.43776
   0   6   434603.98 1290.37   1-0.40022-0.73636 0.73228 0.38214-0.55097-0.55832
   0  -6  -435960.81 1368.01   1-0.57206-0.23585 0.22915 0.57945-0.78754-0.78013
   0  -6   432919.58 1261.80   1-0.17759 0.26212-0.95324-0.96420-0.24449-0.03992
   0   6  -5 2512.16  217.69   1-0.20606-0.65873-0.46549-0.41014 0.86072 0.63075
   0  -6  -5 2377.08  193.69   1-0.18458 0.13689-0.13904 0.25748 0.97293 0.95653
   0   6   5 2712.64  233.62   1-0.09748-0.41875 0.44478 0.04800 0.89031 0.90683
   0   6  -5 2992.63  231.92   1-0.08262-0.53555 0.51373 0.56873 0.85395 0.62428
   0   6   5 2657.22  190.15   1-0.43983-0.76299 0.66323 0.26800-0.60552-0.58822
   0  -6  -5 2470.82  181.35   1-0.58399-0.26083 0.11209 0.50774-0.80397-0.82107
   0  -6   5 2280.61  171.35   1-0.23648 0.21624-0.91546-0.97157-0.32556-0.09636
   0   6  -611844.14  576.35   1-0.11382-0.57992 0.36193 0.46210 0.92522 0.67093
   0   6   612363.87  635.68   1-0.09107-0.39917 0.47522 0.03327 0.87514 0.91627
   0   6   611316.62  531.38   1-0.46983-0.77998 0.60074 0.16042-0.64681-0.60488
   0  -6  -612516.13  570.42   1-0.58769-0.27755 0.00542 0.44621-0.80906-0.85079
   0   6  -7   -0.20   10.78   1-0.18661-0.66556-0.87228-0.72600 0.45199 0.17304
   0   6  -820434.17 2267.18   1-0.16709-0.65900-0.94327-0.75195 0.28688-0.01653
   0   6  -827659.23 1340.01   1-0.14077-0.63319 0.20564 0.39616 0.96845 0.66491
   0   6   827717.78 1385.96   1-0.07827-0.36004 0.53287 0.00057 0.84256 0.93293
   0  -6  -824431.64 1372.61   1-0.57850-0.29438-0.17617 0.35503-0.79642-0.88729
   0   6  -9  938.92  131.74   1-0.15055-0.65560-0.97418-0.73805 0.16819-0.15955
   0   6  -9 1133.04  176.59   1-0.14885-0.65425 0.15268 0.38863 0.97700 0.64878
   0   6   9 1123.56  175.88   1-0.07184-0.34044 0.56037-0.01711 0.82511 0.94010
   0  -6  -9  924.11  125.25   1-0.56859-0.29749-0.25292 0.32343-0.78277-0.89826
   0   6 -10 7408.86  498.76   1-0.13765-0.65572-0.98692-0.70566 0.08387-0.26844
   0   6  10 9327.49  540.27   1-0.06536-0.32080 0.58710-0.03555 0.80686 0.94647
   0  -6 -10 9023.48  494.88   1-0.55644-0.29837-0.32179 0.29973-0.76604-0.90616
   0   6  11 1418.95  198.96   1-0.05883-0.30111 0.61312-0.05471 0.78779 0.95201
   0  -6 -11 1488.16  166.68   1-0.54259-0.29806-0.38419 0.28207-0.74698-0.91191
   0  -6 -1214904.84  653.19   1-0.52761-0.29610-0.44047 0.27094-0.72636-0.91592
   0   6 -1216283.42  824.41   1-0.06567-0.60950-0.99373-0.62162-0.09041-0.49202
   0  -6 -13 1135.72  165.82   1-0.51171-0.29321-0.49180 0.26475-0.70446-0.91865
   0   6 -13 1269.40  198.71   1-0.07105-0.62790-0.99266-0.57540-0.09782-0.52406
   0   8   0 3130.51  282.99   1-0.10377-0.61990 0.41380 0.18594 0.90443 0.76232
   0  -8   0 3165.01  245.60   1-0.44553 0.07202 0.65213 0.87854-0.61336-0.47219
   0   8  -110732.77  694.56   1-0.10450-0.63380 0.41012 0.22744 0.90602 0.73929
   0   8   111428.76  735.06   1-0.10152-0.60448 0.42502 0.15199 0.89946 0.78197
   0  -8   112902.65  767.68   1-0.40023 0.13031 0.73226 0.91358-0.55099-0.38519
   0  -8  -113261.62  776.14   1-0.48630 0.01825 0.56151 0.83301-0.66948-0.55294
   0   8   214201.10  900.57   1-0.09834-0.58815 0.44057 0.12236 0.89231 0.79944
   0  -8  -214885.00  860.59   1-0.52074-0.02911 0.46353 0.78017-0.71690-0.62488
   0   8   313371.29  982.06   1-0.09456-0.57119 0.45878 0.09539 0.88350 0.81525
   0   8  -313813.20  850.99   1-0.09177-0.64741 0.47194 0.37961 0.87684 0.66087
   0  -8  -313321.09  784.48   1-0.54792-0.06929 0.36163 0.72340-0.75431-0.68693
   0  -8  -4 5454.03  344.54   1-0.20042 0.26320-0.34074 0.06747 0.91854 0.96237
   0   8   4 5532.94  390.26   1-0.09032-0.55379 0.47868 0.07012 0.87332 0.82969
   0  -8  -4 5134.55  315.66   1-0.56757-0.10195 0.25946 0.66636-0.78136-0.73862
   0   8   511381.16  645.33   1-0.08574-0.53605 0.49969 0.04595 0.86194 0.84293
   0  -8  -511830.50  614.06   1-0.58014-0.12755 0.15982 0.61211-0.79867-0.78041
   0   8   614656.13  802.64   1-0.08089-0.51802 0.52140 0.02249 0.84946 0.85506
   0  -8  -612458.05  657.21   1-0.58646-0.14689 0.06492 0.56235-0.80737-0.81374
   0   8   713480.64  737.13   1-0.07579-0.49977 0.54356-0.00052 0.83593 0.86615
   0  -8  -711990.58  606.61   1-0.58752-0.16099-0.02417 0.51840-0.80884-0.83984
   0   8   8 3270.17  246.65   1-0.07050-0.48130 0.56597-0.02329 0.82139 0.87624
   0  -8  -8 2662.85  185.65   1-0.58433-0.17076-0.10685 0.48098-0.80444-0.85993
   0   8   9 5608.55  323.99   1-0.06502-0.46266 0.58849-0.04595 0.80588 0.88534
   0  -8  -9 5068.32  264.75   1-0.57773-0.17718-0.18339 0.44960-0.79535-0.87547
   0   8  10 8545.46  445.27   1-0.05937-0.44385 0.61101-0.06860 0.78939 0.89346
   0  -8 -10 6579.66  330.23   1-0.56843-0.18092-0.25393 0.42422-0.78255-0.88730
   0   8  1112897.17  701.74   1-0.05357-0.42488 0.63344-0.09135 0.77192 0.90062
   0  -8 -1110983.66  561.58   1-0.55700-0.18252-0.31894 0.40438-0.76682-0.89619
   0 -10   0 5717.70  284.10   1-0.48066 0.16628 0.57539 0.85841-0.66172-0.48526
   0  10   1 6005.96  355.75   1-0.07178-0.70378 0.56061 0.23062 0.82495 0.67193
   0 -10   1 7054.07  309.15   1-0.44842 0.21152 0.64637 0.88430-0.61734-0.41624
   0 -10  -1 7120.71  307.36   1-0.50968 0.12426 0.49787 0.82597-0.70167-0.54984
   0  10   2 8418.07  414.60   1-0.07272-0.69155 0.55666 0.18149 0.82754 0.69915
   0 -10   2 8239.78  337.82   1-0.41409 0.25886 0.70960 0.90244-0.57007-0.34434
   0 -10  -2 8444.28  345.74   1-0.53456 0.08648 0.41553 0.78877-0.73592-0.60856
   0  10   3 5128.17  312.91   1-0.07209-0.67776 0.55932 0.13897 0.82581 0.72203
   0 -10  -3 5869.71  276.72   1-0.55475 0.05328 0.33011 0.74848-0.76372-0.66101
   0  10   4 6348.22  373.42   1-0.07037-0.66287 0.56650 0.10097 0.82104 0.74188
   0 -10  -4 6051.49  286.89   1-0.56998 0.02504 0.24365 0.70714-0.78469-0.70662
   0  10   5 5793.00  354.54   1-0.06786-0.64719 0.57691 0.06620 0.81398 0.75944
   0 -10  -5 6151.63  311.46   1-0.58034 0.00168 0.15777 0.66670-0.79894-0.74531
   0  10   6 6097.71  360.61   1-0.06473-0.63090 0.58966 0.03378 0.80504 0.77512
   0 -10  -6 5319.31  291.99   1-0.58608-0.01708 0.07412 0.62820-0.80685-0.77786
   0  10   7 6000.61  392.35   1-0.06111-0.61411 0.60416 0.00310 0.79451 0.78920
   0 -10  -7 5857.62  340.32   1-0.58768-0.03171-0.00639 0.59282-0.80906-0.80470
   0  10   8 6497.98  415.24   1-0.05708-0.59692 0.61996-0.02627 0.78255 0.80186
  -1  -1   0 6623.58  321.12   1-0.10129-0.00743-0.98665-0.98478-0.12750-0.17362
   1  -1   0 6173.91  290.89   1-0.19663-0.16119-0.80571-0.75096 0.55870 0.64036
  -1   1   0 4688.11  245.04   1-0.20301-0.23845-0.73452-0.78928 0.64749 0.56583
  -1  -1   0 6002.27  297.65   1-0.12503-0.03132-0.97710-0.97534-0.17213-0.21843
   1  -1   1 1031.26  104.05   1-0.13824-0.08973-0.98651-0.97690 0.08761 0.19389
  -1   1  -1  811.96   97.34   1-0.15856-0.20707-0.96161-0.97122 0.22392 0.11764
  -1  -1   1 1043.14  106.45   1-0.20533-0.09853-0.69266-0.73590 0.69141 0.66987
   1  -1  -1 1040.24  108.58   1-0.20700-0.18482-0.50175-0.40181 0.83987 0.89687
  -1   1   1  962.75  104.37   1-0.20338-0.22557-0.39669-0.49664 0.89513 0.83813
  -1  -1  -1  983.85  112.54   1-0.00750 0.07304 0.78772 0.83508 0.61597 0.54524
   1   1   1  800.71   99.17   1 0.02102-0.05952 0.86303 0.81567 0.50471 0.57544
  -1   1   1  893.44   99.70   1-0.48664-0.50929 0.56065 0.46072-0.66995-0.72687
   1  -1  -1 1003.65  103.85   1-0.52212-0.49948 0.45901 0.55896-0.71880-0.66187
  -1  -1  -1  930.00  129.31   1-0.55187-0.47111-0.34382-0.29682-0.75975-0.83063
  -1  -1   1  934.15  149.35   1-0.45109-0.34436-0.64097-0.68436-0.62101-0.64269
   1  -1   2 1539.25  135.65   1-0.06475-0.00328-0.94789-0.98347-0.31194-0.18102
   1   1  -2 1177.97  140.66   1-0.20189-0.32186-0.36702-0.27875 0.90803 0.90481
   1  -1  -2 1533.09  138.58   1-0.19605-0.18699-0.27422-0.12909 0.94146 0.97384
  -1  -1   2 1277.77  122.30   1-0.17869-0.05872-0.08138-0.16964 0.98053 0.98375
  -1   1   2 1175.42  116.42   1-0.18364-0.19270-0.12943-0.27456 0.97443 0.94206
  -1  -1  -2 1435.58  144.48   1-0.04298 0.02439 0.67259 0.76513 0.73876 0.64341
   1   1   2 1145.19  129.71   1-0.01120-0.07858 0.77683 0.68429 0.62960 0.72495
  -1   1   2 1194.99  120.18   1-0.56307-0.57271 0.28643 0.14135-0.77517-0.80747
   1  -1  -2 1520.87  135.18   1-0.58186-0.57226 0.14054 0.28565-0.80104-0.76870
  -1  -1  -2 1388.02  164.95   1-0.51600-0.44833-0.47865-0.38659-0.71037-0.80594
  -1  -1   2 1365.02  169.24   1-0.48802-0.36827-0.55716-0.64569-0.67186-0.66891
   1  -1   2 1455.52  134.09   1-0.18526-0.12372-0.94901-0.98452-0.25504-0.12414
  -1   1  -2 1214.20  126.12   1-0.09889-0.16043-0.98574-0.95023-0.13614-0.26704
   1  -1  -3 7731.76  357.62   1-0.18456-0.18862-0.13885 0.05146 0.97296 0.98070
   1   1  -3 8339.11  382.17   1-0.18206-0.31515-0.11369 0.01974 0.97669 0.94883
  -1   1   3 8985.77  405.23   1-0.16291-0.15879 0.05152-0.13879 0.98529 0.97750
  -1  -1   3 8115.84  385.58   1-0.14229-0.00914 0.19594 0.06254 0.97023 0.99800
  -1  -1  -3 8202.30  409.80   1-0.06396-0.00974 0.59277 0.73048 0.80282 0.68285
   1   1   3 8313.50  453.35   1-0.02516-0.07937 0.73344 0.59573 0.67928 0.79925
  -1   1   3 8575.92  422.49   1-0.58363-0.58021 0.11735-0.07290-0.80348-0.81119
   1  -1  -3 8114.16  520.36   1-0.58612-0.58954-0.07318 0.11707-0.80690-0.79920
  -1  -1   3 7445.01  421.20   1-0.50552-0.37275-0.51001-0.64369-0.69594-0.66837
  -1  -1  -3 7726.82  422.55   1-0.49704-0.44239-0.53359-0.39638-0.68427-0.80446
   1  -1   3 7831.56  369.56   1-0.30236-0.22780-0.85750-0.93815-0.41625-0.26072
  -1   1  -3 8607.77  411.70   1-0.19992-0.27447-0.94036-0.85971-0.27523-0.43076
   1  -1  -413685.53  547.23   1-0.17654-0.19380-0.06171 0.17378 0.98235 0.96552
   1   1  -413472.63  549.68   1-0.17027-0.31657-0.00735 0.17123 0.98536 0.93298
  -1   1   414802.00  592.07   1-0.14506-0.12780 0.17791-0.05758 0.97329 0.99012
  -1  -1   413265.38  552.09   1-0.11906 0.02730 0.33361 0.15509 0.93515 0.98752
  -1  -1  -414991.48  616.06   1-0.07863-0.03758 0.53130 0.71419 0.84352 0.69893
   1   1   413611.25  585.98   1-0.03119-0.07224 0.71354 0.53065 0.69991 0.84450
  -1   1  -413152.24  516.32   1-0.02542-0.11340 0.73260 0.85852 0.68017 0.50006
   1  -1   414842.38  614.61   1 0.03377 0.12175 0.89170 0.76577 0.45136 0.63147
  -1   1   414521.38  584.21   1-0.58758-0.57113 0.01964-0.21575-0.80892-0.79199
   1  -1  -414664.40  583.04   1-0.57387-0.59032-0.21561 0.01983-0.79004-0.80691
  -1  -1   414637.47  656.02   1-0.51762-0.37183-0.47355-0.65238-0.71260-0.66040
  -1  -1  -414520.65  643.79   1-0.48253-0.44090-0.57085-0.38849-0.66429-0.80911
   1  -1   414583.74  589.18   1-0.37301-0.28545-0.77275-0.89854-0.51352-0.33335
  -1   1  -414344.45  597.94   1-0.25450-0.34206-0.90136-0.77557-0.35037-0.53053
   1   1  -5 1657.08  165.35   1-0.16439-0.32382 0.04007 0.26385 0.98558 0.90858
  -1   1   5 1490.25  143.85   1-0.12995-0.09944 0.27176-0.00889 0.95354 0.99500
  -1  -1   5 1397.57  151.84   1-0.10269 0.05684 0.41917 0.19547 0.90207 0.97905
  -1  -1  -5 1501.15  161.66   1-0.09005-0.06216 0.47994 0.70801 0.87266 0.70345
  -1   1  -5 1533.59  143.08   1-0.05057-0.15171 0.64477 0.81587 0.76269 0.55796
   1   1   5 1461.14  163.97   1-0.03318-0.06107 0.70681 0.47874 0.70661 0.87582
   1  -1   5 1474.86  153.80   1 0.01971 0.12086 0.85990 0.68880 0.51006 0.71479
  -1   1   5 1574.46  155.75   1-0.58730-0.55783-0.03658-0.31713-0.80853-0.76697
   1   1   5 1383.30  166.82   1-0.55651-0.58516-0.32139-0.54904-0.76615-0.59677
   1  -1  -5 1462.57  147.37   1-0.55739-0.58687-0.31695-0.03634-0.76736-0.80886
  -1  -1   5 1576.32  186.57   1-0.52733-0.36851-0.44146-0.66544-0.72596-0.64914
  -1  -1  -5 1539.53  175.96   1-0.46964-0.44104-0.60116-0.37366-0.64655-0.81600
   1  -1   5 1452.94  154.38   1-0.41933-0.31875-0.70063-0.87157-0.57729-0.37249
  -1   1  -5 1616.69  166.78   1-0.28469-0.38527-0.87483-0.70389-0.39194-0.59673
   1   1  -6 6076.44  339.34   1-0.16190-0.33448 0.05923 0.32819 0.98502 0.88340
  -1   1   6 5591.47  306.51   1-0.11685-0.07318 0.34568 0.01983 0.93104 0.99712
  -1  -1  -6 5533.73  333.44   1-0.09958-0.08486 0.43455 0.70779 0.89512 0.70129
  -1  -1   6 5886.67  337.58   1-0.08983 0.08286 0.48095 0.21207 0.87213 0.97373
  -1   1  -6 6087.20  320.59   1-0.06931-0.18362 0.57092 0.78720 0.81806 0.58871
   1   1   6 5674.16  334.63   1-0.03284-0.04756 0.70796 0.43472 0.70548 0.89930
   1  -1   6 5841.27  330.80   1 0.01187 0.12619 0.84055 0.62428 0.54158 0.77094
  -1   1   6 6155.59  348.16   1-0.58633-0.54382-0.06822-0.39392-0.80719-0.74099
   1   1   6 5809.89  349.85   1-0.55887-0.57449-0.30932-0.58213-0.76939-0.57539
   1  -1  -6 5934.27  328.44   1-0.54017-0.58274-0.39396-0.06829-0.74364-0.80977
  -1  -1   6 6244.19  374.59   1-0.53564-0.36381-0.41146-0.68058-0.73741-0.63595
   1  -1   6 5972.35  342.68   1-0.45212-0.33853-0.63886-0.85494-0.62243-0.39301
  -1  -1  -6 6020.77  362.68   1-0.45739-0.44181-0.62792-0.35526-0.62968-0.82376
  -1   1  -6 6203.66  358.19   1-0.30132-0.41492-0.85855-0.64247-0.41483-0.64425
   1  -1  -7  669.75  119.46   1-0.16762-0.22432 0.01436 0.38541 0.98574 0.89505
   1   1  -7  763.17  118.91   1-0.16140-0.34713 0.06300 0.37714 0.98487 0.85863
  -1   1   7  718.23  110.58   1-0.10519-0.04835 0.40666 0.03564 0.90750 0.99819
  -1   1  -7  787.50  112.90   1-0.08411-0.21159 0.50706 0.76852 0.85779 0.60382
  -1  -1   7  832.49  131.60   1-0.07892 0.10694 0.53001 0.21595 0.84430 0.97052
   1   1   7  776.98  132.08   1-0.03103-0.03258 0.71408 0.39566 0.69937 0.91781
   1  -1   7  814.33  132.19   1 0.00790 0.13538 0.83030 0.56885 0.55725 0.81122
  -1   1   7  788.08  136.45   1-0.58561-0.53007-0.08418-0.45512-0.80620-0.71545
   1   1   7  788.98  133.79   1-0.56188-0.56446-0.29314-0.61111-0.77353-0.55490
  -1  -1   7  935.65  149.79   1-0.54300-0.35815-0.38251-0.69678-0.74754-0.62146
   1  -1  -7  812.38  124.75   1-0.52321-0.57881-0.45543-0.08461-0.72030-0.81106
   1  -1   7  771.65  138.21   1-0.47680-0.35010-0.58462-0.84588-0.65640-0.40237
  -1  -1  -7  784.85  136.14   1-0.44536-0.44274-0.65248-0.33471-0.61312-0.83182
  -1   1  -7  826.40  141.38   1-0.30980-0.43640-0.84977-0.58855-0.42649-0.68055
   1  -1  -8 6855.56  589.02   1-0.16755-0.23739 0.01500 0.43124 0.98574 0.87044
   1   1  -8 7624.82  406.78   1-0.16213-0.36100 0.05746 0.41679 0.98509 0.83423
  -1   1   8 7280.16  392.25   1-0.09455-0.02454 0.45883 0.04263 0.88347 0.99878
  -1   1  -8 7274.95  382.99   1-0.09635-0.23700 0.45020 0.75683 0.88771 0.60912
  -1  -1   8 7917.28  421.60   1-0.06918 0.12985 0.57144 0.21221 0.81771 0.96855
   1   1   8 7694.08  411.82   1-0.02821-0.01660 0.72345 0.35985 0.68979 0.93286
   1  -1   8 6859.16  391.50   1 0.00646 0.14710 0.82650 0.51987 0.56289 0.84148
  -1   1   8 7430.87  413.22   1-0.58530-0.51674-0.09017-0.50627-0.80578-0.69040
   1   1   8 7868.73  439.83   1-0.56516-0.55471-0.27426-0.63739-0.77805-0.53479
  -1  -1   8 7959.61  447.37   1-0.54960-0.35158-0.35419-0.71365-0.75662-0.60587
   1  -1  -8 7253.06  406.79   1-0.50666-0.57528-0.50671-0.09075-0.69751-0.81290
   1  -1   8 7026.72  409.57   1-0.49622-0.35651-0.53579-0.84219-0.68314-0.40449
  -1  -1  -8 7560.19  416.38   1-0.43330-0.44370-0.67557-0.31267-0.59652-0.83985
  -1   1  -8 7764.95  445.34   1-0.31300-0.45262-0.84636-0.54000-0.43091-0.70959
   1  -1  -9 1603.98  164.57   1-0.16825-0.25124 0.00925 0.47067 0.98569 0.84577
   1   1  -9 2124.56  193.00   1-0.16365-0.37566 0.04582 0.45034 0.98545 0.80997
  -1  -1  -9 1561.02  154.54   1-0.12226-0.14703 0.31592 0.72470 0.94087 0.67319
  -1   1  -9 1910.34  167.87   1-0.10684-0.26065 0.39826 0.75007 0.91102 0.60781
  -1   1   9 1970.85  186.23   1-0.08463-0.00146 0.50471 0.04333 0.85912 0.99905
  -1  -1   9 1894.27  194.56   1-0.06017 0.15203 0.60787 0.20346 0.79174 0.96720
   1   1   9 2052.75  205.09   1-0.02467 0.00009 0.73500 0.32623 0.67760 0.94528
   1  -1   9 1676.02  181.86   1 0.00675 0.16056 0.82728 0.47547 0.56174 0.86495
   1   1   9 2061.48  199.84   1-0.56850-0.54503-0.25348-0.66177-0.78265-0.51477
  -1  -1   9 1801.05  194.44   1-0.55560-0.34455-0.32596-0.73058-0.76488-0.58951
   1  -1  -9 1764.01  186.87   1-0.49047-0.57211-0.55091-0.08979-0.67522-0.81524
  -1  -1  -9 1765.26  200.19   1-0.42110-0.44452-0.69755-0.28950-0.57973-0.84769
  -1   1  -9 1969.55  199.41   1-0.31258-0.46522-0.84681-0.49530-0.43033-0.73364
   1   1 -10 2523.95  204.02   1-0.16568-0.39084 0.02990 0.47960 0.98572 0.78563
  -1   1 -10 2377.73  188.15   1-0.11608-0.28306 0.34985 0.74683 0.92958 0.60175
  -1   1  10 2635.93  225.29   1-0.07524 0.02108 0.54591 0.03936 0.83445 0.99900
  -1  -1  10 2566.40  221.62   1-0.05163 0.17373 0.64079 0.19120 0.76597 0.96605
   1   1  10 2630.90  225.29   1-0.02059 0.01734 0.74805 0.29410 0.66331 0.95561
   1  -1  10 2360.22  222.45   1 0.00830 0.17527 0.83134 0.43436 0.55569 0.88352
   1  -1 -10 2443.71  218.18   1-0.47453-0.56919-0.58994-0.08367-0.65328-0.81793
  -1  -1 -10 2453.27  222.68   1-0.40869-0.44511-0.71861-0.26542-0.56263-0.85523
  -1   1 -10 2705.38  234.58   1-0.30953-0.47518-0.85006-0.45340-0.42612-0.75407
  -1   1  11  971.26  156.97   1-0.06624 0.04325 0.58352 0.03179 0.80939 0.99855
  -1  -1  11 1045.40  156.11   1-0.04340 0.19513 0.67109 0.17633 0.74010 0.96479
   1   1  11  970.49  158.94   1-0.01607 0.03503 0.76211 0.26298 0.64724 0.96416
   1  -1  11  954.03  151.65   1 0.01078 0.19093 0.83777 0.39561 0.54590 0.89835
   1  -1 -11  950.45  146.58   1-0.45874-0.56642-0.62506-0.07365-0.63154-0.82081
  -1  -1 -11 1007.56  154.66   1-0.39599-0.44543-0.73890-0.24057-0.54516-0.86238
   1   1 -11  879.12  153.95   1-0.37540-0.61226-0.76940-0.27457-0.51681-0.74144
  -1   1 -11  973.76  164.25   1-0.30446-0.48312-0.85534-0.41354-0.41915-0.77173
  -1   1  12 3340.21  278.54   1-0.05751 0.06514 0.61826 0.02136 0.78386 0.99764
  -1  -1  12 3788.49  284.37   1-0.03537 0.21633 0.69934 0.15941 0.71390 0.96321
   1   1  12 3559.65  280.39   1-0.01120 0.05306 0.77683 0.23253 0.62960 0.97113
   1  -1  12 3603.74  283.72   1 0.01400 0.20731 0.84592 0.35858 0.53312 0.91018
   1  -1 -12 3585.79  281.70   1-0.44299-0.56365-0.65712-0.06061-0.60987-0.82378
  -1  -1 -12 3723.97  285.87   1-0.38298-0.44544-0.75850-0.21502-0.52725-0.86910
   1   1 -12 3339.83  266.28   1-0.36399-0.61387-0.78510-0.24513-0.50111-0.75037
  -1   1 -12 3621.27  293.47   1-0.29780-0.48947-0.86210-0.37516-0.40998-0.78718
  -1   1  13 1510.44  179.01   1-0.04899 0.08684 0.65066 0.00858 0.75778 0.99618
  -1  -1  13 1591.76  186.67   1-0.02746 0.23740 0.72593 0.14081 0.68721 0.96115
   1   1  13 1539.51  183.61   1-0.00603 0.07140 0.79197 0.20249 0.61052 0.97667
   1  -1  13 1491.22  191.36   1 0.01780 0.22427 0.85529 0.32277 0.51783 0.91951
   1  -1 -13 1429.13  174.79   1-0.42720-0.56087-0.68673-0.04508-0.58812-0.82667
  -1  -1 -13 1446.46  181.02   1-0.36962-0.44509-0.77745-0.18882-0.50886-0.87534
   1   1 -13 1439.32  176.43   1-0.35203-0.61492-0.80074-0.21563-0.48463-0.75853
  -1   1 -13 1517.23  190.50   1-0.28981-0.49450-0.86995-0.33786-0.39898-0.80081
  -1   1  14  906.02  141.35   1-0.04059 0.10840 0.68110-0.00615 0.73106 0.99408
  -1  -1  14  966.71  153.88   1-0.01962 0.25840 0.75109 0.12080 0.65990 0.95845
   1   1  14  881.50  150.13   1-0.00060 0.09000 0.80734 0.17268 0.59008 0.98085
   1  -1  14  877.99  145.51   1 0.02208 0.24171 0.86553 0.28783 0.50037 0.92667
   1  -1 -14  857.73  148.68   1-0.41129-0.55797-0.71429-0.02750-0.56622-0.82940
  -1  -1 -14  854.99  144.72   1-0.35589-0.44437-0.79579-0.16202-0.48995-0.88106
   1   1 -14  874.71  149.87   1-0.33952-0.61542-0.81624-0.18598-0.46741-0.76593
  -1   1 -14  920.64  168.86   1-0.28069-0.49839-0.87856-0.30133-0.38642-0.81289
  -1   1  15  916.31  150.59   1-0.03229 0.12986 0.70983-0.02260 0.70363 0.99127
  -1  -1  15 1117.44  169.54   1-0.01181 0.27938 0.77501 0.09954 0.63183 0.95500
   1   1  15  891.29  145.77   1 0.00506 0.10883 0.82278 0.14294 0.56833 0.98372
   1  -1  15 1107.15  179.32   1 0.02677 0.25957 0.87634 0.25347 0.48094 0.93186
   1  -1 -15  961.73  135.33   1-0.39520-0.55489-0.74013-0.00819-0.54407-0.83187
  -1  -1 -15  984.23  159.20   1-0.34175-0.44324-0.81353-0.13462-0.47048-0.88623
   1   1 -15  918.13  140.12   1-0.32647-0.61539-0.83150-0.15610-0.44945-0.77260
  -1   1 -15  899.86  158.45   1-0.27057-0.50129-0.88771-0.26533-0.37249-0.82359
  -1   1  16 1778.17  192.34   1-0.02404 0.15128 0.73706-0.04054 0.67539 0.98765
   1   1  16 1749.03  194.66   1 0.01094 0.12787 0.83816 0.11315 0.54530 0.98531
   1  -1  16 1716.77  200.40   1 0.03181 0.27778 0.88750 0.21945 0.45970 0.93523
  -1  -1 -16 1533.20  176.70   1-0.32718-0.44169-0.83069-0.10664-0.45043-0.89080
   1  -3   024058.46  819.04   1-0.20596-0.04132-0.67729-0.56587 0.70628 0.82345
  -1   3   024947.01  897.61   1-0.20355-0.36788-0.40037-0.51199 0.89345 0.77621
  -1  -3   022459.33  824.98   1-0.13609 0.08664 0.23482 0.29397 0.96246 0.95187
   1   3   022895.66  869.00   1-0.03388-0.25663 0.70443 0.64529 0.70895 0.71954
   1  -3   1 5290.06  261.02   1-0.18582-0.00813-0.87629-0.81005 0.44450 0.58629
  -1   3  -1 4807.86  254.95   1-0.20735-0.38479-0.62739-0.69382 0.75058 0.60871
   1  -3  -1 5162.99  260.89   1-0.20654-0.05532-0.48222-0.32542 0.85135 0.94394
  -1   3   1 4941.13  264.93   1-0.19056-0.34176-0.20456-0.36138 0.96012 0.86752
  -1  -3   1 5052.26  267.39   1-0.17505 0.06082-0.04833-0.03454 0.98337 0.99755
  -1  -3  -1 4551.84  280.99   1-0.12486 0.08471 0.30122 0.40554 0.94534 0.91013
   1   3   1 4797.21  302.50   1-0.05309-0.26267 0.63527 0.53094 0.77046 0.80566
   1  -3  -1 5195.96  266.79   1-0.45532-0.30328 0.63226 0.78879-0.62683-0.53462
  -1  -3  -1 5024.08  255.96   1-0.50415-0.29402 0.51392 0.61737-0.69405-0.72965
   1  -3   2 5642.76  273.69   1-0.13868 0.05212-0.98620-0.96505 0.09039 0.25679
  -1   3  -2 6056.96  309.62   1-0.19335-0.38408-0.83140-0.85251 0.52093 0.35453
   1  -3  -2 5755.18  289.40   1-0.19995-0.06187-0.33298-0.13098 0.92148 0.98945
  -1  -3  -2 4745.48  289.99   1-0.12154 0.07487 0.31992 0.46942 0.93961 0.87979
   1   3   2 5716.14  341.50   1-0.05959-0.25600 0.61016 0.46066 0.79002 0.84985
   1   3   2 5934.40  289.76   1-0.47704-0.67416 0.58404 0.43551-0.65674-0.59650
   1  -3  -2 5569.36  277.63   1-0.52614-0.38709 0.44553 0.64721-0.72433-0.65671
  -1  -3  -2 5811.39  289.57   1-0.57287-0.37572 0.22318 0.37180-0.78867-0.84887
  -1  -3   2 5564.85  289.61   1-0.20615 0.04280-0.93646-0.96845-0.28380-0.24548
   1  -3   3 9877.57  545.96   1-0.07879 0.12502-0.96660-0.99075-0.24384-0.05271
  -1   3  -3 9787.76  439.98   1-0.16354-0.36731-0.95160-0.92752 0.26018 0.06916
   1   3  -3 9594.12  405.51   1-0.20777-0.46984-0.56013-0.48324 0.80192 0.73872
   1  -3  -3 9524.29  411.56   1-0.19258-0.06762-0.22888 0.01829 0.95421 0.99754
  -1  -3  -3 8463.90  419.88   1-0.12152 0.06172 0.32003 0.51471 0.93957 0.85513
   1   3   3 8564.91  440.10   1-0.06113-0.24438 0.60408 0.40941 0.79457 0.87901
   1   3   3 9817.04  418.29   1-0.54092-0.72506 0.39095 0.19721-0.74468-0.65983
   1  -3  -3 9720.14  411.51   1-0.56655-0.44050 0.26585 0.51265-0.77996-0.73698
  -1  -3  -3 9783.37  424.38   1-0.58770-0.40357 0.00135 0.19526-0.80907-0.89386
  -1  -3   3 9141.91  409.95   1-0.30237-0.04039-0.85749-0.93462-0.41627-0.35332
   1  -3   3 9445.34  399.29   1-0.13448 0.06929-0.97346-0.99757-0.18513 0.00574
   1   3  -3 9606.28  434.17   1-0.10505-0.36702-0.98389-0.90675-0.14462-0.20756
  -1   3  -411422.27  486.09   1-0.13092-0.34777-0.99049-0.92139 0.04209-0.17344
   1  -3  -411235.47  471.39   1-0.18647-0.07462-0.15883 0.13353 0.96953 0.98823
   1   3  -411082.94  467.98   1-0.18132-0.45655-0.10644 0.01531 0.97764 0.88956
  -1  -3  -410424.02  478.70   1-0.12316 0.04691 0.31083 0.55069 0.94244 0.83338
  -1  -3   411531.09  501.31   1 0.00635 0.28176 0.82622 0.70466 0.56330 0.65120
  -1   3  -411326.69  453.86   1 0.02666-0.19035 0.87610 0.94506 0.48138 0.26574
   1   3   411337.78  471.67   1-0.56836-0.73950 0.25437 0.01550-0.78246-0.67297
   1  -3  -411986.96  496.21   1-0.58424-0.47126 0.10832 0.40036-0.80431-0.78588
  -1  -3  -411649.99  499.78   1-0.58051-0.40939-0.15592 0.08319-0.79918-0.90855
  -1  -3   411384.77  500.22   1-0.36603-0.09105-0.78235-0.90463-0.50392-0.41634
   1  -3   411444.00  470.91   1-0.22066-0.00387-0.92683-0.99608-0.30378-0.08827
   1   3  -411741.32  511.56   1-0.17150-0.44649-0.95647-0.83419-0.23610-0.32368
  -1   3  -5 2649.26  202.99   1-0.10376-0.33353-0.98803-0.87359-0.11410-0.35438
   1  -3  -5 2842.38  206.03   1-0.18199-0.08337-0.11301 0.22457 0.97678 0.97088
   1   3  -5 2465.88  191.22   1-0.16920-0.45767 0.00152 0.16839 0.98558 0.87302
  -1   3   5 2682.00  206.04   1-0.13531-0.23384 0.23960-0.09802 0.96139 0.96732
  -1  -3  -5 2859.40  222.97   1-0.12574 0.03117 0.29621 0.58124 0.94680 0.81312
  -1   3  -5 2564.11  178.56   1-0.01307-0.24325 0.77123 0.88537 0.63641 0.39615
  -1  -3   5 2892.25  226.95   1-0.01129 0.27727 0.77656 0.60982 0.62994 0.74245
   1   3   5 2728.24  201.13   1-0.57977-0.73785 0.16364-0.12054-0.79817-0.66411
   1  -3  -5 3119.50  213.29   1-0.58752-0.48757-0.02418 0.31300-0.80884-0.81504
  -1  -3  -5 2897.75  208.96   1-0.56584-0.40774-0.27019 0.01408-0.77898-0.91298
  -1  -3   5 3005.16  224.47   1-0.41044-0.12244-0.71571-0.88313-0.56505-0.45285
   1  -3   5 2818.52  194.55   1-0.28816-0.05836-0.87154-0.98594-0.39670-0.15656
   1   3  -5 2842.09  224.85   1-0.21302-0.50102-0.93199-0.76457-0.29326-0.40547
  -1   3  -5 2697.75  204.05   1-0.09140-0.32120-0.98783-0.87343-0.12583-0.36598
  -1   3  -6 2533.37  205.01   1-0.08411-0.32686-0.97250-0.81292-0.21714-0.48199
   1  -3  -6 2526.04  205.95   1-0.17897-0.09349-0.08402 0.29874 0.98025 0.94974
   1   3  -6 2270.64  191.94   1-0.16458-0.46619 0.03856 0.25062 0.98560 0.84843
  -1  -3  -6 2675.85  211.70   1-0.12887 0.01487 0.27808 0.60829 0.95187 0.79357
  -1   3   6 2412.13  212.29   1-0.12417-0.20952 0.30516-0.07763 0.94416 0.97471
  -1   3  -6 2430.32  182.08   1-0.04240-0.28574 0.67468 0.83400 0.73688 0.47200
  -1  -3   6 2669.39  221.53   1-0.01633 0.28540 0.76131 0.54940 0.64817 0.78530
   1   3   6 2500.74  201.16   1-0.58447-0.72952 0.10454-0.22480-0.80464-0.64595
   1  -3  -6 2829.12  203.74   1-0.58237-0.49542-0.13437 0.24803-0.80174-0.83248
  -1  -3  -6 2718.87  211.17   1-0.54896-0.40390-0.35701-0.02757-0.75575-0.91438
  -1  -3   6 2785.96  217.17   1-0.44315-0.14214-0.65681-0.86938-0.61008-0.47325
   1  -3   6 2620.63  193.44   1-0.34112-0.09831-0.81430-0.97384-0.46962-0.20484
   1   3  -6 2702.04  226.59   1-0.23895-0.53997-0.91360-0.70103-0.32897-0.46580
  -1   3  -6 2642.05  213.83   1-0.12907-0.37188-0.97558-0.81604-0.17769-0.44246
  -1   3  -7 6379.50  360.23   1-0.07060-0.32632-0.95623-0.75150-0.28394-0.57337
   1  -3  -7 6112.35  332.06   1-0.17715-0.10481-0.06719 0.36075 0.98188 0.92675
   1   3  -7 6334.30  359.94   1-0.16340-0.47815 0.04775 0.30499 0.98540 0.82361
  -1  -3  -7 6804.10  377.65   1-0.13236-0.00177 0.25748 0.63286 0.95717 0.77425
  -1   3   7 6211.06  347.29   1-0.11379-0.18599 0.36208-0.06589 0.92517 0.98033
  -1   3  -7 6587.85  348.35   1-0.06461-0.32113 0.59012 0.79462 0.80471 0.51522
   1   3   7 6648.40  385.26   1-0.05067-0.18126 0.64439 0.26901 0.76301 0.94592
  -1  -3   7 6362.32  371.30   1-0.01663 0.29826 0.76038 0.50329 0.64925 0.81100
   1   3   7 6466.13  357.51   1-0.58638-0.71840 0.06691-0.30756-0.80726-0.62393
   1  -3  -7 6802.48  350.07   1-0.57237-0.49846-0.22685 0.20071-0.78798-0.84335
  -1  -3  -7 6696.48  374.95   1-0.53154-0.39972-0.42659-0.05224-0.73176-0.91514
  -1  -3   7 7025.92  384.37   1-0.46841-0.15430-0.60393-0.86166-0.64486-0.48345
   1  -3   7 6666.43  349.25   1-0.38323-0.12740-0.75813-0.96282-0.52759-0.23818
   1   3  -7 6938.82  461.81   1-0.25483-0.56886-0.90109-0.64338-0.35083-0.51229
  -1   3  -7 7029.02  389.51   1-0.15564-0.41146-0.96429-0.75960-0.21426-0.50367
  -1   3  -8 9402.52  490.80   1-0.06167-0.33036-0.94320-0.69332-0.32643-0.64043
   1  -3  -8 9007.30  461.01   1-0.17628-0.11709-0.05932 0.41382 0.98255 0.90279
   1   3  -8 9936.22  500.62   1-0.16398-0.49189 0.04322 0.34564 0.98551 0.79910
  -1  -3  -810467.85  497.19   1-0.13606-0.01864 0.23503 0.65559 0.96241 0.75488
  -1   3   8 9311.69  461.36   1-0.10402-0.16305 0.41256-0.06059 0.90497 0.98475
  -1   3  -8 9994.38  487.55   1-0.08211-0.35179 0.51597 0.76564 0.85265 0.53854
   1   3   810412.46  524.10   1-0.04630-0.16372 0.66057 0.24001 0.74932 0.95686
  -1  -3   8 9799.56  498.88   1-0.01461 0.31345 0.76658 0.46431 0.64197 0.82834
   1   3   8 9638.27  495.05   1-0.58712-0.70612 0.04413-0.37549-0.80829-0.60032
   1  -3  -810074.66  489.37   1-0.55963-0.49874-0.30534 0.16738-0.77043-0.85043
  -1  -3  -810010.77  496.43   1-0.51440-0.39560-0.48361-0.06412-0.70817-0.91617
  -1  -3   810494.36  523.09   1-0.48861-0.16148-0.55568-0.85855-0.67266-0.48662
   1  -3   8 9703.54  463.09   1-0.41727-0.14843-0.70418-0.95401-0.57445-0.26042
   1   3  -810204.70  536.44   1-0.26394-0.59098-0.89347-0.59062-0.36336-0.54945
  -1   3  -810811.98  549.15   1-0.17396-0.44280-0.95518-0.70535-0.23949-0.55353
  -1   3  -9 1344.80  166.49   1-0.05616-0.33783-0.93429-0.63936-0.35205-0.69071
   1   3  -9 1439.81  156.19   1-0.16557-0.50662 0.03079 0.37840 0.98571 0.77469
  -1   3  -9 1501.58  159.05   1-0.09642-0.37926 0.44987 0.74471 0.88787 0.54913
  -1   3   9 1517.38  174.99   1-0.09470-0.14056 0.45811-0.06022 0.88383 0.98823
   1   3   9 1559.65  181.59   1-0.04156-0.14582 0.67767 0.21193 0.73419 0.96634
  -1  -3   9 1476.88  174.70   1-0.01124 0.32999 0.77671 0.42927 0.62974 0.84073
   1   3   9 1335.18  160.08   1-0.58740-0.69336 0.03190-0.43287-0.80866-0.57607
   1  -3  -9 1392.13  159.05   1-0.54529-0.49743-0.37298 0.14490-0.75069-0.85531
  -1  -3  -9 1471.01  167.57   1-0.49753-0.39175-0.53227-0.06762-0.68494-0.91758
   1   3  -9 1525.73  187.45   1-0.26827-0.60832-0.88973-0.54173-0.36932-0.58005
  -1   3  -9 1617.19  192.39   1-0.18610-0.46795-0.94853-0.65356-0.25620-0.59486
  -1   3 -10 1557.43  189.29   1-0.05303-0.34768-0.92896-0.58889-0.36635-0.72960
   1   3 -10 1772.82  186.58   1-0.16775-0.52195 0.01331 0.40610 0.98573 0.75009
  -1   3 -10 1730.90  173.47   1-0.10850-0.40451 0.38978 0.72980 0.91449 0.55113
  -1   3  10 1798.18  199.32   1-0.08572-0.11842 0.49978-0.06372 0.86189 0.99091
   1   3  10 1846.17  206.00   1-0.03653-0.12762 0.69533 0.18442 0.71775 0.97452
  -1  -3  10 1783.42  195.29   1-0.00701 0.34739 0.78916 0.39654 0.61414 0.84974
   1  -3 -10 1720.79  187.13   1-0.52992-0.49533-0.43238 0.13042-0.72953-0.85885
  -1  -3 -10 1866.36  201.83   1-0.48089-0.38813-0.57484-0.06505-0.66203-0.91930
   1   3 -10 1784.22  215.59   1-0.26910-0.62216-0.88901-0.49586-0.37046-0.60582
  -1   3 -10 1901.83  218.58   1-0.19351-0.48838-0.94423-0.60411-0.26640-0.62970
  -1   3 -11 2469.37  229.75   1-0.05175-0.35938-0.92672-0.54151-0.37216-0.76000
   1   3 -11 2845.15  225.17   1-0.17031-0.53765-0.00767 0.43030 0.98536 0.72509
  -1   3 -11 2705.70  212.41   1-0.11897-0.42814 0.33416 0.71935 0.93497 0.54700
  -1   3  11 2929.11  241.59   1-0.07701-0.09654 0.53834-0.07034 0.83920 0.99283
   1   3  11 3074.79  256.14   1-0.03125-0.10917 0.71334 0.15725 0.70011 0.98150
  -1  -3  11 3506.85  279.68   1-0.00216 0.36540 0.80297 0.36517 0.59600 0.85622
   1  -3 -11 3229.18  264.74   1-0.51401-0.49244-0.48480 0.12315-0.70763-0.86158
  -1  -3 -11 3072.12  252.55   1-0.46440-0.38467-0.61283-0.05789-0.63934-0.92123
   1   3 -11 2925.79  261.14   1-0.26725-0.63334-0.89061-0.45233-0.36793-0.62791
  -1   3 -11 3080.12  277.03   1-0.19724-0.50512-0.94199-0.55673-0.27153-0.65946
  -1   3 -12 3555.80  278.99   1-0.05189-0.37248-0.92695-0.49660-0.37155-0.78398
  -1   3  12 4408.30  300.92   1-0.06848-0.07485 0.57432-0.07954 0.81575 0.99401
   1   3  12 4451.53  316.93   1-0.02575-0.09051 0.73152 0.13025 0.68133 0.98733
  -1  -3  12 4247.08  313.67   1 0.00313 0.38386 0.81759 0.33462 0.57578 0.86062
   1  -3 -12 4199.57  304.77   1-0.49768-0.48913-0.53184 0.12126-0.68516-0.86373
  -1  -3 -12 3863.17  282.14   1-0.44800-0.38124-0.64721-0.04719-0.61676-0.92327
   1   3 -12 4371.81  328.13   1-0.26330-0.64239-0.89402-0.41059-0.36248-0.64709
  -1   3 -12 4551.74  337.68   1-0.19803-0.51892-0.94151-0.51111-0.27262-0.68518
  -1   3 -13 1062.98  157.64   1-0.05313-0.38670-0.92914-0.45365-0.36588-0.80290
  -1   3  13 1192.72  154.34   1-0.06010-0.05330 0.60813-0.09090 0.79155 0.99443
   1   3  13 1224.93  168.39   1-0.02006-0.07165 0.74973 0.10328 0.66143 0.99206
   1  -3 -13 1175.72  179.57   1-0.48103-0.48550-0.57450 0.12374-0.66223-0.86543
  -1  -3 -13 1112.63  147.77   1-0.43156-0.37781-0.67878-0.03362-0.59413-0.92527
   1   3 -13 1232.41  181.38   1-0.25762-0.64973-0.89880-0.37022-0.35466-0.66391
  -1   3 -13 1227.08  184.14   1-0.19642-0.53033-0.94249-0.46694-0.27042-0.70760
  -1   3 -14  468.83  126.79   1-0.05528-0.40182-0.93281-0.41218-0.35609-0.81770
  -1   3  14  537.48  143.08   1-0.05182-0.03185 0.64008-0.10413 0.76655 0.99405
   1   3  14  547.46  145.78   1-0.01419-0.05261 0.76786 0.07624 0.64045 0.99570
   1  -3 -14  375.56  129.62   1-0.46408-0.48157-0.61353 0.12986-0.63889-0.86672
  -1  -3 -14  363.93  131.26   1-0.41503-0.37429-0.70800-0.01770-0.57137-0.92714
   1   3 -14  552.95  128.45   1-0.25049-0.65561-0.90461-0.33089-0.34485-0.67872
  -1   3 -14  543.90  155.74   1-0.19282-0.53975-0.94464-0.42394-0.26546-0.72728
  -1   3 -15 3979.06  290.17   1-0.05815-0.41767-0.93759-0.37182-0.34283-0.82903
  -1   3  15 4263.26  293.61   1-0.04359-0.01046 0.67039-0.11900 0.74072 0.99283
   1   3  15 4228.19  281.05   1-0.00815-0.03341 0.78584 0.04904 0.61837 0.99823
   1  -3 -15 4371.39  310.98   1-0.44687-0.47734-0.64948 0.13898-0.61520-0.86765
  -1  -3 -15 4427.92  305.37   1-0.39834-0.37061-0.73524 0.00020-0.54839-0.92878
   1   3 -15 4328.87  311.24   1-0.24211-0.66024-0.91119-0.29233-0.33331-0.69181
  -1   3 -15 4670.14  333.30   1-0.18752-0.54746-0.94772-0.38188-0.25816-0.74461
   1  -5   0 2048.03  152.33   1-0.20565 0.08818-0.68526-0.51717 0.69865 0.85132
  -1  -5   0 2147.83  163.90   1-0.19183 0.15994-0.21976-0.10391 0.95650 0.98164
   1  -5   0 2177.28  170.62   1-0.38766-0.09324 0.75158 0.91963-0.53369-0.38155
  -1  -5   0 2052.18  158.18   1-0.39799-0.04548 0.73579 0.85075-0.54791-0.52358
   1  -5   1  505.67   80.28   1-0.19286 0.11402-0.83483-0.71194 0.51561 0.69291
   1  -5  -1  504.33   82.12   1-0.20766 0.07258-0.54433-0.33067 0.81275 0.94094
  -1  -5   1  534.87   81.29   1-0.20721 0.15768-0.51231-0.44168 0.83342 0.88320
  -1   5  -1  476.49   87.54   1-0.19706-0.50353-0.28848-0.41179 0.93698 0.75952
  -1  -5  -1  474.79   84.90   1-0.17708 0.16154-0.06662 0.09452 0.98193 0.98232
  -1   5   1  458.45   87.02   1-0.17338-0.45361-0.03370-0.24745 0.98427 0.85615
   1   5   1  462.07  113.82   1-0.06785-0.40647 0.57692 0.41563 0.81397 0.81364
   1  -5  -1  547.47   92.94   1-0.45212-0.17069 0.63886 0.85199-0.62243-0.49493
  -1  -5  -1  531.45   83.99   1-0.48004-0.14052 0.57690 0.73695-0.66086-0.66117
   1  -5   2 4365.62  243.17   1-0.16293 0.15699-0.95294-0.87522 0.25562 0.45753
  -1   5  -2 5336.59  298.85   1-0.20560-0.52519-0.45129-0.52940 0.86836 0.66626
   1  -5  -2 4455.98  256.69   1-0.20477 0.06236-0.42868-0.16984 0.87994 0.98349
  -1  -5  -2 4493.43  278.11   1-0.16716 0.15832 0.01812 0.22446 0.98576 0.96153
  -1   5   2 5764.57  334.61   1-0.16167-0.42876 0.06095-0.19798 0.98496 0.88145
   1   5   2 4856.27  323.77   1-0.07001-0.39546 0.56801 0.36155 0.82003 0.84432
   1  -5  -2 4472.89  252.35   1-0.50470-0.23627 0.51234 0.77056-0.69481-0.59195
  -1  -5  -2 4442.22  251.50   1-0.53801-0.21145 0.40240 0.60762-0.74068-0.76556
  -1  -5   2 4206.17  240.19   1-0.10503 0.27314-0.98389-0.95935-0.14460-0.07093
   1  -5   3 1184.90  112.97   1-0.11548 0.21770-0.99210-0.95966-0.04888 0.17789
  -1   5  -3  993.99  114.67   1-0.20743-0.54013-0.62251-0.65543 0.75461 0.52787
   1  -5  -3 1148.81  124.93   1-0.20035 0.05363-0.33953-0.03548 0.91900 0.99792
  -1  -5  -3 1278.52  153.47   1-0.16092 0.15141 0.06663 0.31815 0.98471 0.93586
  -1   5   3 1470.95  181.61   1-0.15067-0.40461 0.14029-0.16383 0.97857 0.89969
   1   5   3  935.00  147.46   1-0.06957-0.38185 0.56984 0.31820 0.81880 0.86771
  -1   5   3  955.63  107.21   1-0.39435-0.64977 0.74143 0.43814-0.54290-0.62114
   1   5   3  991.74  109.99   1-0.40548-0.71898 0.72385 0.47363-0.55822-0.50865
   1  -5  -3 1142.93  116.17   1-0.54332-0.28787 0.38118 0.68458-0.74799-0.66968
  -1  -5  -3 1215.71  120.46   1-0.57143-0.25787 0.23366 0.48401-0.78667-0.83620
  -1  -5   3 1110.70  120.51   1-0.19188 0.19930-0.94519-0.96579-0.26416-0.16587
   1  -5   3 1083.16  111.98   1-0.07667 0.25632-0.99145-0.95902-0.10555 0.12068
   1  -5   4 5469.36  536.88   1-0.06152 0.28467-0.94296-0.95561-0.32715-0.07584
  -1   5  -4 6439.81  410.29   1-0.19993-0.54593-0.77378-0.76124 0.60107 0.34993
   1  -5  -4 5565.51  301.18   1-0.19597 0.04489-0.27313 0.07609 0.94180 0.99608
  -1  -5  -4 6887.25  403.44   1-0.15726 0.14192 0.09370 0.39040 0.98310 0.90963
  -1   5   4 6856.70  376.68   1-0.14034-0.38106 0.20833-0.14108 0.96793 0.91371
   1   5   4 6174.28  375.09   1-0.06762-0.36674 0.57787 0.28105 0.81331 0.88685
  -1   5   4 6200.72  315.21   1-0.44031-0.68273 0.66231 0.31392-0.60618-0.65978
   1   5   4 6068.12  313.09   1-0.46126-0.76176 0.61967 0.32437-0.63501-0.56080
   1  -5  -4 5542.49  292.73   1-0.56853-0.32608 0.25329 0.60182-0.78269-0.72902
  -1  -5  -4 5756.39  311.14   1-0.58565-0.28512 0.08344 0.37912-0.80625-0.88032
  -1  -5   4 5372.07  287.50   1-0.26202 0.14218-0.89510-0.96085-0.36072-0.23780
   1  -5   4 5341.73  280.74   1-0.14999 0.19600-0.96688-0.97959-0.20650 0.04436
  -1   5  -5  174.55   70.25   1-0.18463-0.54367-0.88212-0.82437 0.43331 0.15756
   1  -5  -5  133.90   78.47   1-0.19226 0.03549-0.22487 0.16954 0.95523 0.98488
  -1  -5  -5  167.61   98.38   1-0.15541 0.13063 0.10708 0.44896 0.98202 0.88394
  -1   5   5  214.82   84.50   1-0.13063-0.35819 0.26774-0.12684 0.95459 0.92499
   1   5   5  220.74  110.29   1-0.06470-0.35066 0.58976 0.24776 0.80498 0.90313
  -1   5  -5  255.52   65.16   1 0.01345-0.34575 0.84454 0.90171 0.53532 0.25953
  -1   5   5  202.69   70.37   1-0.47469-0.70411 0.58957 0.19610-0.65350-0.68247
   1   5   5  231.61   67.71   1-0.49910-0.78660 0.52798 0.18760-0.68711-0.58826
   1  -5  -5  129.60   73.34   1-0.58241-0.35303 0.13379 0.52761-0.80180-0.77265
  -1  -5  -5  143.65   67.36   1-0.58711-0.29960-0.04478 0.29605-0.80826-0.90696
  -1  -5   5  179.47   75.22   1-0.31806 0.09915-0.84089-0.95177-0.43787-0.29032
   1  -5   5  137.65   63.31   1-0.21395 0.14506-0.93137-0.98923-0.29455-0.01905
   1   5  -6 7395.73  486.55   1-0.15808-0.58858-0.96249-0.80700 0.22049 0.04815
  -1   5  -6 7766.91  483.81   1-0.16622-0.53830-0.94542-0.84250 0.28025-0.02010
   1   5  -6 7683.65  388.87   1-0.19470-0.62520-0.25590-0.10064 0.94689 0.77394
   1  -5  -6 7685.79  395.57   1-0.18936 0.02526-0.19076 0.24883 0.96319 0.96821
  -1   5   6 7892.72  414.22   1-0.12140-0.33579 0.32071-0.11905 0.93936 0.93438
   1   5   6 8708.27  468.83   1-0.06111-0.33390 0.60414 0.21697 0.79452 0.91729
  -1   5  -6 8037.62  393.83   1-0.02523-0.39761 0.73321 0.83556 0.67953 0.37912
  -1   5   6 7535.33  370.98   1-0.49978-0.71619 0.52612 0.08756-0.68804-0.69238
   1   5   6 7829.64  384.65   1-0.52411-0.79864 0.45242 0.06670-0.72153-0.59809
   1  -5  -6 7739.76  379.30   1-0.58751-0.37115 0.02507 0.46404-0.80882-0.80430
  -1  -5  -6 7824.65  398.69   1-0.58081-0.30630-0.15258 0.23349-0.79960-0.92285
  -1  -5   6 7512.82  382.38   1-0.36304 0.06719-0.78639-0.94242-0.49979-0.32760
   1  -5   6 7360.34  361.86   1-0.26889 0.10314-0.88919-0.99219-0.37018-0.07005
  -1   5  -7 1027.06  128.38   1-0.14884-0.53404-0.97637-0.82856 0.15663-0.16815
   1   5  -7 1005.94  125.67   1-0.18442-0.62804-0.13736 0.06308 0.97320 0.77561
  -1   5   7 1039.76  141.04   1-0.11255-0.31377 0.36868-0.11625 0.92271 0.94235
   1   5   7 1086.82  158.46   1-0.05702-0.31664 0.62019 0.18785 0.78236 0.92975
  -1   5  -7 1132.35  130.91   1-0.05463-0.44017 0.62940 0.77693 0.77515 0.45012
   1   5   7 1039.36  126.31   1-0.54052-0.80204 0.39257-0.03826-0.74412-0.59603
   1  -5  -7 1300.12  137.37   1-0.58615-0.38282-0.07251 0.41160-0.80694-0.82706
  -1  -5  -7 1268.54  136.10   1-0.56998-0.30849-0.24371 0.18753-0.78468-0.93255
  -1  -5   7 1226.89  137.35   1-0.39956 0.04368-0.73333-0.93450-0.55006-0.35325
   1   5  -7 1098.50  143.43   1-0.08567-0.52892-0.98931-0.78814-0.11794-0.31475
   1   5  -8 3213.49  271.99   1-0.09089-0.54731-0.97900-0.73286-0.18243-0.40417
  -1   5  -8 3217.88  236.60   1-0.13408-0.53230-0.98905-0.79611 0.06153-0.28782
   1   5  -8 2873.54  212.64   1-0.18065-0.63758-0.09993 0.14557 0.97845 0.75649
  -1   5  -8 3537.18  247.36   1-0.07716-0.47587 0.53770 0.73040 0.83959 0.48995
   1   5   8 3676.93  281.35   1-0.05253-0.29899 0.63736 0.15984 0.76876 0.94077
   1   5   8 3066.83  223.69   1-0.55126-0.79978 0.34661-0.12934-0.75892-0.58619
   1  -5  -8 3562.53  237.81   1-0.58017-0.38984-0.15949 0.36987-0.79872-0.84333
  -1  -5  -8 3580.83  248.71   1-0.55651-0.30806-0.32139 0.15500-0.76615-0.93865
   1   5  -8 3502.20  270.02   1-0.10916-0.56542-0.98259-0.73627-0.15028-0.37173
   1   5  -9  947.07  137.46   1-0.07734-0.54673-0.96488-0.67359-0.25102-0.49734
  -1   5  -9  972.98  141.14   1-0.12251-0.53376-0.99243-0.75436-0.00820-0.38212
   1   5  -9  863.00  121.70   1-0.17953-0.64961-0.08934 0.20135 0.97968 0.73310
  -1   5  -9 1063.25  144.30   1-0.09491-0.50679 0.45708 0.69496 0.88434 0.51008
   1   5   9 1089.93  171.01   1-0.04774-0.28103 0.65528 0.13258 0.75387 0.95049
   1  -5  -9  713.90  115.84   1-0.57090-0.39360-0.23733 0.33719-0.78596-0.85520
  -1  -5  -9  779.89  134.71   1-0.54142-0.30639-0.38896 0.13222-0.74536-0.94267
   1   5  -9 1062.44  166.61   1-0.12601-0.59528-0.97674-0.68528-0.17347-0.41955
   1   5 -10 2969.34  244.40   1-0.06974-0.55210-0.95505-0.61861-0.28812-0.55901
  -1   5 -10 3028.75  249.47   1-0.11376-0.53777-0.99177-0.70818-0.05867-0.45746
   1   5 -10 2400.48  202.33   1-0.17995-0.66317-0.09327 0.24261 0.97924 0.70804
  -1   5 -10 3285.77  247.31   1-0.10937-0.53441 0.38528 0.66834 0.91629 0.51741
   1  -5 -10 3049.73  241.26   1-0.55930-0.39502-0.30709 0.31259-0.76998-0.86385
  -1  -5 -10 3183.49  256.00   1-0.52551-0.30350-0.44768 0.11865-0.72347-0.94541
   1   5 -10 3396.22  282.43   1-0.13761-0.61990-0.97219-0.63559-0.18944-0.46015
   1   5 -11 1446.44  174.99   1-0.06589-0.56123-0.94957-0.56799-0.30653-0.60199
  -1   5 -11 1496.49  176.13   1-0.10768-0.54468-0.98986-0.66112-0.09262-0.51598
  -1   5  11 1761.83  209.84   1-0.07946-0.22802 0.52768-0.13797 0.84571 0.96382
   1  -5 -11 1658.36  175.46   1-0.54600-0.39475-0.36994 0.29490-0.75167-0.87017
  -1  -5 -11 1663.68  187.96   1-0.50904-0.30005-0.49976 0.11171-0.70079-0.94735
   1   5 -11 1667.17  198.31   1-0.14503-0.64033-0.96907-0.58732-0.19966-0.49499
   1   5 -12 1401.40  160.69   1-0.06457-0.57289-0.94762-0.52089-0.31278-0.63282
  -1   5 -12 1493.29  168.24   1-0.10369-0.55366-0.98799-0.61410-0.11448-0.56242
  -1   5  12 1776.52  194.03   1-0.07151-0.20690 0.56175-0.14907 0.82420 0.96693
   1  -5 -12 1285.04  157.33   1-0.53138-0.39358-0.42714 0.28250-0.73155-0.87480
  -1  -5 -12 1267.20  153.51   1-0.49216-0.29620-0.54651 0.11011-0.67756-0.94875
   1   5 -12 1710.19  200.61   1-0.14906-0.65738-0.96729-0.54040-0.20521-0.52517
  -1   5 -13  705.22  138.85   1-0.10141-0.56435-0.98672-0.56769-0.12684-0.59935
  -1   5  13  873.31  155.42   1-0.06361-0.18584 0.59418-0.16182 0.80181 0.96916
   1   5  13  844.98  142.92   1-0.02621-0.20683 0.73003 0.02662 0.68291 0.97801
   1  -5 -13  532.24  130.57   1-0.51587-0.39108-0.47905 0.27574-0.71019-0.87807
  -1  -5 -13  579.92  130.46   1-0.47498-0.29203-0.58890 0.11287-0.65390-0.94972
   1   5 -13  843.01  164.39   1-0.15030-0.67163-0.96674-0.49470-0.20692-0.55151
  -1   5  14 1348.38  179.80   1-0.05574-0.16481 0.62514-0.17604 0.77851 0.97048
   1   5  14 1361.05  183.51   1-0.02035-0.18782 0.74879 0.00021 0.66248 0.98220
   1  -5 -14 1017.88  162.29   1-0.49959-0.38782-0.52665 0.27329-0.68778-0.88028
  -1  -5 -14 1053.78  155.49   1-0.45751-0.28758-0.62767 0.11925-0.62984-0.95030
   1   5 -14 1322.87  192.59   1-0.14920-0.68355-0.96723-0.45005-0.20541-0.57463
   1  -7   0   70.34   57.07   1-0.20245 0.22057-0.74264-0.51788 0.63834 0.82652
  -1  -7   0   48.47   58.79   1-0.20671 0.27410-0.48894-0.31627 0.84746 0.90820
  -1   7   0   72.61   74.83   1-0.16097-0.58338 0.06626-0.15921 0.98473 0.79643
   1   7   0   44.14   71.83   1-0.05163-0.53244 0.64078 0.46771 0.76597 0.70550
   1  -7   0   57.56   67.52   1-0.42313 0.00068 0.69398 0.91864-0.58252-0.39509
  -1  -7   0   46.18   65.93   1-0.43798 0.04392 0.66679 0.83835-0.60296-0.54334
   1  -7   1  594.83   88.36   1-0.18960 0.24648-0.85569-0.67615 0.48149 0.69430
   1  -7  -1  622.36   98.45   1-0.20725 0.20202-0.63266-0.36214 0.74617 0.90996
  -1  -7  -1  612.27  101.93   1-0.20017 0.26751-0.33661-0.11871 0.92011 0.95621
  -1   7  -1  498.31   96.72   1-0.17054-0.60610-0.00958-0.18987 0.98530 0.77239
  -1   7   1  750.83  148.81   1-0.15193-0.56119 0.13159-0.13906 0.97959 0.81591
   1   7   1  583.84  120.71   1-0.05944-0.52709 0.61075 0.39250 0.78958 0.75373
   1  -7  -1  603.67  101.05   1-0.46801-0.05719 0.60483 0.87456-0.64431-0.48151
  -1  -7  -1  551.77   89.71   1-0.49025-0.02135 0.55146 0.76812-0.67492-0.63994
   1  -7   210705.76  493.36   1-0.16446 0.28466-0.94955-0.81517 0.26700 0.50443
   1  -7  -211204.26  520.27   1-0.20758 0.18857-0.53697-0.22127 0.81765 0.95680
  -1  -7  -212041.20  572.21   1-0.19289 0.26167-0.23273 0.03035 0.95321 0.96467
  -1   7  -211087.02  536.15   1-0.18057-0.62927-0.09922-0.23432 0.97854 0.74101
  -1   7   212267.11  611.90   1-0.14333-0.53941 0.18922-0.12680 0.97141 0.83243
   1   7   210838.90  608.43   1-0.06265-0.51713 0.59802 0.33460 0.79902 0.78779
   1   7  -211898.96  590.85   1 0.02349-0.48366 0.86883 0.78611 0.49454 0.38483
   1  -7  -210776.96  639.14   1-0.50654-0.10873 0.50705 0.82187-0.69735-0.55919
  -1  -7  -211427.52  530.48   1-0.53151-0.07553 0.42669 0.68851-0.73172-0.72127
  -1  -7   210303.86  504.59   1-0.08789 0.41950-0.98875-0.90767-0.12100-0.01198
   1  -7  -3  424.54   88.63   1-0.20582 0.17722-0.45786-0.09697 0.86486 0.97938
  -1   7  -3  489.03   95.79   1-0.19077-0.65250-0.20699-0.29681 0.95956 0.69723
  -1  -7  -3  419.47   87.91   1-0.18673 0.25471-0.16167 0.14659 0.96901 0.95584
  -1   7   3  537.38  117.12   1-0.13514-0.51807 0.24063-0.12057 0.96116 0.84679
   1   7   3  456.25  121.10   1-0.06330-0.50462 0.59541 0.28681 0.80092 0.81430
   1  -7  -3  421.11   88.02   1-0.53747-0.15260 0.40450 0.76450-0.73993-0.62629
  -1  -7  -3  398.07   80.98   1-0.56063-0.11766 0.29996 0.60690-0.77182-0.78601
  -1  -7   3  398.26   80.74   1-0.15666 0.36375-0.96381-0.92787-0.21567-0.08203
   1  -7  -4  344.14   87.61   1-0.20328 0.16661-0.39461 0.01148 0.89607 0.98595
  -1   7  -4  102.56   78.79   1-0.19986-0.67471-0.33134-0.37597 0.92209 0.63513
  -1  -7  -4  333.19   95.46   1-0.18199 0.24623-0.11300 0.24060 0.97678 0.93887
  -1   7   4  110.60   89.04   1-0.12726-0.49701 0.28746-0.11891 0.94929 0.85955
   1   7   4   81.17   96.54   1-0.06235-0.49050 0.59921 0.24543 0.79815 0.83616
   1  -7  -4  313.83   87.43   1-0.56045-0.18859 0.30093 0.70605-0.77157-0.68257
  -1  -7  -4  319.90   87.56   1-0.57835-0.14838 0.17767 0.53000-0.79620-0.83491
  -1  -7   4  286.04   80.80   1-0.21747 0.31595-0.92901-0.93822-0.29939-0.14111
  -1   7  -5  728.59  157.08   1-0.20611-0.69408-0.46726-0.46667 0.85975 0.54814
  -1  -7  -5  732.84  117.04   1-0.17861 0.23646-0.08064 0.31814 0.98060 0.91807
  -1   7   5  693.46  130.24   1-0.11959-0.47618 0.33070-0.12085 0.93612 0.87099
   1   7   5  823.55  151.08   1-0.06031-0.47530 0.60730 0.20835 0.79217 0.85479
  -1   7  -5  722.82  100.89   1 0.02045-0.46779 0.86168 0.86189 0.50702 0.19571
   1   7   5  671.48  100.75   1-0.39086-0.80774 0.74677 0.34978-0.53809-0.47455
   1  -7  -5  745.04  113.45   1-0.57588-0.21707 0.19950 0.64996-0.79281-0.72829
  -1  -7  -5  793.21  121.38   1-0.58649-0.16955 0.06408 0.46155-0.80741-0.87075
  -1  -7   5  691.92  104.24   1-0.27029 0.27614-0.88795-0.94230-0.37211-0.18920
  -1   7  -6 7264.74 1832.34   1-0.20770-0.70878-0.60019-0.55441 0.77241 0.43616
  -1   7   6 9375.20  601.28   1-0.11210-0.45552 0.37106-0.12566 0.92181 0.88130
   1   7   610309.79  672.18   1-0.05749-0.45931 0.61837 0.17424 0.78377 0.87101
  -1   7  -610138.38  620.55   1-0.02624-0.52766 0.72991 0.77530 0.68303 0.34709
   1   7   6 9250.07  566.02   1-0.42696-0.83085 0.68716 0.24508-0.58779-0.49961
   1  -7  -6 9240.59  559.82   1-0.58459-0.23880 0.10259 0.59820-0.80480-0.76493
  -1  -7  -6 9866.48  602.20   1-0.58724-0.18334-0.03914 0.40347-0.80845-0.89643
  -1   7  -7   94.33  100.42   1-0.20422-0.71855-0.71461-0.62327 0.66904 0.30855
  -1   7   7   81.87   95.24   1-0.10471-0.43497 0.40906-0.13284 0.90647 0.89058
  -1   7  -7   65.33   64.98   1-0.06243-0.57701 0.59888 0.68945 0.79839 0.43784
   1   7   7   48.57  120.04   1-0.05406-0.44272 0.63155 0.14224 0.77344 0.88530
   1  -7  -7   44.10   79.51   1-0.58766-0.25489 0.01145 0.55221-0.80902-0.79378
  -1  -7  -7   53.61   74.36   1-0.58258-0.19164-0.13164 0.35622-0.80203-0.91453
  -1   7  -8   20.46   67.49   1-0.19700-0.72438-0.80249-0.66600 0.56319 0.17808
  -1   7   8   18.84  108.03   1-0.09741-0.41451 0.44509-0.14199 0.89016 0.89889
   1   7   8    2.56  114.44   1-0.05017-0.42566 0.64625 0.11176 0.76147 0.89795
   1  -7  -8   37.76   76.85   1-0.58611-0.26638-0.07334 0.51255-0.80689-0.81628
  -1  -7  -8   85.88   90.49   1-0.57402-0.19611-0.21444 0.31859-0.79025-0.92737
  -1   7   9  948.02  163.09   1-0.09016-0.39409 0.47944-0.15282 0.87292 0.90627
   1   7   9  976.42  165.46   1-0.04589-0.40822 0.66204 0.08237 0.74805 0.90915
   1  -7  -9  642.43  113.00   1-0.58090-0.27414-0.15161 0.47955-0.79972-0.83359
  -1  -7  -9  665.14  129.82   1-0.56271-0.19783-0.28845 0.28974-0.77468-0.93643
  -1   7  10 6906.83  365.13   1-0.08293-0.37369 0.51233-0.16510 0.85477 0.91273
   1   7  10 6996.32  359.52   1-0.04129-0.39045 0.67861 0.05377 0.73333 0.91904
   1  -7 -10 5833.30  293.25   1-0.57277-0.27904-0.22391 0.45241-0.78853-0.84702
  -1  -7 -10 6279.02  308.66   1-0.54945-0.19760-0.35486 0.26849-0.75642-0.94279
  -1   7  11  124.99  122.80   1-0.07571-0.35330 0.54394-0.17867 0.83569 0.91828
   1   7  11  115.96  132.13   1-0.03641-0.37241 0.69573 0.02571 0.71737 0.92771
   1  -7 -11   87.12   99.71   1-0.56234-0.28164-0.29053 0.43095-0.77417-0.85729
  -1  -7 -11  104.56  103.58   1-0.53468-0.19643-0.41508 0.25294-0.73608-0.94732
  -1   7  12   33.15  104.88   1-0.06847-0.33290 0.57439-0.19340 0.81571 0.92291
   1   7  12   85.52  136.18   1-0.03129-0.35411 0.71321-0.00197 0.70024 0.93519
   1  -7 -12  126.43   98.50   1-0.55009-0.28241-0.35199 0.41466-0.75730-0.86504
  -1  -7 -12  165.77  115.37   1-0.51893-0.19371-0.46938 0.24379-0.71441-0.95028
  -1   9   0 1601.37  178.93   1-0.13074-0.68219 0.26711-0.01552 0.95475 0.73100
   1   9   0 1810.69  180.24   1-0.02668-0.63652 0.72850 0.49846 0.68452 0.58852
   1  -9   0 1684.67  170.93   1-0.45787 0.09533 0.62690 0.90815-0.63035-0.40762
  -1  -9   0 1813.42  166.11   1-0.47445 0.13684 0.59012 0.81829-0.65317-0.55826
  -1   9  -1   26.68   72.84   1-0.13581-0.70043 0.23654-0.00091 0.96208 0.71371
  -1   9   1   18.87   86.91   1-0.12551-0.66379 0.29752-0.03028 0.94642 0.74729
   1   9   1   16.18   75.05   1-0.03832-0.63500 0.68909 0.41388 0.72365 0.65227
   1  -9   1   29.23   80.58   1-0.42238 0.14383 0.69531 0.93148-0.58148-0.33413
  -1  -9   1   22.25   64.22   1-0.43388 0.19042 0.67450 0.85759-0.59731-0.47777
   1  -9  -1   41.38   78.51   1-0.49038 0.04982 0.55114 0.87748-0.67510-0.47701
  -1  -9  -1   26.45   77.01   1-0.51006 0.08822 0.49673 0.76999-0.70220-0.63192
  -1   9  -2 7029.79  620.24   1-0.14071-0.71849 0.20601 0.01372 0.96837 0.69539
  -1   9   2 6741.01  423.32   1-0.12014-0.64526 0.32767-0.04531 0.93712 0.76261
   1   9   2 6949.29  482.97   1-0.04442-0.62794 0.66739 0.34700 0.74337 0.69661
   1  -9   2 6788.01  390.35   1-0.38515 0.19404 0.75531 0.94638-0.53024-0.25825
  -1  -9   2 6488.39  382.08   1-0.39025 0.24703 0.74770 0.88569-0.53725-0.39308
   1  -9  -2 7018.28  403.93   1-0.51882 0.00846 0.46972 0.84119-0.71426-0.54065
  -1  -9  -2 7412.29  420.58   1-0.53926 0.04612 0.39753 0.71595-0.74240-0.69662
  -1   9  -3  362.68  168.49   1-0.14546-0.73634 0.17530 0.02847 0.97370 0.67600
  -1   9   3  235.59  101.58   1-0.11466-0.62661 0.35748-0.06068 0.92685 0.77696
   1   9   3  256.21  116.34   1-0.04736-0.61771 0.65668 0.29111 0.75267 0.73053
   1  -9  -3  166.82   93.77   1-0.54253-0.02825 0.38444 0.80104-0.74689-0.59793
  -1  -9  -3  165.84   87.71   1-0.56139 0.01098 0.29583 0.65938-0.77286-0.75173
  -1   9   4  839.33  154.28   1-0.10905-0.60784 0.38692-0.07642 0.91564 0.79036
   1   9   4  843.97  145.95   1-0.04827-0.60545 0.65333 0.24259 0.75552 0.75800
   1  -9  -4 1344.52  140.65   1-0.56110-0.05982 0.29745 0.75917-0.77245-0.64813
  -1  -9  -4 1467.33  154.92   1-0.57643-0.01703 0.19489 0.60385-0.79356-0.79691
  -1   9   5  347.12  129.06   1-0.10334-0.58896 0.41595-0.09256 0.90349 0.80283
   1   9   5  354.79  132.61   1-0.04777-0.59179 0.65515 0.19923 0.75398 0.78107
   1  -9  -5  505.10  106.87   1-0.57453-0.08628 0.21050 0.71761-0.79094-0.69107
  -1  -9  -5  584.50  115.52   1-0.58490-0.03853 0.09750 0.55162-0.80522-0.83320
  -1   9   6 4389.59  281.90   1-0.09752-0.56998 0.44457-0.10911 0.89041 0.81437
   1   9   6 4396.76  287.95   1-0.04625-0.57711 0.66073 0.15963 0.74919 0.80091
   1  -9  -6 4750.48  245.96   1-0.58306-0.10784 0.12537 0.67762-0.80269-0.72745
  -1  -9  -6 4948.49  310.93   1-0.58769-0.05435 0.00526 0.50452-0.80906-0.86168
  -1   9   7  706.17  150.81   1-0.09159-0.55088 0.47276-0.12610 0.87641 0.82499
   1   9   7  743.25  161.26   1-0.04395-0.56164 0.66909 0.12281 0.74187 0.81821
   1  -9  -7  589.56  112.53   1-0.58715-0.12495 0.04310 0.64050-0.80832-0.75772
  -1   9   8 1192.70  171.53   1-0.08556-0.53169 0.50052-0.14352 0.86148 0.83468
   1   9   8 1197.28  171.89   1-0.04103-0.54555 0.67955 0.08810 0.73247 0.83342
   1  -9  -8 1587.11  154.16   1-0.58732-0.13816-0.03554 0.60700-0.80856-0.78259
  -1   9   9  292.82  136.54   1-0.07942-0.51239 0.52783-0.16139 0.84562 0.84344
   1   9   9  305.45  141.83   1-0.03760-0.52896 0.69161 0.05498 0.72128 0.84686
   1  -9  -9  398.40  111.23   1-0.58413-0.14792-0.10999 0.57780-0.80416-0.80265
  -1   9  10 4112.27  311.78   1-0.07318-0.49298 0.55468-0.17971 0.82883 0.85127
   1   9  10 4110.63  312.28   1-0.03375-0.51194 0.70488 0.02308 0.70851 0.85870
   1  -9 -10 3608.87  251.79   1-0.57806-0.15488-0.18035 0.55260-0.79581-0.81892
   1 -11   0 1852.07  159.81   1-0.49070 0.19189 0.55030 0.88816-0.67554-0.41753
   1 -11   1  514.41  115.48   1-0.46464 0.23096 0.61231 0.90509-0.63966-0.35701
   1 -11  -1  528.42  113.00   1-0.51447 0.15524 0.48340 0.86635-0.70826-0.47469
   1 -11   2 1201.78  140.56   1-0.43702 0.27158 0.66860 0.91629-0.60164-0.29436
   1 -11  -2 1212.64  131.34   1-0.53540 0.12130 0.41236 0.84044-0.73708-0.52815
   1 -11   3  672.73  122.76   1-0.40862 0.31299 0.71872 0.92132-0.56255-0.23063
   1 -11  -3  701.53  125.80   1-0.55301 0.09068 0.33847 0.81167-0.76132-0.57703
   1 -11   4 2478.77  198.44   1-0.38018 0.35441 0.76257 0.92008-0.52339-0.16684
   1 -11  -4 2739.26  213.80   1-0.56702 0.06366 0.26293 0.78125-0.78061-0.62096
  -1  11   5  602.09  153.39   1-0.08188-0.69654 0.51700-0.04847 0.85205 0.71587
   1 -11  -5  570.17  126.23   1-0.57735 0.04032 0.18678 0.75052-0.79483-0.65960
   2   0   0 1569.91  130.61   1-0.16007-0.21837-0.95879-0.90599 0.23471 0.36260
  -2   0   0 1606.52  134.41   1-0.17880-0.12050-0.90694-0.95977 0.38140 0.25358
   2   0   1  536.31   80.41   1-0.11236-0.15773-0.99143-0.98373-0.06656 0.08590
  -2   0  -1  179.88   58.31   1-0.13886-0.09357-0.98607-0.99374 0.09153-0.06091
  -2   0   1  173.69   54.30   1-0.20398-0.13263-0.71895-0.81695 0.66445 0.56124
  -2   0   1  181.74   54.56   1-0.50979-0.43870 0.49754 0.39937-0.70182-0.80500
   2   0   266961.77 2038.69   1-0.06554-0.09793-0.94906-0.98651-0.30819-0.13115
  -2   0   265377.27 2011.16   1-0.20630-0.12164-0.47348-0.61651 0.85630 0.77789
  -2   0   262485.79 1936.18   1-0.57407-0.48995 0.21408 0.07077-0.79031-0.86886
   2   0   258851.37 1823.20   1-0.24041-0.27258-0.91250-0.94976-0.33096-0.15376
  -2   0  -3   11.44   49.09   1-0.07134-0.05192-0.95723-0.87464-0.28036-0.48198
  -2   0   3   23.52   46.12   1-0.19386-0.09607-0.24501-0.43322 0.94993 0.89615
  -2   0  -3   84.04   54.50   1 0.02661 0.04551 0.87599 0.95892 0.48158 0.27997
  -2   0   3   14.92   51.88   1-0.58679-0.48959 0.05562-0.13280-0.80782-0.86177
   2   0   3   11.30   53.52   1-0.34889-0.36805-0.80471-0.88711-0.48032-0.27849
  -2   0  -3   22.43   55.40   1-0.20580-0.18664-0.93668-0.85427-0.28332-0.48515
  -2   0  -4 3455.62  231.06   1-0.05122-0.04479-0.92578-0.79812-0.37457-0.60082
   2   0  -4 3576.33  226.27   1-0.20121-0.31212-0.35454-0.12115 0.91313 0.94228
  -2   0   4 3330.31  200.28   1-0.17660-0.06563-0.06226-0.29561 0.98231 0.95305
  -2   0  -4 3260.35  201.80   1-0.00367 0.00206 0.79873 0.92684 0.60167 0.37544
  -2   0   4 3473.66  234.28   1-0.58741-0.47719-0.03105-0.26463-0.80868-0.83800
   2   0   4 3389.14  236.77   1-0.40975-0.41590-0.71685-0.84440-0.56410-0.33764
  -2   0  -4 3500.83  244.84   1-0.26273-0.25659-0.89450-0.76695-0.36170-0.58816
   2   0  -5  332.76   85.17   1-0.19570-0.31973-0.26935 0.00921 0.94294 0.94746
  -2   0   5  368.68   83.98   1-0.15918-0.03506 0.07962-0.19890 0.98403 0.97939
  -2   0   5  333.86   87.59   1-0.58587-0.46261-0.07885-0.35758-0.80655-0.81124
   2   0   5  333.26   94.53   1-0.44841-0.44154-0.64639-0.81908-0.61733-0.36623
  -2   0  -5  324.41   93.77   1-0.29290-0.29976-0.86695-0.69426-0.40323-0.65432
   2   0  -627819.68 1064.31   1-0.19128-0.32843-0.21304 0.11071 0.95813 0.93801
  -2   0   629214.64 1108.99   1-0.14309-0.00570 0.19076-0.13289 0.97115 0.99111
   2   0   628873.26 1130.24   1 0.02898 0.04958 0.88131 0.66285 0.47164 0.74710
  -2   0   627638.20 1097.46   1-0.58451-0.44821-0.10403-0.42797-0.80468-0.78481
   2   0   629305.85 1164.63   1-0.47550-0.45554-0.58768-0.80554-0.65461-0.37891
  -2   0  -628341.90 1153.41   1-0.30888-0.32876-0.85074-0.63290-0.42523-0.70095
   2   0  -7 1009.92  123.97   1-0.18816-0.33843-0.17724 0.19169 0.96601 0.92125
  -2   0   7  952.20  117.01   1-0.12848 0.02206 0.28037-0.08846 0.95125 0.99583
  -2   0  -7  981.03  122.35   1-0.06283-0.09660 0.59728 0.86092 0.79956 0.49948
   2   0   7 1096.31  142.32   1 0.02376 0.05752 0.86945 0.60581 0.49343 0.79352
  -2   0   7 1015.85  142.23   1-0.58376-0.43443-0.11561-0.48470-0.80365-0.75915
   2   0   7 1094.58  152.73   1-0.49588-0.46290-0.53668-0.79970-0.68268-0.38234
  -2   0  -7 1192.57  158.10   1-0.31661-0.34950-0.84248-0.57949-0.43587-0.73622
   2   0  -8 1216.88  151.05   1-0.18620-0.34959-0.15604 0.25808 0.97004 0.90065
  -2   0   8 1161.28  135.34   1-0.11518 0.04853 0.35469-0.05931 0.92785 0.99705
  -2   0  -8 1283.23  139.59   1-0.07648-0.12341 0.54059 0.84941 0.83779 0.51309
   2   0   8 1256.87  161.83   1 0.02094 0.06787 0.86285 0.55404 0.50501 0.82971
  -2   0   8 1255.74  167.89   1-0.58359-0.42124-0.11805-0.53231-0.80342-0.73430
   2   0   8 1350.86  171.38   1-0.51201-0.46601-0.49089-0.79905-0.70488-0.37991
  -2   0  -8 1290.36  159.20   1-0.31910-0.36501-0.83974-0.53162-0.43930-0.76428
   2   0  -9  286.60   88.61   1-0.18519-0.36170-0.14541 0.31389 0.97188 0.87786
  -2   0   9  330.22  103.07   1-0.10293 0.07395 0.41800-0.04118 0.90259 0.99641
  -2   0  -9  321.74   93.47   1-0.08838-0.14848 0.48763 0.84163 0.86855 0.51924
   2   0   9  305.12  107.43   1 0.01990 0.08000 0.86037 0.50638 0.50926 0.85858
   2   0   9  406.81  111.49   1-0.52522-0.46620-0.44866-0.80197-0.72307-0.37347
  -2   0  -9  432.86  126.32   1-0.31804-0.37697-0.84091-0.48764-0.43785-0.78746
  -2   0  1025073.32 1079.85   1-0.09151 0.09854 0.47316-0.03119 0.87620 0.99464
   2   0  1024252.97 1095.82   1 0.02020 0.09347 0.86109 0.46192 0.50804 0.88197
  -2   0 -1026585.45 1145.40   1-0.31442-0.38636-0.84484-0.44643-0.43286-0.80710
  -2   0  11  707.57  133.27   1-0.08072 0.12249 0.52213-0.02740 0.84903 0.99209
   2   0  11  654.35  146.79   1 0.02155 0.10797 0.86427 0.41993 0.50255 0.90110
  -2   0 -11  740.73  142.07   1-0.30885-0.39380-0.85077-0.40721-0.42519-0.82406
  -2   0  12  478.49  119.36   1-0.07043 0.14595 0.56626-0.02845 0.82120 0.98888
   2   0  12  438.90  129.64   1 0.02371 0.12331 0.86935 0.37983 0.49362 0.91680
  -2   0 -12  506.81  138.51   1-0.30173-0.39970-0.85813-0.36943-0.41540-0.83890
  -2   0  13  619.19  139.81   1-0.06051 0.16903 0.60653-0.03336 0.79275 0.98504
   2   0  13  612.27  145.98   1 0.02655 0.13931 0.87586 0.34116 0.48182 0.92962
  -2   0 -13  616.97  151.10   1-0.29334-0.40431-0.86652-0.33268-0.40383-0.85196
  -2   0  1415743.01  649.62   1-0.05087 0.19183 0.64363-0.04143 0.76363 0.98055
   2   0  1415746.02  655.33   1 0.02996 0.15588 0.88345 0.30358 0.46755 0.93996
  -2   0 -1415486.75  601.81   1-0.28384-0.40783-0.87563-0.29664-0.39076-0.86352
  -2   0  15 1149.51  164.13   1-0.04144 0.21443 0.67808-0.05216 0.73381 0.97534
   2   0  15 1149.62  180.17   1 0.03383 0.17292 0.89184 0.26678 0.45108 0.94811
  -2   0 -15 1071.58  167.39   1-0.27337-0.41037-0.88522-0.26109-0.37634-0.87373
   2  -2   057946.53 1775.91   1-0.19246-0.12156-0.83761-0.72812 0.51123 0.67457
  -2  -2  -149861.08 1609.23   1-0.06734 0.10740-0.95167-0.90279-0.29962-0.41644
   2  -2   152061.50 1610.74   1-0.16544-0.08150-0.94728-0.88296 0.27436 0.46230
   2  -2  -152172.43 1745.18   1-0.20530-0.14745-0.69317-0.53851 0.69090 0.82961
  -2   2   149400.26 1697.62   1-0.20730-0.26478-0.51705-0.67176 0.83046 0.69182
  -2  -2  -147544.03 1507.97   1 0.00706 0.18132 0.82810 0.87764 0.56053 0.44369
   2  -2  -152334.05 1633.88   1-0.46863-0.41033 0.60344 0.75821-0.64516-0.50669
  -2  -2   144403.78 1505.66   1-0.46013-0.25969-0.62210-0.66372-0.63345-0.70144
   2   2  -150320.90 1611.72   1-0.15760-0.35803-0.96337-0.92174-0.21697-0.14900
   2  -2   2 1522.71  127.76   1-0.12698-0.02996-0.99173-0.97252 0.01829 0.23086
   2   2  -2 1818.03  145.36   1-0.17465-0.38823-0.92160-0.83510 0.34661 0.38971
  -2  -2   2 1456.62  121.33   1-0.20779 0.00589-0.58582-0.67199 0.78334 0.74053
   2  -2  -2 1444.53  127.72   1-0.20772-0.16335-0.55189-0.35200 0.80762 0.92163
  -2   2   2 1800.39  144.53   1-0.20048-0.24484-0.34181-0.54170 0.91813 0.80411
  -2  -2  -2 1418.15  139.74   1-0.02181 0.13928 0.74418 0.83890 0.66761 0.52615
  -2   2   2 1671.38  138.58   1-0.46624-0.51154 0.60877 0.40892-0.64187-0.75571
   2  -2  -2 1418.57  125.55   1-0.53721-0.49191 0.40550 0.60540-0.73957-0.62569
   2   2   2 1696.24  149.62   1-0.58568-0.74717 0.08285-0.01108-0.80629-0.66453
  -2  -2  -2 1416.13  166.69   1-0.51572-0.35434-0.47953-0.38571-0.70998-0.85185
  -2  -2   2 1389.63  170.66   1-0.49013-0.27668-0.55177-0.63854-0.67476-0.71813
   2   2  -2 1677.07  164.27   1-0.30410-0.51755-0.85571-0.76893-0.41866-0.37533
   2  -2   332768.44 1938.17   1-0.08495 0.02499-0.97337-0.99939-0.21288 0.02437
  -2   2  -331145.59 1573.22   1-0.14069-0.25073-0.98465-0.95874 0.10321-0.13392
   2   2  -331768.25 1043.74   1-0.20453-0.43115-0.70897-0.57733 0.67492 0.69338
   2  -2  -335130.82 1145.74   1-0.20499-0.17373-0.43450-0.18942 0.87703 0.96640
  -2  -2   333499.10 1108.38   1-0.19005 0.03676-0.19863-0.32996 0.96147 0.94327
  -2   2   332774.02 1131.07   1-0.18900-0.22024-0.18668-0.43175 0.96406 0.87468
  -2  -2  -333866.31 1137.05   1-0.04261 0.10531 0.67393 0.81382 0.73756 0.57148
  -2   2   333314.23 1091.54   1-0.51892-0.55120 0.46943 0.22440-0.71439-0.80362
   2  -2  -335060.78 1210.60   1-0.57304-0.54075 0.22192 0.46695-0.78890-0.69967
   2   2   332828.32 1137.65   1-0.58526-0.73373-0.09087-0.22995-0.80573-0.63933
  -2  -2   332066.56 1182.79   1-0.50612-0.27964-0.50826-0.64018-0.69677-0.71551
  -2  -2  -332217.14 1169.99   1-0.49580-0.34744-0.53692-0.39795-0.68256-0.84906
   2   2  -331380.82 1156.44   1-0.35326-0.57973-0.79917-0.66725-0.48633-0.46763
   2  -2   331667.76 1058.91   1-0.13669-0.02662-0.97257-0.99844-0.18818 0.04900
  -2   2  -449314.23 1631.64   1-0.11603-0.23896-0.99219-0.92102-0.04573-0.30757
   2   2  -450854.32 1647.05   1-0.20701-0.44693-0.50203-0.32548 0.83970 0.83325
   2  -2  -450952.95 1611.51   1-0.20066-0.18255-0.34492-0.05466 0.91693 0.98167
  -2   2   449079.87 1607.06   1-0.17586-0.19392-0.05559-0.34584 0.98284 0.91803
  -2  -2   449944.39 1604.30   1-0.16074 0.07926 0.06802-0.10841 0.98465 0.99094
  -2  -2  -449458.02 1623.45   1-0.05862 0.07613 0.61394 0.79901 0.78716 0.59647
  -2   2   450081.42 1581.82   1-0.54884-0.56812 0.35757 0.06742-0.75558-0.82017
   2  -2  -451799.48 1667.74   1-0.58642-0.56722 0.06577 0.35599-0.80732-0.74264
   2   2   448041.48 1587.59   1-0.58009-0.71555-0.16036-0.34468-0.79860-0.60760
  -2  -2   448229.99 1646.48   1-0.51769-0.27819-0.47334-0.65040-0.71269-0.70680
  -2  -2  -448265.63 1695.91   1-0.48091-0.34558-0.57479-0.39067-0.66206-0.85319
   2   2  -446949.98 1876.75   1-0.37318-0.61266-0.77251-0.59545-0.51376-0.51969
   2  -2   445172.29 1500.82   1-0.22721-0.10413-0.92224-0.99325-0.31279-0.05098
  -2   2  -533647.64 1287.69   1-0.09621-0.23212-0.98328-0.86697-0.15458-0.44099
   2   2  -536091.91 1293.03   1-0.20150-0.45456-0.35975-0.13804 0.91102 0.87995
   2  -2  -533978.61 1135.99   1-0.19644-0.19144-0.27960 0.05583 0.93980 0.97991
  -2   2   537785.78 1287.63   1-0.16252-0.16743 0.05449-0.28094 0.98519 0.94500
  -2  -2   531647.86 1095.13   1-0.13583 0.11742 0.23646 0.01494 0.96209 0.99296
  -2  -2  -534090.29 1172.83   1-0.07166 0.04993 0.56110 0.79134 0.82463 0.60932
   2   2   533377.42 1178.81   1-0.00166-0.12326 0.80437 0.57413 0.59411 0.80943
  -2   2  -533573.90 1119.31   1 0.01331-0.12315 0.84418 0.96050 0.53588 0.24950
  -2   2   534147.27 1150.42   1-0.56531-0.57158 0.27338-0.06189-0.77825-0.81820
   2  -2  -534447.16 1169.68   1-0.58653-0.58035-0.06290 0.27245-0.80747-0.76743
   2   2   532717.09 1210.30   1-0.57700-0.69943-0.18987-0.41935-0.79435-0.57872
  -2  -2   535028.78 1253.89   1-0.52716-0.27464-0.44205-0.66426-0.72573-0.69521
  -2  -2  -533652.82 1218.62   1-0.46781-0.34550-0.60529-0.37602-0.64402-0.85978
   2   2  -532369.64 1212.39   1-0.38088-0.63337-0.76156-0.53935-0.52435-0.55491
  -2   2  -534857.04 1278.91   1-0.10775-0.24384-0.98304-0.86689-0.14834-0.43478
  -2   2  -6  966.15  127.22   1-0.08129-0.23017-0.96946-0.80800-0.23136-0.54234
   2   2  -6  969.25  125.18   1-0.19578-0.46196-0.27049-0.00360 0.94260 0.88689
   2  -2  -6  739.85  119.59   1-0.19296-0.20108-0.23357 0.14704 0.95299 0.96847
  -2   2   6 1126.12  141.42   1-0.14962-0.14138 0.14747-0.23314 0.97768 0.96210
  -2  -2   6  702.07  108.60   1-0.11612 0.15029 0.34961 0.08291 0.92966 0.98515
  -2  -2  -6  816.45  122.89   1-0.08274 0.02569 0.51320 0.78862 0.85426 0.61433
  -2   2  -6  922.66  108.49   1-0.01388-0.16351 0.76879 0.93029 0.63934 0.32835
   2   2   6  926.76  133.75   1-0.00514-0.11357 0.79454 0.51911 0.60718 0.84712
  -2   2   6  944.67  131.55   1-0.57430-0.56745 0.21231-0.16820-0.79063-0.80604
   2  -2  -6  798.72  112.87   1-0.57928-0.58613-0.16858 0.21199-0.79749-0.78199
   2   2   6  866.94  130.46   1-0.57583-0.68523-0.19991-0.47456-0.79274-0.55248
  -2  -2   6  849.63  145.26   1-0.53536-0.26982-0.41251-0.67987-0.73703-0.68188
  -2  -2  -6  831.67  136.85   1-0.45540-0.34611-0.63209-0.35767-0.62695-0.86733
   2   2  -6  908.50  140.38   1-0.38229-0.64780-0.75950-0.49215-0.52630-0.58149
  -2   2  -6 1007.06  138.83   1-0.14513-0.29424-0.96902-0.80772-0.19981-0.51088
  -2   2  -725714.17 1036.48   1-0.07053-0.23239-0.95614-0.74954-0.28426-0.61982
   2   2  -725575.34 1007.20   1-0.19155-0.47084-0.21631 0.09575 0.95734 0.87700
  -2   2   725548.74  996.06   1-0.13735-0.11583 0.22709-0.19870 0.96413 0.97319
  -2  -2   726143.08 1042.73   1-0.10009 0.17948 0.43203 0.12016 0.89628 0.97639
  -2  -2  -726166.47 1028.79   1-0.09245 0.00281 0.46876 0.78936 0.87847 0.61391
  -2   2  -724916.70  970.06   1-0.03635-0.19914 0.69597 0.90264 0.71714 0.38154
   2   2   725017.31  997.85   1-0.00648-0.10174 0.79069 0.47009 0.61217 0.87673
  -2   2   727386.79 1084.51   1-0.57924-0.55936 0.16906-0.25659-0.79743-0.78820
   2   2   725340.37 1038.07   1-0.57594-0.67231-0.19904-0.51885-0.79288-0.52800
   2  -2  -726288.73 1018.19   1-0.56800-0.58788-0.25668 0.16904-0.78197-0.79108
  -2  -2   728130.89 1139.20   1-0.54267-0.26411-0.38385-0.69636-0.74709-0.66732
  -2  -2  -727368.18 1081.63   1-0.44324-0.34692-0.65663-0.33712-0.61021-0.87521
   2   2  -726591.54 1094.79   1-0.37999-0.65850-0.76285-0.45036-0.52312-0.60294
  -2   2  -727813.37 1117.84   1-0.17094-0.33306-0.95675-0.75031-0.23534-0.57104
  -2   2  -825947.75 1097.85   1-0.06309-0.23792-0.94539-0.69364-0.31975-0.67988
   2   2  -824791.26  993.67   1-0.18885-0.48126-0.18489 0.17236 0.96444 0.85946
  -2   2   824342.93  969.15   1-0.12571-0.09102 0.29639-0.17457 0.94675 0.98042
  -2  -2  -825950.53 1028.85   1-0.10116-0.01906 0.42677 0.79254 0.89868 0.60951
  -2  -2   829056.31 1143.40   1-0.08648 0.20626 0.49635 0.13930 0.86380 0.96852
  -2   2  -826196.38  982.96   1-0.05515-0.23111 0.62741 0.87927 0.77672 0.41649
   2   2   824930.76 1015.65   1-0.00629-0.08839 0.79123 0.42545 0.61147 0.90065
  -2   2   827337.17 1099.68   1-0.58195-0.54905 0.13948-0.33132-0.80116-0.76731
   2   2   826596.15 1077.65   1-0.57683-0.66017-0.19138-0.55635-0.79412-0.50461
   2  -2  -826844.34 1075.33   1-0.55452-0.58741-0.33125 0.13964-0.76340-0.79714
  -2  -2   829096.57 1227.97   1-0.54921-0.25741-0.35593-0.71355-0.75609-0.65159
  -2  -2  -828524.94 1190.70   1-0.43106-0.34775-0.67971-0.31505-0.59343-0.88306
   2   2  -827512.25 1128.56   1-0.37523-0.66676-0.76963-0.41200-0.51658-0.62102
  -2   2  -828730.61 1221.49   1-0.18834-0.36347-0.94725-0.69567-0.25928-0.61962
  -2   2  -921232.34  903.79   1-0.05830-0.24612-0.93783-0.64106-0.34215-0.72695
   2   2  -919981.10  824.58   1-0.18738-0.49291-0.16866 0.23377 0.96769 0.83808
  -2   2   920431.74  841.01   1-0.11463-0.06678 0.35762-0.15852 0.92680 0.98509
  -2  -2   926588.89 1082.80   1-0.07446 0.23145 0.54926 0.14703 0.83232 0.96166
  -2   2  -922710.27  913.03   1-0.07115-0.26028 0.56325 0.86028 0.82321 0.43836
   2   2   921922.81  918.43   1-0.00497-0.07390 0.79503 0.38407 0.60654 0.92033
   2   2   924179.99 1043.40   1-0.57819-0.64850-0.17915-0.58928-0.79598-0.48185
   2  -2  -923707.29  955.10   1-0.53975-0.58584-0.39562 0.12027-0.74306-0.80145
  -2  -2  -923882.55 1035.42   1-0.41874-0.34844-0.70166-0.29186-0.57647-0.89073
   2   2  -923717.41 1001.64   1-0.36873-0.67327-0.77868-0.37590-0.50762-0.63670
  -2   2  -924815.95 1024.59   1-0.19952-0.38767-0.94060-0.64387-0.27468-0.65964
  -2   2 -10  672.96  134.93   1-0.05543-0.25623-0.93307-0.59117-0.35537-0.76476
   2   2 -10  660.94  114.36   1-0.18686-0.50551-0.16299 0.28463 0.96877 0.81452
  -2   2  10  788.68  136.48   1-0.10404-0.04302 0.41246-0.14886 0.90501 0.98792
  -2  -2  10  688.21  141.58   1-0.06353 0.25555 0.59451 0.14711 0.80157 0.95553
   2   2  10  749.15  139.44   1-0.00278-0.05855 0.80125 0.34512 0.59831 0.93673
   2  -2 -10  660.86  138.07   1-0.52429-0.58340-0.45181 0.10923-0.72179-0.80479
  -2  -2 -10  650.24  139.28   1-0.40619-0.34891-0.72270-0.26775-0.55920-0.89809
   2   2 -10  788.62  147.97   1-0.36089-0.67844-0.78925-0.34132-0.49683-0.65054
  -2   2 -10  818.72  157.23   1-0.20603-0.40719-0.93653-0.59465-0.28364-0.69323
  -2   2 -1112165.70  667.56   1-0.05414-0.26791-0.93087-0.54382-0.36130-0.79528
   2   2 -1112821.48  676.23   1-0.18704-0.51881-0.16495 0.32786 0.96840 0.78951
  -2   2  1113497.39  698.05   1-0.09384-0.01966 0.46218-0.14432 0.88180 0.98933
  -2  -2  1115465.60  817.91   1-0.05333 0.27891 0.63433 0.14175 0.77121 0.94979
   2   2  1114195.22  750.42   1 0.00009-0.04250 0.80928 0.30797 0.58741 0.95044
   2  -2 -1113646.27  724.35   1-0.50838-0.58051-0.50171 0.10448-0.69988-0.80751
  -2  -2 -1114268.38  765.52   1-0.39337-0.34909-0.74295-0.24286-0.54154-0.90506
   2   2 -1114700.51  778.83   1-0.35196-0.68254-0.80083-0.30776-0.48454-0.66288
  -2   2 -1114803.72  792.28   1-0.20892-0.42309-0.93467-0.54766-0.28762-0.72184
  -2   2 -1213339.17  730.43   1-0.05410-0.28084-0.93080-0.49861-0.36149-0.82006
  -2   2  1215850.82  792.76   1-0.08396 0.00337 0.50770-0.14397 0.85742 0.98957
  -2  -2  1217735.90  920.51   1-0.04366 0.30174 0.67013 0.13238 0.74094 0.94415
   2   2  1216244.28  827.83   1 0.00353-0.02590 0.81867 0.27219 0.57424 0.96189
   2  -2 -1215328.42  799.84   1-0.49214-0.57729-0.54658 0.10475-0.67752-0.80978
  -2  -2 -1216146.87  819.84   1-0.38022-0.34896-0.76251-0.21728-0.52344-0.91159
   2   2 -1216446.15  853.75   1-0.34213-0.68571-0.81308-0.27486-0.47100-0.67397
  -2   2 -1217053.35  879.07   1-0.20895-0.43613-0.93466-0.50249-0.28766-0.74651
  -2   2 -1312724.28  506.42   1-0.05507-0.29478-0.93246-0.45513-0.35704-0.84021
  -2   2  1314846.62  564.45   1-0.07435 0.02616 0.54975-0.14710 0.83200 0.98877
  -2  -2  1316324.68  680.11   1-0.03435 0.32422 0.70282 0.11989 0.71053 0.93835
   2   2  1314671.79  544.83   1 0.00743-0.00884 0.82906 0.23740 0.55910 0.97137
   2  -2 -1314690.07  559.63   1-0.47563-0.57380-0.58738 0.10910-0.65479-0.81168
  -2  -2 -1314509.57  552.28   1-0.36672-0.34847-0.78142-0.19104-0.50485-0.91763
   2   2 -1314667.70  545.09   1-0.33148-0.68808-0.82574-0.24239-0.45634-0.68394
  -2   2 -1315508.62  620.05   1-0.20665-0.44685-0.93613-0.45883-0.28449-0.76798
  -2   2 -14  400.13  136.32   1-0.05687-0.30956-0.93549-0.41302-0.34874-0.85649
  -2   2  14  414.55  131.82   1-0.06492 0.04875 0.58887-0.15316 0.80561 0.98699
   2   2  14  454.56  130.76   1 0.01172 0.00861 0.84017 0.20333 0.54218 0.97907
   2  -2 -14  369.96  121.98   1-0.45887-0.57007-0.62478 0.11684-0.63172-0.81324
  -2  -2 -14  436.66  122.50   1-0.35283-0.34760-0.79972-0.16420-0.48574-0.92315
   2   2 -14  459.01  140.57   1-0.32010-0.68971-0.83864-0.21014-0.44068-0.69291
  -2   2 -14  469.80  155.38   1-0.20242-0.45563-0.93880-0.41635-0.27867-0.78678
  -2   2 -15 6401.92  385.63   1-0.05938-0.32504-0.93958-0.37197-0.33712-0.86947
  -2   2  15 7245.12  431.40   1-0.05565 0.07118 0.62547-0.16174 0.77825 0.98426
   2   2  15 7349.64  423.58   1 0.01636 0.02642 0.85179 0.16977 0.52362 0.98512
   2  -2 -15 7476.89  425.86   1-0.44186-0.56604-0.65932 0.12739-0.60830-0.81446
  -2  -2 -15 7487.03  432.83   1-0.33853-0.34631-0.81742-0.13675-0.46605-0.92809
   2   2 -15 7102.24  417.37   1-0.30803-0.69066-0.85163-0.17798-0.42407-0.70093
  -2   2 -15 7718.21  466.68   1-0.19655-0.46277-0.94241-0.37482-0.27059-0.80333
  -2  -4   034455.51 1171.47   1-0.05549 0.26160-0.93316-0.87291-0.35512-0.41180
   2  -4   033204.87 1125.97   1-0.19886 0.00122-0.78501-0.61883 0.58669 0.78551
  -2   4   033590.24 1520.47   1-0.20595-0.40559-0.46211-0.62849 0.86257 0.66369
  -2  -4   033367.28 1111.73   1-0.40735-0.09050 0.72080 0.78092-0.56080-0.61803
  -2  -4   111538.41  455.19   1-0.12225 0.20781-0.99245-0.97727-0.00973-0.04177
   2  -4   111255.87  450.22   1-0.18220 0.03093-0.89315-0.77217 0.41119 0.63465
   2  -4  -110917.54  444.60   1-0.20632-0.01927-0.66745-0.45611 0.71549 0.88971
  -2   4  -110596.64  447.28   1-0.20768-0.42042-0.60279-0.72399 0.77039 0.54687
  -2   4   111068.94  474.01   1-0.19950-0.38600-0.32555-0.53713 0.92423 0.74999
  -2  -4   1 9676.56  474.17   1-0.10052 0.22910 0.42994 0.44609 0.89724 0.86516
  -2  -4  -1 9682.36  486.78   1-0.09786 0.20543 0.44294 0.54944 0.89119 0.80987
   2   4   1 9491.87  469.53   1 0.01845-0.28483 0.85689 0.75038 0.51516 0.59648
   2  -4  -111252.37  458.95   1-0.44870-0.26101 0.64581 0.85718-0.61772-0.44396
  -2  -4  -110981.26  450.74   1-0.52854-0.22462 0.43726 0.54252-0.72763-0.80945
  -2  -4   110575.57  439.20   1-0.14228 0.18737-0.97025-0.95534-0.19587-0.22849
   2  -4   2 3586.51  212.16   1-0.15495 0.07134-0.96779-0.89191 0.19840 0.44652
  -2   4  -2 3789.73  241.95   1-0.20305-0.42923-0.73381-0.80967 0.64829 0.40023
  -2  -4   2 3661.81  219.32   1-0.20772 0.13506-0.59845-0.62827 0.77375 0.76618
   2  -4  -2 3604.39  217.06   1-0.20776-0.03436-0.55823-0.30148 0.80325 0.95285
  -2   4   2 3762.19  233.28   1-0.19025-0.36363-0.20094-0.45770 0.96095 0.81134
  -2  -4   2 3326.93  239.00   1-0.12809 0.21470 0.28265 0.25363 0.95063 0.94317
  -2  -4  -2 3423.78  264.53   1-0.10068 0.18944 0.42915 0.58083 0.89760 0.79166
   2   4   2 3588.30  243.57   1-0.00111-0.29124 0.80591 0.65423 0.59203 0.69796
   2  -4  -2 3675.83  224.49   1-0.50368-0.32899 0.51523 0.77169-0.69342-0.54429
  -2  -4  -2 3865.08  234.94   1-0.57990-0.28897 0.16234 0.31292-0.79834-0.90475
  -2  -4   2 3560.41  225.53   1-0.26022 0.08244-0.89662-0.92686-0.35824-0.36622
   2  -4   3 8902.25  403.40   1-0.11940 0.11992-0.99249-0.96174-0.02638 0.24630
  -2   4  -3 7953.20  407.16   1-0.19196-0.43118-0.84093-0.87159 0.50594 0.23326
   2  -4  -3 8842.81  408.88   1-0.20608-0.04579-0.46607-0.16414 0.86040 0.98537
  -2   4   3 7430.11  375.39   1-0.17968-0.33991-0.09070-0.39267 0.97953 0.85455
  -2  -4  -3 8682.67  462.07   1-0.10435 0.17261 0.41089 0.60775 0.90568 0.77513
   2   4   3 7738.53  423.78   1-0.01223-0.28919 0.77377 0.57691 0.63334 0.76389
   2   4   3 7643.20  366.04   1-0.47952-0.75737 0.57814 0.38277-0.66015-0.52902
   2  -4  -3 8973.32  411.65   1-0.54349-0.38179 0.38047 0.68210-0.74822-0.62366
  -2  -4  -3 8542.29  514.89   1-0.58706-0.30916-0.04656 0.14915-0.80820-0.93923
  -2  -4   3 8279.37  403.90   1-0.33785 0.01782-0.81823-0.89361-0.46512-0.44847
   2  -4   426454.40  983.44   1-0.08051 0.17178-0.96859-0.98316-0.23526 0.06220
   2   4  -427042.14 1026.46   1-0.09854-0.46759-0.98491-0.86459-0.14224-0.18392
  -2   4  -426591.97 1047.86   1-0.17639-0.42865-0.91572-0.90121 0.36101 0.06372
   2  -4  -425640.62  972.30   1-0.20318-0.05604-0.39242-0.04529 0.89706 0.99740
  -2  -4  -425433.78 1013.83   1-0.10847 0.15532 0.38995 0.63198 0.91442 0.75925
   2   4   426489.60 1095.39   1-0.01841-0.28221 0.75489 0.51285 0.65559 0.81076
   2   4   426858.64 1028.68   1-0.53116-0.79605 0.42794 0.18730-0.73124-0.57550
   2  -4  -426586.42 1031.49   1-0.56902-0.42033 0.25008 0.59683-0.78336-0.68344
  -2  -4  -425581.15  989.12   1-0.57639-0.31149-0.19518 0.04577-0.79351-0.94914
  -2  -4   425070.88  994.96   1-0.39048-0.02178-0.74735-0.86788-0.53756-0.49628
   2  -4   424412.52  937.21   1-0.13632 0.11597-0.97272-0.98719-0.18767 0.10948
   2   4  -426782.89 1065.81   1-0.10028-0.46898-0.98533-0.86480-0.13805-0.17933
  -2   4  -5 5525.67  301.45   1-0.15937-0.42474-0.96011-0.90061 0.22973-0.09209
   2   4  -5 5751.16  302.95   1-0.20179-0.58369-0.75159-0.58631 0.62799 0.56172
   2  -4  -5 6279.97  328.96   1-0.20011-0.06609-0.33561 0.05669 0.92049 0.99620
  -2  -4  -5 6321.92  360.05   1-0.11283 0.13779 0.36718 0.65439 0.92327 0.74348
   2   4   5 5393.95  332.62   1-0.02149-0.27212 0.74520 0.45799 0.66649 0.84627
  -2  -4   5 5765.59  408.54   1-0.01541 0.36687 0.76412 0.59956 0.64488 0.71128
   2   4   5 5537.24  302.01   1-0.55724-0.80912 0.31774 0.03198-0.76714-0.58676
   2  -4  -5 6524.25  328.09   1-0.58277-0.44716 0.12921 0.52122-0.80229-0.72689
  -2  -4  -5 6254.28  338.28   1-0.55999-0.30811-0.30341-0.01729-0.77093-0.95119
  -2  -4   5 6527.95  360.18   1-0.42809-0.04638-0.68513-0.85079-0.58934-0.52343
   2  -4   5 6258.31  311.75   1-0.20421 0.06109-0.93768-0.99730-0.28114 0.04065
   2   4  -5 5923.04  341.28   1-0.15103-0.53274-0.96641-0.80074-0.20793-0.27384
  -2   4  -6 4664.84  276.64   1-0.14317-0.42155-0.98249-0.87787 0.11917-0.22721
   2   4  -6 4584.64  267.74   1-0.20749-0.60266-0.52928-0.31922 0.82268 0.73135
   2  -4  -6 4192.27  256.04   1-0.19738-0.07647-0.29308 0.14441 0.93549 0.98655
  -2  -4  -6 4197.62  273.63   1-0.11733 0.12013 0.34307 0.67546 0.93195 0.72754
  -2  -4   6 4024.94  273.49   1-0.02116 0.37429 0.74625 0.53652 0.66531 0.75633
   2   4   6 4242.53  302.87   1-0.02250-0.25997 0.74199 0.40960 0.67002 0.87443
  -2   4  -6 4551.51  249.93   1 0.01098-0.26767 0.83828 0.94281 0.54512 0.19860
   2   4   6 4560.77  272.87   1-0.57046-0.80934 0.24039-0.09049-0.78535-0.58032
   2  -4  -6 4283.95  253.71   1-0.58758-0.46499 0.01999 0.45715-0.80891-0.75814
  -2  -4  -6 4276.61  276.41   1-0.54199-0.30345-0.38664-0.05567-0.74615-0.95121
  -2  -4   6 4175.50  275.31   1-0.45643-0.06163-0.62994-0.84075-0.62836-0.53789
   2  -4   6 3957.11  238.97   1-0.26214 0.01617-0.89500-0.99976-0.36089-0.01447
   2   4  -6 4968.69  318.35   1-0.18466-0.57939-0.94934-0.73853-0.25423-0.34477
  -2   4  -710339.12  488.16   1-0.12918-0.42059-0.99111-0.84137 0.03155-0.33939
   2   4  -710547.90  491.34   1-0.20354-0.61184-0.40016-0.14492 0.89355 0.77759
  -2   4   710241.71  490.77   1-0.13660-0.24412 0.23168-0.25107 0.96315 0.93667
  -2  -4  -710609.63  506.13   1-0.12190 0.10239 0.31789 0.69546 0.94025 0.71122
  -2   4  -710067.66  530.07   1-0.01689-0.30873 0.75958 0.90929 0.65019 0.27905
  -2  -4   710378.32  514.47   1-0.02026 0.38835 0.74908 0.49417 0.66216 0.77779
   2   4   7 9498.69  497.23   1-0.02205-0.24635 0.74343 0.36587 0.66843 0.89746
   2   4   710323.10  505.80   1-0.57728-0.80307 0.18746-0.18884-0.79473-0.56515
   2  -4  -711364.68  527.38   1-0.58593-0.47637-0.07749 0.40480-0.80664-0.78051
  -2  -4  -711113.82  532.34   1-0.52418-0.29865-0.45219-0.07608-0.72163-0.95132
  -2  -4   711120.27  540.16   1-0.47866-0.07084-0.58021-0.83617-0.65896-0.54386
   2   4  -711135.98  556.70   1-0.20675-0.61448-0.93607-0.68012-0.28463-0.39979
  -2   4  -813947.48  656.03   1-0.11774-0.42194-0.99239-0.79722-0.03596-0.43173
   2   4  -814542.89  676.37   1-0.19955-0.62099-0.32630-0.02591 0.92396 0.78338
  -2   4   813794.90  664.88   1-0.12653-0.22087 0.29168-0.23625 0.94810 0.94625
  -2   4  -814297.51  640.54   1-0.04036-0.34536 0.68192 0.87681 0.73030 0.33455
  -2  -4   813043.98  632.37   1-0.01696 0.40482 0.75939 0.45930 0.65041 0.79066
   2   4   814457.58  712.28   1-0.58087-0.79364 0.15200-0.26944-0.79967-0.54546
   2  -4  -813525.40  622.97   1-0.57974-0.48319-0.16402 0.36350-0.79812-0.79648
  -2  -4  -813526.73  650.85   1-0.50672-0.29422-0.50652-0.08526-0.69760-0.95192
  -2  -4   814019.77  688.60   1-0.49671-0.07587-0.53447-0.83558-0.68381-0.54409
   2   4  -815564.07  755.40   1-0.22083-0.64158-0.92671-0.62561-0.30401-0.44381
  -2   4  -814708.23  705.99   1-0.05939-0.36374-0.99488-0.79983-0.08176-0.47745
  -2   4  -9 2865.94  256.84   1-0.10898-0.42616-0.99036-0.75005-0.08542-0.50577
   2   4  -9 2933.33  247.82   1-0.19678-0.63134-0.28438 0.06118 0.93829 0.77308
  -2   4   9 2858.16  243.84   1-0.11674-0.19792 0.34626-0.22684 0.93084 0.95360
  -2   4  -9 3051.82  244.01   1-0.06018-0.37835 0.60781 0.84787 0.79179 0.37142
  -2  -4   9 2947.99  259.20   1-0.01245 0.42249 0.77310 0.42784 0.63415 0.79902
   2  -4  -9 3007.19  263.41   1-0.57034-0.48682-0.24123 0.33145-0.78518-0.80817
  -2  -4  -9 3143.07  271.94   1-0.48965-0.29017-0.55301-0.08660-0.67410-0.95304
   2   4  -9 3134.25  286.19   1-0.22918-0.66295-0.92082-0.57458-0.31551-0.47994
  -2   4  -9 3162.60  278.56   1-0.07867-0.39604-0.99099-0.75080-0.10831-0.52862
  -2   4 -10 2043.17  202.00   1-0.10251-0.43267-0.98735-0.70189-0.12088-0.56580
   2   4 -10 1873.95  179.45   1-0.19519-0.64287-0.26245 0.12829 0.94499 0.75515
  -2   4  10 2048.56  205.80   1-0.10721-0.17523 0.39637-0.22192 0.91180 0.95919
  -2   4 -10 2195.08  195.64   1-0.07711-0.40844 0.53789 0.82314 0.83947 0.39448
   2  -4 -10 1940.12  184.19   1-0.55868-0.48819-0.31031 0.30753-0.76913-0.81675
  -2  -4 -10 1970.03  199.90   1-0.47287-0.28641-0.59379-0.08224-0.65099-0.95457
   2   4 -10 2127.57  224.43   1-0.23330-0.68008-0.91782-0.52644-0.32118-0.51024
  -2   4 -10 2336.15  239.40   1-0.09278-0.42316-0.98745-0.70212-0.12773-0.57267
  -2   4 -11 7159.44  451.27   1-0.09799-0.44113-0.98454-0.65393-0.14513-0.61463
   2   4 -11 7140.65  426.00   1-0.19453-0.65533-0.25373 0.18220 0.94751 0.73303
  -2   4  11 7805.66  461.03   1-0.09790-0.15275 0.44272-0.22074 0.89129 0.96329
   2   4  11 8275.97  481.94   1-0.01165-0.18329 0.77548 0.21721 0.63125 0.95876
   2  -4 -11 8816.14  492.26   1-0.54541-0.48794-0.37247 0.29054-0.75085-0.82309
  -2  -4 -11 9122.49  516.42   1-0.45629-0.28280-0.63022-0.07359-0.62818-0.95635
   2   4 -11 8082.16  493.58   1-0.23417-0.69397-0.91718-0.48065-0.32238-0.53607
  -2   4 -11 8548.06  521.74   1-0.10262-0.44602-0.98463-0.65415-0.14128-0.61085
  -2   4 -1210422.34  592.47   1-0.09511-0.45122-0.98246-0.60670-0.16038-0.65445
  -2   4  1211867.30  631.21   1-0.08876-0.13044 0.48590-0.22273 0.86949 0.96611
   2   4  1212401.79  665.53   1-0.00770-0.16617 0.78715 0.18370 0.61671 0.96883
   2  -4 -1211601.35  633.12   1-0.53088-0.48678-0.42896 0.27891-0.73085-0.82779
  -2  -4 -1211853.09  652.50   1-0.43977-0.27929-0.66336-0.06159-0.60542-0.95822
   2   4 -1211944.22  657.85   1-0.23249-0.70530-0.91842-0.43674-0.32007-0.55839
  -2   4 -1212226.37  681.59   1-0.10893-0.46533-0.98267-0.60704-0.14996-0.64416
  -2   4 -13 1613.43  186.66   1-0.09360-0.46269-0.98128-0.56037-0.16830-0.68694
  -2   4  13 1951.93  196.36   1-0.07976-0.10828 0.52636-0.22745 0.84650 0.96774
   2   4  13 1971.24  206.43   1-0.00337-0.14868 0.79957 0.15095 0.60055 0.97729
   2  -4 -13 1918.88  186.22   1-0.51548-0.48440-0.48026 0.27277-0.70966-0.83123
  -2  -4 -13 1918.47  184.02   1-0.42322-0.27576-0.69382-0.04690-0.58265-0.96008
   2   4 -13 2039.87  206.41   1-0.22873-0.71455-0.92115-0.39433-0.31489-0.57784
  -2   4 -13 1976.54  221.95   1-0.11227-0.48169-0.98158-0.56081-0.15456-0.67339
  -2   4 -14  373.34  116.15   1-0.09325-0.47531-0.98099-0.51494-0.17016-0.71338
  -2   4  14  483.80  145.14   1-0.07086-0.08621 0.56445-0.23454 0.82241 0.96827
   2   4  14  471.33  145.34   1 0.00127-0.13086 0.81253 0.11873 0.58290 0.98426
   2  -4 -14  547.94  146.35   1-0.49935-0.48129-0.52730 0.27088-0.68745-0.83365
  -2  -4 -14  551.14  139.68   1-0.40658-0.27212-0.72207-0.03001-0.55973-0.96179
   2   4 -14  479.36  125.34   1-0.22324-0.72208-0.92504-0.35307-0.30734-0.59492
  -2   4 -14  457.91  165.19   1-0.11309-0.49552-0.98131-0.51539-0.15569-0.69915
   2  -6   014222.82  592.00   1-0.19813 0.13114-0.79215-0.56930 0.57726 0.81159
  -2   6   013782.82  586.75   1-0.19333-0.52198-0.23829-0.46155 0.95175 0.71728
  -2  -6   013971.88  593.84   1-0.17639 0.26908-0.06037 0.05773 0.98246 0.96138
   2   6   013897.91  608.35   1 0.02807-0.41742 0.87927 0.76098 0.47548 0.49665
   2  -6   014068.12  601.29   1-0.40909-0.07900 0.71794 0.94084-0.56319-0.32950
  -2  -6   013690.76  581.28   1-0.44146 0.00478 0.66009 0.77682-0.60776-0.62969
  -2  -6   1 2192.32  166.93   1-0.08201 0.37743-0.97025-0.89850-0.22775-0.22414
   2  -6   1 2077.21  155.25   1-0.18455 0.15779-0.88249-0.70486 0.43259 0.69156
   2  -6  -1 2061.45  157.80   1-0.20509 0.11114-0.69772-0.42971 0.68638 0.89609
  -2   6  -1 1854.62  159.21   1-0.20061-0.54238-0.34409-0.52216 0.91725 0.65814
  -2  -6   1 2166.96  168.30   1-0.19702 0.26160-0.28791-0.21514 0.93716 0.94089
  -2   6   1 1759.89  155.66   1-0.18480-0.50033-0.14133-0.40977 0.97255 0.76272
  -2  -6  -1 2336.64  196.06   1-0.16337 0.26896 0.04794 0.21124 0.98539 0.93969
   2   6   1 1866.88  174.57   1 0.00239-0.42993 0.81558 0.65211 0.57863 0.62442
   2  -6  -1 2134.53  175.04   1-0.45707-0.13999 0.62859 0.89657-0.62924-0.42018
  -2  -6  -1 2072.66  159.68   1-0.51020-0.07695 0.49631 0.65812-0.70239-0.74896
  -2  -6   1 1955.16  155.00   1-0.08011 0.37876-0.99066-0.91922-0.11028-0.10754
   2  -6   241969.00 1586.06   1-0.16269 0.19268-0.95345-0.82099 0.25386 0.53744
   2  -6  -242498.73 1564.69   1-0.20761 0.09481-0.60910-0.29550 0.76542 0.95062
  -2   6  -245345.47 1780.30   1-0.20576-0.56065-0.45606-0.58893 0.86583 0.58208
  -2   6   242225.87 1585.23   1-0.17564-0.47805-0.05360-0.36730 0.98299 0.79784
   2   6   245286.70 1833.89   1-0.01194-0.43111 0.77462 0.56597 0.63231 0.70272
   2  -6  -243399.75 1677.51   1-0.49843-0.19435 0.52982 0.84289-0.68618-0.50176
  -2  -6  -244418.46 1780.95   1-0.55607-0.13575 0.32362 0.53061-0.76553-0.83666
  -2  -6   240710.01 1553.33   1-0.17052 0.30137-0.95698-0.93068-0.23475-0.20738
   2  -6   3  775.75   93.37   1-0.13259 0.23601-0.98978-0.90237 0.05233 0.36057
  -2   6  -3  673.83  101.32   1-0.20780-0.57580-0.56865-0.65633 0.79589 0.48751
   2  -6  -3  744.88  100.83   1-0.20752 0.08179-0.53198-0.17319 0.82092 0.98148
  -2   6   3  670.15  114.32   1-0.16630-0.45556 0.02502-0.33385 0.98575 0.82522
  -2  -6  -3 1160.17  186.15   1-0.15095 0.25510 0.13837 0.39203 0.97880 0.88387
   2   6   3  661.61  118.02   1-0.02016-0.42616 0.74941 0.49559 0.66179 0.75682
   2  -6  -3  814.58  123.08   1-0.53176-0.24064 0.42580 0.78402-0.73206-0.57217
  -2  -6  -3  829.06  109.97   1-0.58008-0.17275 0.16047 0.41283-0.79859-0.89427
  -2  -6   3  751.43  105.08   1-0.24479 0.24010-0.90912-0.92796-0.33700-0.28500
   2  -6   412057.12  803.14   1-0.09645 0.28522-0.98345-0.94145-0.15334 0.17977
  -2   6  -413912.83  855.45   1-0.20609-0.58754-0.67399-0.71621 0.70940 0.37661
   2  -6  -412947.82  559.69   1-0.20612 0.07007-0.46756-0.06358 0.85959 0.99551
  -2  -6  -415938.77  750.24   1-0.14858 0.24431 0.15448 0.45333 0.97675 0.85720
   2   6   414390.13  673.58   1-0.02467-0.41750 0.73503 0.43603 0.67757 0.79722
   2   6   414742.10  615.95   1-0.39596-0.79018 0.73896 0.44190-0.54511-0.42464
   2  -6  -413289.13  562.63   1-0.55668-0.27857 0.32057 0.72392-0.76637-0.63113
  -2  -6  -413766.90  591.59   1-0.58761-0.19330 0.01727 0.31477-0.80895-0.92927
  -2  -6   412190.82  549.30   1-0.30440 0.19351-0.85540-0.91939-0.41906-0.34243
   2  -6   5 1729.26  142.39   1-0.05882 0.33587-0.93868-0.94173-0.33971 0.01793
  -2   6  -5 1725.09  160.64   1-0.20068-0.59517-0.76525-0.76231 0.61164 0.25422
  -2   6   5 1970.51  196.94   1-0.14775-0.41072 0.16008-0.28916 0.97598 0.86468
  -2  -6  -5 2009.97  212.06   1-0.14773 0.23203 0.16023 0.50427 0.97596 0.83178
   2   6   5 1511.96  173.16   1-0.02675-0.40641 0.72826 0.38409 0.68477 0.82903
   2   6   5 1634.12  165.77   1-0.44616-0.82740 0.65088 0.30873-0.61423-0.46912
   2  -6  -5 1743.74  156.09   1-0.57361-0.30852 0.21760 0.66607-0.78969-0.67908
  -2  -6  -5 1773.43  161.25   1-0.58451-0.20318-0.10394 0.23880-0.80469-0.94957
  -2  -6   5 1618.17  149.87   1-0.35210 0.15883-0.80066-0.90979-0.48473-0.38347
  -2   6  -629990.95 1688.19   1-0.19244-0.59998-0.83770-0.78953 0.51108 0.12905
  -2   6   629460.10 1689.25   1-0.13868-0.38840 0.21876-0.27578 0.96587 0.87925
   2   6   628202.21 1228.36   1-0.02715-0.39365 0.72696 0.33761 0.68613 0.85501
  -2   6  -630122.77 1643.95   1 0.02346-0.38422 0.86877 0.91634 0.49465 0.11260
   2   6   629118.05 1173.70   1-0.48155-0.84979 0.57323 0.18600-0.66295-0.49321
   2  -6  -629072.58 1180.40   1-0.58350-0.33149 0.11920 0.61299-0.80330-0.71718
  -2  -6  -629621.15 1743.87   1-0.57512-0.20682-0.20575 0.18216-0.79176-0.96126
  -2  -6   627904.46 1186.52   1-0.39060 0.13333-0.74716-0.90144-0.53774-0.41185
  -2   6  -7 1787.02  180.71   1-0.18274-0.60331-0.89077-0.79744 0.41607 0.00943
  -2   6   7 1773.56  184.65   1-0.12980-0.36635 0.27263-0.26708 0.95332 0.89131
   2   6   7 1745.79  199.39   1-0.02632-0.37965 0.72967 0.29515 0.68328 0.87678
  -2   6  -7 1811.98  166.70   1-0.00844-0.42930 0.78498 0.87773 0.61945 0.21279
   2   6   7 1781.53  174.20   1-0.50608-0.86131 0.50839 0.07607-0.69671-0.50234
   2  -6  -7 2012.82  196.70   1-0.58748-0.34850 0.02683 0.56577-0.80878-0.74729
  -2  -6  -7 2055.13  192.63   1-0.56217-0.20690-0.29151 0.14156-0.77393-0.96806
  -2   6  -810016.17  553.66   1-0.17283-0.60644-0.92737-0.78888 0.33181-0.09944
  -2   6   8 9738.67  535.21   1-0.12107-0.34445 0.32254-0.26236 0.93878 0.90139
  -2   6  -810066.56  535.94   1-0.03579-0.46982 0.69790 0.83582 0.71529 0.28401
   2   6   810644.12  606.30   1-0.02456-0.36473 0.73538 0.25568 0.67720 0.89532
   2  -6  -8 9253.50  515.30   1-0.58667-0.36071-0.05897 0.52510-0.80767-0.77081
  -2  -6  -8 9621.10  541.64   1-0.54724-0.20500-0.36459 0.11364-0.75338-0.97214
   2   6  -810299.72  576.54   1-0.05920-0.60918-0.99491-0.75035-0.08150-0.25665
  -2   6  -9  293.03   87.13   1-0.16362-0.61027-0.95144-0.76778 0.26074-0.19512
  -2   6   9  317.95  107.98   1-0.11247-0.32269 0.36907-0.26100 0.92256 0.90980
  -2   6  -9  385.74   89.87   1-0.05889-0.50609 0.61289 0.79598 0.78797 0.33206
   2   6   9  394.68  138.35   1-0.02207-0.34908 0.74335 0.21847 0.66853 0.91127
   2  -6  -9  270.50  107.48   1-0.58207-0.36909-0.13806 0.49125-0.80132-0.78894
  -2  -6  -9  317.88  102.27   1-0.53106-0.20232-0.42830 0.09464-0.73111-0.97473
   2   6  -9  330.31  113.24   1-0.07952-0.64251-0.99080-0.70109-0.10948-0.30926
  -2   6 -1021136.19 1052.79   1-0.15572-0.61548-0.96654-0.73809 0.20379-0.27641
   2   6  1024409.06  768.42   1-0.01900-0.33284 0.75303 0.18297 0.65770 0.92505
   2  -6 -1021227.82 1022.16   1-0.57446-0.37451-0.21104 0.46344-0.79085-0.80309
  -2  -6 -1022814.44 1123.23   1-0.51440-0.19868-0.48362 0.08447-0.70816-0.97641
   2   6 -1023532.15 1144.05   1-0.09422-0.67022-0.98706-0.65221-0.12972-0.35413
  -2   6 -11 1087.16  148.25   1-0.14914-0.62192-0.97600-0.70242 0.15863-0.34613
   2   6  11 1256.64  171.16   1-0.01545-0.31612 0.76402 0.14878 0.64500 0.93697
   2  -6 -11 1460.79  144.69   1-0.56449-0.37757-0.27823 0.44141-0.77713-0.81399
  -2  -6 -11 1593.99  174.92   1-0.49734-0.19465-0.53277 0.08047-0.68468-0.97756
   2   6 -11 1237.09  174.13   1-0.10438-0.69340-0.98409-0.60410-0.14370-0.39274
   2   6  12 6393.76  359.92   1-0.01148-0.29899 0.77599 0.11558 0.63063 0.94722
   2  -6 -12 5300.34  297.91   1-0.55265-0.37876-0.34016 0.42465-0.76082-0.82231
  -2  -6 -12 5778.41  330.93   1-0.48001-0.19034-0.57696 0.08143-0.66083-0.97833
   2   6 -12 6011.66  355.68   1-0.11082-0.71285-0.98206-0.55692-0.15256-0.42623
  -2   6  13  571.72  153.62   1-0.07896-0.23652 0.52984-0.28094 0.84441 0.93012
   2   6  13  583.28  154.77   1-0.00717-0.28151 0.78869 0.08310 0.61473 0.95595
   2  -6 -13  460.12  136.80   1-0.53926-0.37892-0.39755 0.41203-0.74239-0.82863
  -2  -6 -13  548.71  135.45   1-0.46244-0.18579-0.61710 0.08643-0.63664-0.97877
   2   6 -13  567.23  157.27   1-0.11417-0.72921-0.98094-0.51066-0.15718-0.45548
  -2   8   0 4324.17  319.16   1-0.17218-0.62991-0.02341-0.30364 0.98478 0.71485
   2   8   0 4743.60  372.97   1 0.03190-0.54262 0.88770 0.71244 0.45931 0.44495
   2  -8   0 5247.93  358.75   1-0.44071 0.01876 0.66155 0.94105-0.60672-0.33774
  -2  -8   0 5233.15  354.84   1-0.47569 0.09995 0.58723 0.76056-0.65488-0.64152
  -2   8  -112247.80  726.97   1-0.17992-0.65079-0.09300-0.32805 0.97927 0.68471
  -2   8   113681.41  909.52   1-0.16434-0.60893 0.04042-0.28499 0.98557 0.74025
   2   8   112992.17  775.69   1 0.00804-0.55331 0.83067 0.61023 0.55670 0.56696
   2  -8   111805.72  699.39   1-0.40259 0.06987 0.72850 0.96290-0.55425-0.26063
  -2  -8   111017.20  669.91   1-0.42312 0.16552 0.69400 0.82225-0.58250-0.54452
   2  -8  -111915.72  714.20   1-0.47595-0.02947 0.58662 0.91121-0.65523-0.41088
  -2  -8  -112565.84  755.68   1-0.51954 0.04320 0.46743 0.68590-0.71524-0.72640
   2  -8  -2 5452.10  368.52   1-0.20579 0.22659-0.68167-0.31184 0.70211 0.92271
  -2   8  -2 4936.57  352.03   1-0.18746-0.67137-0.16953-0.35929 0.96753 0.64819
  -2   8   2 5661.89  416.88   1-0.15651-0.58795 0.09915-0.27144 0.98268 0.76198
   2   8   2 4953.70  364.21   1-0.00576-0.55396 0.79275 0.52714 0.60951 0.64439
   2  -8  -2 5120.83  349.36   1-0.50713-0.07366 0.50535 0.87502-0.69816-0.47844
  -2  -8  -2 5517.19  371.44   1-0.55241-0.00267 0.34130 0.60489-0.76049-0.79629
  -2   8  -310345.38  602.44   1-0.19437-0.69140-0.25161-0.39619 0.94810 0.60413
  -2   8   312447.14  684.87   1-0.14873-0.56703 0.15347-0.26230 0.97689 0.78081
   2   8   310046.91  779.59   1-0.01404-0.54907 0.76831 0.45752 0.63992 0.69941
   2  -8  -310603.75  552.66   1-0.53340-0.11287 0.41980 0.83463-0.73433-0.53911
  -2  -8  -311303.86  591.88   1-0.57381-0.03708 0.21610 0.52481-0.78996-0.85040
  -2   8  -4 4822.73  335.77   1-0.20030-0.71045-0.33875-0.43815 0.91930 0.55070
  -2   8   4 5015.38  347.12   1-0.14100-0.54607 0.20417-0.25698 0.96872 0.79734
   2   8   4 4710.73  334.57   1-0.01887-0.54074 0.75344 0.39748 0.65723 0.74135
   2  -8  -4 4458.43  288.99   1-0.55435-0.14683 0.33205 0.79200-0.76317-0.59259
  -2  -8  -4 5170.15  323.67   1-0.58491-0.06117 0.09730 0.45145-0.80523-0.89019
  -2   8  -511307.15  752.11   1-0.20476-0.72803-0.42858-0.48275 0.87999 0.48673
  -2   8   510755.67  579.91   1-0.13336-0.52527 0.25146-0.25487 0.95863 0.81186
   2   8   510628.44  598.49   1-0.02138-0.53008 0.74554 0.34440 0.66611 0.77485
   2  -8  -510472.61  554.75   1-0.56991-0.17540 0.24415 0.74923-0.78459-0.63866
  -2  -8  -512073.19  644.96   1-0.58766-0.07694-0.01169 0.38759-0.80902-0.91861
  -2   8  -6 5411.30  357.73   1-0.20730-0.74368-0.51704-0.52603 0.83047 0.41258
  -2   8   6 5194.91  341.46   1-0.12577-0.50452 0.29600-0.25551 0.94687 0.82472
   2   8   6 5211.56  352.81   1-0.02225-0.51778 0.74280 0.29648 0.66913 0.80249
   2  -8  -6 5487.20  361.71   1-0.58034-0.19889 0.15772 0.70815-0.79895-0.67746
  -2  -8  -6 6238.35  376.54   1-0.58415-0.08639-0.10974 0.33481-0.80419-0.93831
  -2   8   7 6339.05  388.85   1-0.11824-0.48381 0.33814-0.25854 0.93363 0.83610
   2   8   7 6581.63  424.72   1-0.02188-0.50425 0.74397 0.25248 0.66785 0.82582
   2  -8  -7 5933.46  344.19   1-0.58608-0.21766 0.07414 0.66971-0.80685-0.70999
  -2   8   8 2865.99  216.41   1-0.11073-0.46314 0.37822-0.26364 0.91906 0.84615
   2   8   8 3037.57  234.53   1-0.02056-0.48977 0.74813 0.21146 0.66322 0.84581
   2  -8  -8 3095.47  199.05   1-0.58769-0.23229-0.00582 0.63489-0.80906-0.73684
  -2   8   911254.59  509.15   1-0.10324-0.44249 0.41646-0.27057 0.90327 0.85497
   2   8   911844.67  546.19   1-0.01850-0.47453 0.75461 0.17277 0.65590 0.86311
   2  -8  -911069.43  470.77   1-0.58574-0.24331-0.08156 0.60439-0.80638-0.75861
  -2   8  10 2509.45  231.58   1-0.09575-0.42183 0.45309-0.27913 0.88630 0.86263
   2   8  10 2541.92  236.85   1-0.01581-0.45868 0.76290 0.13588 0.64631 0.87814
   2  -8 -10 2575.82  193.05   1-0.58076-0.25137-0.15317 0.57795-0.79953-0.77639
  -2   8  11 2847.90  253.39   1-0.08825-0.40116 0.48825-0.28913 0.86822 0.86917
   2   8  11 3000.87  261.90   1-0.01262-0.44232 0.77260 0.10040 0.63476 0.89121
   2  -8 -11 2222.23  186.99   1-0.57323-0.25686-0.22050 0.55578-0.78916-0.79065
  -2  10   0 4535.69  285.33   1-0.14361-0.73038 0.18737-0.15004 0.97173 0.66634
   2 -10   0 4392.48  239.62   1-0.47241 0.11645 0.59484 0.93094-0.65036-0.34609
  -2  10   1 4747.04  280.24   1-0.13800-0.71160 0.22305-0.15954 0.96498 0.68422
   2 -10   1 4095.09  229.94   1-0.44396 0.15790 0.65522 0.94624-0.61120-0.28229
   2 -10  -1 4112.23  224.43   1-0.49873 0.07712 0.52900 0.91018-0.68660-0.40695
  -2  10   2 8572.94  384.53   1-0.13228-0.69272 0.25792-0.16984 0.95706 0.70091
   2 -10   2 9329.57  370.49   1-0.41417 0.20070 0.70946 0.95539-0.57018-0.21664
   2 -10  -2 9569.26  364.17   1-0.52221 0.04073 0.45873 0.88503-0.71892-0.46374
  -2  10   3 6131.16  313.17   1-0.12647-0.67374 0.29203-0.18091 0.94800 0.71647
   2  10   3 5656.21  605.18   1 0.00281-0.66124 0.81674 0.44899 0.57699 0.60096
   2 -10   3 5896.88  281.07   1-0.38385 0.24400 0.75722 0.95805-0.52845-0.15027
   2 -10  -3 6280.45  284.43   1-0.54238 0.00755 0.38503 0.85645-0.74669-0.51615
  -2  10   4 3295.83  239.14   1-0.12055-0.65466 0.32541-0.19270 0.93785 0.73094
   2  10   4 3588.95  246.95   1-0.00363-0.65453 0.79883 0.38591 0.60153 0.65012
   2 -10  -4 3717.71  230.52   1-0.55888-0.02195 0.30926 0.82581-0.76941-0.56351
  -2  10   5 3053.09  234.01   1-0.11454-0.63549 0.35809-0.20520 0.92663 0.74434
   2  10   5 3008.37  228.63   1-0.00751-0.64524 0.78770 0.32959 0.61601 0.68921
   2 -10  -5 2910.44  205.44   1-0.57157-0.04765 0.23265 0.79432-0.78687-0.60561
  -2  10   6 7989.01  404.81   1-0.10844-0.61622 0.39009-0.21838 0.91436 0.75669
   2  10   6 8131.43  409.86   1-0.00954-0.63411 0.78174 0.27846 0.62352 0.72135
   2 -10  -6 8288.01  387.66   1-0.58048-0.06960 0.15621 0.76328-0.79914-0.64229
  -2  10   7 5726.58  373.51   1-0.10224-0.59685 0.42144-0.23220 0.90107 0.76801
   2  10   7 5500.74  353.21   1-0.01020-0.62160 0.77980 0.23134 0.62594 0.74838
   2 -10  -7 5070.57  306.45   1-0.58576-0.08791 0.08107 0.73329-0.80641-0.67420
  -2  10   8 1543.33  191.57   1-0.09594-0.57739 0.45217-0.24665 0.88675 0.77831
   2  10   8 1557.07  190.69   1-0.00979-0.60802 0.78102 0.18739 0.62441 0.77148
   2 -10  -8 1682.76  165.85   1-0.58768-0.10285 0.00786 0.70523-0.80905-0.70147
  -3  -1  -1 5610.19  285.42   1-0.13713 0.00194-0.98726-0.99300 0.08061-0.11801
   3  -1   1 5519.47  269.79   1-0.14478-0.15458-0.98092-0.91851 0.12973 0.36391
   3   1  -1 5621.04  279.61   1-0.16092-0.32601-0.95710-0.86102 0.24095 0.39032
  -3   1  -1 5613.12  285.17   1-0.17653-0.16672-0.91523-0.97764 0.36217 0.12807
   3  -1  -1 5625.41  277.24   1-0.19150-0.22738-0.84397-0.69124 0.50103 0.68591
  -3  -1   1 5542.02  275.40   1-0.19317-0.02808-0.83268-0.92876 0.51895 0.36959
  -3   1   1 5466.38  277.83   1-0.20533-0.16943-0.69262-0.84537 0.69145 0.50658
  -3   1   1 5260.81  262.55   1-0.38932-0.35389 0.74909 0.59609-0.53598-0.72071
  -3  -1   1 5242.79  262.84   1-0.50263-0.33781 0.51819 0.42179-0.69197-0.84141
   3  -1  -1 5099.32  289.16   1-0.50057-0.53600 0.52395 0.67696-0.68913-0.50439
   3   1  -1 5236.14  284.96   1-0.58676-0.75168-0.05646 0.03985-0.80778-0.65831
   3   1   1 5254.04  281.73   1-0.17490-0.31379-0.95468-0.94856-0.24078-0.04191
   3  -1   2 4789.27  249.26   1-0.11308-0.10996-0.99161-0.97435-0.06249 0.19631
  -3  -1  -2 4660.63  260.59   1-0.10899 0.01726-0.99036-0.95104-0.08538-0.30855
  -3   1  -2 4866.74  267.50   1-0.15468-0.15790-0.96821-0.98549 0.19656-0.06218
   3   1  -2 4924.15  255.56   1-0.18658-0.36471-0.87240-0.73117 0.45175 0.57651
   3  -1  -2 4604.35  245.83   1-0.20266-0.25160-0.73964-0.54173 0.64175 0.80200
  -3  -1   2 4467.97  234.61   1-0.20655-0.02841-0.66024-0.80147 0.72209 0.59734
  -3   1   2 4892.70  255.88   1-0.20763-0.15827-0.54131-0.73911 0.81477 0.65472
  -3   1   2 4824.06  250.86   1-0.47712-0.42868 0.58386 0.38576-0.65685-0.81695
   3  -1  -2 4119.04  242.36   1-0.55786-0.60632 0.31454 0.51267-0.76801-0.60788
  -3  -1   2 4643.95  258.78   1-0.57421-0.39634 0.21296 0.07142-0.79051-0.91531
   3   1  -2 4645.25  284.38   1-0.56716-0.74513-0.26201-0.12056-0.78081-0.65592
   3   1   2 4820.86  284.88   1-0.35592-0.48181-0.79574-0.83476-0.49000-0.26650
   3  -1   3 9686.32  405.75   1-0.08071-0.06462-0.96881-0.99669-0.23426 0.04912
  -3  -1  -3 9354.47  422.05   1-0.08603 0.02724-0.97446-0.88999-0.20740-0.45515
   3   1  -3 7887.87  353.83   1-0.20129-0.39247-0.75792-0.57152 0.62051 0.72064
  -3  -1   3 9236.99  394.64   1-0.20580-0.01430-0.45740-0.64352 0.86511 0.76529
  -3   1   3 7991.63  356.32   1-0.20289-0.14040-0.38642-0.62939 0.89972 0.76429
  -3  -1  -3 9406.24  399.54   1 0.02743 0.14004 0.87784 0.96295 0.47816 0.23044
  -3   1   3 7821.42  355.52   1-0.52814-0.46667 0.43863 0.19537-0.72709-0.86257
  -3  -1   3 9004.63  436.03   1-0.58693-0.39595 0.05113-0.13547-0.80802-0.90821
   3   1  -3 7460.05  391.97   1-0.54534-0.73633-0.37276-0.18615-0.75076-0.65050
   3   1   3 7642.16  397.85   1-0.42925-0.54212-0.68302-0.76718-0.59094-0.34281
   3  -1   3 9037.66  394.74   1-0.16527-0.14892-0.95964-0.98726-0.22753 0.05594
  -3  -1  -3 8936.33  413.88   1-0.17361-0.06074-0.95536-0.87120-0.23901-0.48714
   3  -1   451888.89 1680.98   1-0.05045-0.02135-0.92440-0.99731-0.37806-0.07007
  -3  -1  -448133.45 1658.21   1-0.06859 0.03170-0.95346-0.82384-0.29360-0.56592
   3   1  -448005.69 1539.79   1-0.20705-0.41167-0.64161-0.41030 0.73855 0.81374
  -3   1   448191.06 1711.57   1-0.19356-0.11795-0.24115-0.52930 0.95098 0.84019
  -3  -1   449188.60 1667.06   1-0.19512 0.00950-0.26159-0.49287 0.94524 0.87004
  -3  -1  -448749.23 1581.04   1 0.00277 0.10221 0.81661 0.94690 0.57718 0.30484
  -3   1   447221.88 1512.32   1-0.55566-0.48119 0.32563 0.03725-0.76498-0.87582
  -3  -1   447788.54 1624.85   1-0.58733-0.38333-0.03536-0.26712-0.80857-0.88413
   3   1  -447031.22 1634.28   1-0.52649-0.73044-0.44435-0.21250-0.72481-0.64907
   3   1   447870.94 1618.59   1-0.46753-0.56731-0.60591-0.73525-0.64364-0.37088
   3  -1   447340.71 1527.98   1-0.25588-0.22652-0.90023-0.97300-0.35227-0.04416
  -3  -1  -449644.08 1660.98   1-0.24355-0.14370-0.91008-0.78077-0.33530-0.60805
  -3  -1  -5 2143.67  183.39   1-0.05595 0.03135-0.93395-0.75932-0.35297-0.64995
   3   1  -5 1988.79  165.21   1-0.20763-0.42536-0.54109-0.26460 0.81492 0.86547
  -3   1   5 1898.11  145.61   1-0.18186-0.09306-0.11173-0.44502 0.97695 0.89067
  -3  -1   5 2037.90  150.88   1-0.17991 0.03792-0.09286-0.36924 0.97928 0.92855
  -3  -1  -5 2146.26  169.04   1-0.01805 0.06822 0.75600 0.93147 0.65431 0.35736
  -3   1   5 1937.00  164.62   1-0.57013-0.48264 0.24268-0.09082-0.78489-0.87109
  -3  -1   5 2200.30  196.83   1-0.58569-0.36866-0.08254-0.35945-0.80631-0.85724
   3   1  -5 1977.05  197.83   1-0.50966-0.72663-0.49793-0.22094-0.70164-0.65052
   3   1   5 1965.52  203.36   1-0.49186-0.57863-0.54729-0.72178-0.67715-0.37975
   3  -1   5 2095.00  171.50   1-0.32310-0.28072-0.83530-0.95322-0.44481-0.11207
  -3  -1  -5 2248.23  200.55   1-0.27969-0.19285-0.87949-0.70504-0.38505-0.68243
  -3   1  -5 1954.81  175.41   1-0.10548-0.14786-0.98376-0.86584-0.14522-0.47795
  -3   1  -6 4288.94  280.59   1-0.08513-0.14015-0.97355-0.81022-0.21200-0.56911
   3   1  -6 4671.38  278.62   1-0.20595-0.43680-0.46200-0.14032 0.86263 0.88854
   3  -1  -6 4170.77  260.13   1-0.20387-0.30569-0.40743-0.02890 0.89018 0.95169
  -3   1   6 4296.97  241.83   1-0.16916-0.06722 0.00183-0.37663 0.98558 0.92392
  -3  -1   6 4134.51  257.37   1-0.16345 0.06752 0.04736-0.27419 0.98541 0.95929
  -3  -1  -6 4074.89  243.25   1-0.03582 0.03728 0.69777 0.91842 0.71541 0.39384
  -3   1  -6 4580.38  264.94   1-0.00070-0.05662 0.80705 0.97073 0.59047 0.23337
  -3   1   6 4640.29  283.24   1-0.57769-0.47707 0.18372-0.19496-0.79530-0.85696
  -3  -1   6 3993.46  274.28   1-0.58431-0.35423-0.10719-0.42928-0.80441-0.83080
   3   1   6 4717.64  328.91   1-0.50935-0.58310-0.49883-0.71846-0.70122-0.37920
   3   1  -6 4690.71  317.84   1-0.49420-0.72420-0.54115-0.21901-0.68036-0.65388
   3  -1   6 3997.91  255.98   1-0.37366-0.31827-0.77184-0.93489-0.51442-0.15705
  -3  -1  -6 4270.93  298.40   1-0.29881-0.22498-0.86109-0.64150-0.41137-0.73338
  -3   1  -6 4829.69  304.17   1-0.14493-0.20033-0.96911-0.80605-0.19953-0.55690
  -3   1  -7 6155.92  350.11   1-0.07579-0.14379-0.96299-0.75452-0.25864-0.64033
   3   1  -7 6275.48  342.34   1-0.20368-0.44764-0.40309-0.03623 0.89220 0.89347
   3  -1  -7 6135.31  346.17   1-0.20168-0.31665-0.36298 0.06071 0.90970 0.94659
  -3   1   7 7242.82  377.36   1-0.15630-0.04121 0.10070-0.32295 0.98256 0.94551
  -3  -1   7 7053.77  377.58   1-0.14738 0.09673 0.16254-0.20421 0.97563 0.97413
  -3  -1  -7 6098.60  319.13   1-0.05121 0.00873 0.64235 0.90817 0.76469 0.41850
  -3   1  -7 6052.86  308.66   1-0.02137-0.09045 0.74558 0.95444 0.66606 0.28434
  -3   1   7 6284.62  348.18   1-0.58168-0.46803 0.14275-0.28108-0.80079-0.83781
  -3  -1   7 6031.83  364.02   1-0.58357-0.34046-0.11835-0.48561-0.80339-0.80514
   3   1   7 6608.12  392.66   1-0.52294-0.58366-0.45632-0.72110-0.71992-0.37328
   3   1  -7 6495.25  385.88   1-0.47958-0.72259-0.57801-0.21072-0.66023-0.65837
   3  -1   7 5843.86  329.90   1-0.41263-0.34422-0.71206-0.92026-0.56806-0.18606
  -3  -1  -7 6143.75  378.33   1-0.30834-0.24753-0.85130-0.58657-0.42449-0.77114
  -3   1  -7 6526.34  373.73   1-0.17184-0.24025-0.95629-0.74809-0.23657-0.61857
  -3   1  -824659.21 1010.25   1-0.06903-0.15000-0.95407-0.70045-0.29149-0.69775
   3   1  -825661.33 1012.66   1-0.20158-0.45869-0.36111 0.05090 0.91047 0.88713
   3  -1  -825558.22 1042.70   1-0.19982-0.32791-0.33079 0.13809 0.92230 0.93455
  -3   1   826415.03 1073.71   1-0.14367-0.01527 0.18700-0.28178 0.97179 0.95935
  -3  -1   824216.43  950.05   1-0.13227 0.12515 0.25799-0.15383 0.95704 0.98013
  -3   1  -824981.21  951.56   1-0.03943-0.12168 0.68522 0.93925 0.72726 0.32092
   3   1   826333.47 1062.33   1 0.03668-0.01009 0.89781 0.58681 0.43884 0.80965
  -3   1   825972.34 1073.26   1-0.58377-0.45710 0.11531-0.35367-0.80368-0.81607
  -3  -1   825879.21 1061.69   1-0.58341-0.32728-0.12048-0.53290-0.80318-0.78031
   3   1   827558.07 1138.92   1-0.53403-0.58173-0.41750-0.72742-0.73519-0.36391
   3   1  -826664.47 1079.01   1-0.46541-0.72145-0.61061-0.19817-0.64073-0.66350
   3  -1   825337.26 1010.06   1-0.44343-0.36201-0.65626-0.90960-0.61047-0.20384
  -3  -1  -826092.00 1212.90   1-0.31196-0.26416-0.84748-0.53760-0.42947-0.80074
  -3   1  -827580.19 1119.48   1-0.18978-0.27120-0.94642-0.69308-0.26126-0.66789
  -3   1  -9  477.19  121.67   1-0.06438-0.15833-0.94734-0.64858-0.31366-0.74449
   3   1  -9  530.56  155.13   1-0.19992-0.47016-0.33243 0.12476 0.92168 0.87371
  -3   1   9  460.74   99.55   1-0.13142 0.01014 0.26307-0.25089 0.95578 0.96796
  -3  -1   9  799.79  119.67   1-0.11816 0.15243 0.33858-0.11841 0.93348 0.98119
   3   1   9  557.46  129.82   1 0.03454 0.00093 0.89334 0.53717 0.44804 0.84347
   3   1   9  591.67  127.47   1-0.54336-0.57804-0.38103-0.73611-0.74804-0.35213
   3   1  -9  568.25  131.18   1-0.45146-0.72050-0.64021-0.18265-0.62153-0.66896
  -3  -1  -9  908.87  146.25   1-0.31162-0.27683-0.84784-0.49281-0.42901-0.82491
  -3   1  -9  589.12  137.69   1-0.20119-0.29563-0.93957-0.64108-0.27698-0.70824
  -3   1 -10 1686.39  195.26   1-0.06145-0.16837-0.94285-0.59893-0.32749-0.78289
   3   1 -10 1773.60  187.98   1-0.19879-0.48214-0.31431 0.18807 0.92827 0.85566
  -3   1  10 1686.55  171.73   1-0.11959 0.03513 0.33070-0.22844 0.93612 0.97292
  -3  -1  10 2057.05  200.30   1-0.10497 0.17879 0.40778-0.09439 0.90702 0.97934
   3   1  10 1855.36  211.78   1 0.03376 0.01331 0.89169 0.49034 0.45137 0.87142
   3   1 -10 1935.09  210.66   1-0.43759-0.71964-0.66751-0.16481-0.60243-0.67449
  -3  -1 -10 2161.00  224.46   1-0.30848-0.28670-0.85116-0.45099-0.42468-0.84522
  -3   1 -10 2015.72  222.06   1-0.20775-0.31520-0.93543-0.59180-0.28601-0.74190
  -3   1 -11 3955.10  301.05   1-0.05999-0.17990-0.94055-0.55166-0.33431-0.81443
  -3   1  11 4123.67  283.43   1-0.10818 0.05971 0.39142-0.21290 0.91382 0.97524
  -3  -1  11 4576.48  321.20   1-0.09256 0.20436 0.46822-0.07913 0.87874 0.97569
   3   1  11 4497.33  342.05   1 0.03407 0.02679 0.89235 0.44582 0.45005 0.89471
   3   1 -11 4589.96  325.51   1-0.42367-0.71873-0.69304-0.14519-0.58326-0.67995
  -3  -1 -11 4779.21  342.25   1-0.30323-0.29447-0.85660-0.41129-0.41745-0.86262
  -3   1 -11 4647.27  344.09   1-0.21059-0.33105-0.93359-0.54481-0.28992-0.77043
  -3   1 -12 8629.52  504.45   1-0.05960-0.19248-0.93992-0.50590-0.33612-0.84083
  -3   1  12 9413.64  512.74   1-0.09713 0.08392 0.44643-0.20306 0.88952 0.97556
  -3  -1  1211680.38  637.60   1-0.08079 0.22929 0.52182-0.07071 0.84922 0.97078
   3   1  1210191.84  578.70   1 0.03527 0.04115 0.89488 0.40317 0.44490 0.91419
   3   1 -12 9963.30  556.31   1-0.40960-0.71768-0.71710-0.12411-0.56389-0.68522
  -3  -1 -1211421.72  623.38   1-0.29632-0.30057-0.86358-0.37312-0.40794-0.87774
  -3   1 -1210470.64  606.26   1-0.21050-0.34398-0.93364-0.49973-0.28980-0.79494
  -3   1 -13  227.37  121.43   1-0.06016-0.20602-0.94082-0.46166-0.33349-0.86279
  -3   1  13  280.19  125.54   1-0.08640 0.10782 0.49670-0.19796 0.86360 0.97425
  -3  -1  13  408.64  124.47   1-0.06954 0.25371 0.56996-0.06774 0.81872 0.96490
   3   1 -13  251.95  117.25   1-0.39533-0.71642-0.73993-0.10179-0.54424-0.69020
  -3  -1 -13  403.69  126.88   1-0.28805-0.30531-0.87164-0.33604-0.39655-0.89098
  -3   1 -13  289.89  115.98   1-0.20806-0.35454-0.93523-0.45617-0.28643-0.81621
  -3   1 -14 1500.08  166.61   1-0.06145-0.22028-0.94286-0.41835-0.32746-0.88116
  -3   1  14 1773.37  186.81   1-0.07593 0.13146 0.54298-0.19687 0.83630 0.97157
  -3  -1  14 2420.69  216.07   1-0.05869 0.27773 0.61369-0.06919 0.78736 0.95816
   3   1 -14 1685.66  178.32   1-0.38079-0.71489-0.76169-0.07840-0.52423-0.69481
  -3  -1 -14 2264.38  203.61   1-0.27862-0.30890-0.88047-0.29973-0.38357-0.90262
  -3   1 -14 1835.92  199.43   1-0.20365-0.36316-0.93803-0.41383-0.28037-0.83477
  -3   1 -15 2468.46  228.42   1-0.06350-0.23531-0.94602-0.37637-0.31781-0.89608
  -3   1  15 2954.89  247.29   1-0.06567 0.15488 0.58585-0.19918 0.80775 0.96764
   3   1 -15 2662.58  229.74   1-0.36594-0.71306-0.78247-0.05405-0.50379-0.69901
  -3  -1 -15 2917.52  245.72   1-0.26816-0.31146-0.88982-0.26394-0.36918-0.91286
  -3   1 -15 2877.41  253.66   1-0.19759-0.37011-0.94178-0.37243-0.27202-0.85106
  -3  -3   0 5887.72  296.42   1-0.13162 0.14976-0.99021-0.98442 0.04638-0.09212
   3  -3   0 5909.42  282.44   1-0.18763-0.08127-0.86686-0.70264 0.46187 0.70688
  -3  -3   0 5977.75  302.00   1 0.03150 0.31264 0.88683 0.89338 0.46101 0.32267
   3  -3   0 5934.10  299.29   1-0.38882-0.28186 0.74985 0.91437-0.53528-0.29062
  -3  -3   0 5488.41  283.97   1-0.56228-0.28100 0.29092 0.29624-0.77408-0.91284
  -3  -3   0 5332.54  354.53   1-0.51566-0.23430-0.47970-0.47419-0.70991-0.84867
   3   3  -1 5153.19  280.86   1-0.06893-0.36349-0.95393-0.91439-0.29197-0.17816
  -3  -3  -1 4069.61  237.06   1-0.09628 0.17232-0.98333-0.93257-0.15422-0.31718
   3  -3   1 4089.11  223.15   1-0.16902-0.04962-0.93830-0.81924 0.30167 0.57129
  -3  -3   1 3977.48  221.02   1-0.17168 0.12260-0.93082-0.97025 0.32262 0.20876
  -3   3  -1 4562.80  257.57   1-0.20083-0.32021-0.76351-0.88261 0.61377 0.34417
   3  -3  -1 4068.88  225.63   1-0.19948-0.10618-0.77861-0.56920 0.59494 0.81531
  -3  -3  -1 4061.11  240.16   1 0.00330 0.27128 0.81805 0.86978 0.57512 0.41217
   3  -3  -1 4071.31  235.64   1-0.45821-0.36425 0.62619 0.83580-0.63081-0.41078
  -3  -3   1 3649.10  277.26   1-0.51246-0.21832-0.48953-0.52939-0.70550-0.81980
  -3  -3  -1 3833.12  287.83   1-0.46822-0.20011-0.60437-0.55392-0.64459-0.80815
  -3  -3  -218924.94  729.22   1-0.06932 0.18630-0.95447-0.85857-0.29010-0.47763
   3   3  -219918.02  737.68   1-0.11298-0.42051-0.99159-0.90690-0.06306 0.02616
   3  -3   218624.50  666.29   1-0.14410-0.01159-0.98160-0.90766 0.12524 0.41954
  -3   3  -219541.17  801.04   1-0.19005-0.32248-0.85304-0.92694 0.48600 0.19177
  -3  -3   218733.94  683.35   1-0.20189 0.10543-0.75024-0.83481 0.62957 0.54033
   3  -3  -218611.94  678.95   1-0.20559-0.12534-0.68660-0.43202 0.69735 0.89310
  -3  -3  -218733.87  705.68   1-0.01860 0.23620 0.75428 0.85118 0.65628 0.46870
  -3   3   218917.64  673.80   1-0.38898-0.46992 0.74962 0.49493-0.53550-0.73089
   3   3   219337.11  689.36   1-0.48876-0.74396 0.55530 0.45985-0.67286-0.48482
   3  -3  -218720.90  707.44   1-0.51259-0.43164 0.48912 0.74382-0.70568-0.51029
  -3  -3   217449.04  759.59   1-0.51755-0.21039-0.47377-0.55877-0.71251-0.80218
  -3  -3  -217376.63  732.51   1-0.47315-0.21807-0.59313-0.49754-0.65139-0.83957
   3   3  -219039.81  797.20   1-0.14925-0.45640-0.96721-0.88219-0.20547-0.11584
  -3  -3  -3 1750.11  157.21   1-0.05016 0.19248-0.92389-0.78295-0.37935-0.59154
   3  -3   3 1742.18  139.94   1-0.11487 0.03058-0.99199-0.96329-0.05235 0.26668
   3   3  -3 2179.75  169.14   1-0.15602-0.47647-0.96605-0.83648 0.20588 0.27068
  -3   3  -3 2147.45  171.10   1-0.17589-0.32136-0.91744-0.94619 0.35685 0.03801
   3  -3  -3 1683.44  145.59   1-0.20770-0.14114-0.60041-0.30057 0.77224 0.94325
  -3  -3   3 1697.62  136.04   1-0.20593 0.11459-0.46144-0.59070 0.86293 0.79870
  -3   3   3 2091.56  164.93   1-0.19684-0.26337-0.28527-0.58511 0.93801 0.76699
  -3  -3  -3 1735.48  158.96   1-0.03616 0.20548 0.69663 0.83870 0.71651 0.50432
  -3   3   3 2107.50  160.30   1-0.44404-0.51199 0.65507 0.35529-0.61131-0.78206
   3  -3  -3 1698.45  141.69   1-0.55049-0.48254 0.35016 0.65002-0.75785-0.58704
   3   3   3 2262.65  174.43   1-0.57133-0.81357 0.23437 0.09368-0.78654-0.57386
  -3  -3   3 1708.02  192.71   1-0.52388-0.20370-0.45318-0.58333-0.72122-0.78627
  -3  -3  -3 1702.26  185.70   1-0.46650-0.22444-0.60820-0.46747-0.64222-0.85504
   3   3  -3 2147.36  189.82   1-0.24486-0.56503-0.90906-0.77890-0.33709-0.27210
   3  -3   4 2315.25  167.75   1-0.08425 0.07418-0.97265-0.98910-0.21643 0.12717
  -3   3  -4 2270.64  176.01   1-0.16037-0.31887-0.95820-0.94178 0.23690-0.10654
   3   3  -4 2246.17  171.07   1-0.18696-0.52037-0.87041-0.69550 0.45543 0.49546
   3  -3  -4 2160.49  170.65   1-0.20743-0.15399-0.52559-0.18057 0.82505 0.97143
  -3   3   4 2200.83  166.72   1-0.18781-0.24123-0.17341-0.51843 0.96677 0.82038
  -3  -3   4 2180.69  160.60   1-0.18724 0.14641-0.16717-0.34158 0.96798 0.92837
  -3  -3  -4 2253.53  189.48   1-0.05071 0.17776 0.64423 0.83148 0.76314 0.52633
   3   3   4 2250.94  187.11   1 0.03613-0.19234 0.89666 0.70941 0.44122 0.67803
  -3   3   4 2203.33  169.11   1-0.48401-0.53895 0.56721 0.22234-0.66633-0.81245
   3  -3  -4 2214.32  169.73   1-0.57355-0.51862 0.21806 0.56304-0.78960-0.64343
   3   3   4 2212.93  192.98   1-0.58587-0.81509 0.07869-0.10735-0.80656-0.56928
  -3  -3   4 2244.84  215.83   1-0.53037-0.19716-0.43078-0.60608-0.73015-0.77057
  -3  -3  -4 2128.91  204.29   1-0.45795-0.22891-0.62674-0.44085-0.63045-0.86789
   3   3  -4 2255.81  201.06   1-0.29062-0.62381-0.86916-0.69385-0.40010-0.35973
   3  -3   5 4935.88  275.76   1-0.05458 0.11687-0.93163-0.99310-0.35926 0.00892
  -3   3  -5 5518.22  310.10   1-0.14531-0.31688-0.98037-0.91894 0.13321-0.23477
   3   3  -5 5427.77  294.93   1-0.20220-0.54866-0.74606-0.52602 0.63442 0.64981
   3  -3  -5 4742.59  272.46   1-0.20600-0.16568-0.46371-0.07351 0.86169 0.98343
  -3   3   5 5322.30  284.15   1-0.17767-0.21789-0.07194-0.46213 0.98145 0.85962
  -3  -3   5 5143.21  290.18   1-0.16171 0.18514 0.06063-0.15883 0.98497 0.96978
  -3  -3  -5 4997.41  303.89   1-0.06317 0.15214 0.59595 0.82838 0.80052 0.53909
   3   3   5 5520.66  319.22   1 0.02712-0.18819 0.87713 0.64470 0.47947 0.74090
  -3   3   5 5544.88  296.51   1-0.51203-0.55397 0.49084 0.10089-0.70490-0.82639
   3  -3  -5 4856.25  289.74   1-0.58490-0.54306 0.09746 0.48765-0.80522-0.68357
   3   3   5 5597.88  332.60   1-0.58769-0.80389-0.00197-0.23317-0.80907-0.54716
  -3  -3   5 4837.59  322.75   1-0.53672-0.19050-0.40736-0.62780-0.73890-0.75469
  -3  -3  -5 4734.31  316.36   1-0.44855-0.23248-0.64612-0.41513-0.61751-0.87955
   3   3  -5 5653.03  359.65   1-0.31416-0.66036-0.84512-0.62467-0.43250-0.41677
  -3   3  -613333.94  592.21   1-0.13178-0.31637-0.99014-0.88359 0.04734-0.34521
   3   3  -612571.89  574.17   1-0.20727-0.56715-0.63147-0.36665 0.74717 0.73749
   3  -3  -613672.61  577.15   1-0.20418-0.17696-0.41440 0.02098 0.88689 0.98399
  -3   3   613449.04  580.24   1-0.16697-0.19405 0.01966-0.41571 0.98576 0.88854
  -3  -3   613221.55  567.90   1-0.13782 0.22230 0.22413-0.04037 0.96476 0.97413
  -3  -3  -614162.77  619.66   1-0.07410 0.12804 0.55080 0.82840 0.83134 0.54529
  -3   3  -613824.06  581.97   1 0.02699-0.15795 0.87685 0.98357 0.47998 0.08736
  -3   3   613130.51  557.28   1-0.53129-0.56021 0.42748-0.00774-0.73142-0.82831
   3  -3  -613847.58  586.55   1-0.58767-0.55886-0.01023 0.42509-0.80903-0.71201
   3   3   613220.69  603.93   1-0.58710-0.79027-0.04504-0.32139-0.80825-0.52170
  -3  -3   614597.26  676.57   1-0.54283-0.18358-0.38320-0.64880-0.74731-0.73847
  -3  -3  -614341.56  675.57   1-0.43850-0.23545-0.66578-0.38965-0.60368-0.89035
   3   3  -613450.71  645.25   1-0.32609-0.68531-0.83193-0.56634-0.44893-0.45782
  -3   3  -7 1987.72  180.05   1-0.12033-0.31795-0.99251-0.84083-0.02094-0.43807
   3   3  -7 1945.08  165.53   1-0.20762-0.58062-0.54087-0.23087 0.81507 0.78075
   3  -3  -7 1549.65  155.40   1-0.20238-0.18833-0.37639 0.10417 0.90408 0.97656
  -3   3   7 2439.56  208.81   1-0.15611-0.17005 0.10208-0.37848 0.98245 0.90985
  -3  -3   7 1646.20  160.73   1-0.11745 0.25585 0.34245 0.03276 0.93216 0.96616
  -3  -3  -7 1681.26  165.98   1-0.08390 0.10507 0.50799 0.83077 0.85726 0.54659
  -3   3  -7 2140.66  159.69   1 0.00229-0.19582 0.81531 0.96720 0.57901 0.16177
  -3   3   7 1925.77  170.40   1-0.54442-0.56033 0.37663-0.10372-0.74949-0.82174
   3   3   7 1964.72  195.91   1-0.58638-0.77652-0.06699-0.38848-0.80726-0.49607
   3  -3  -7 1702.02  167.44   1-0.58442-0.56863-0.10537 0.37515-0.80457-0.73206
  -3  -3   7 1792.32  191.07   1-0.54851-0.17595-0.35905-0.66967-0.75512-0.72150
  -3  -3  -7 1804.69  190.99   1-0.42795-0.23792-0.68537-0.36410-0.58916-0.90045
   3   3  -7 2036.35  208.41   1-0.33121-0.70344-0.82606-0.51532-0.45597-0.48949
  -3   3  -8 2184.14  202.62   1-0.11101-0.32136-0.99105-0.79401-0.07411-0.51601
   3   3  -8 2178.93  185.13   1-0.20633-0.59243-0.47460-0.11942 0.85567 0.79671
  -3   3   8 2643.67  214.40   1-0.14529-0.14592 0.17642-0.34933 0.97353 0.92556
  -3  -3   8 2533.87  216.72   1-0.10016 0.28630 0.43169 0.07683 0.89643 0.95505
  -3   3  -8 2202.49  169.76   1-0.01959-0.23087 0.75119 0.94826 0.65978 0.21792
   3   3   8 2168.90  210.56   1-0.58600-0.76311-0.07594-0.44258-0.80674-0.47092
   3  -3  -8 2511.47  202.83   1-0.57703-0.57427-0.18963 0.33605-0.79439-0.74651
  -3  -3   8 2654.81  232.81   1-0.55401-0.16843-0.33368-0.68946-0.76270-0.70446
  -3  -3  -8 2606.90  230.14   1-0.41694-0.23992-0.70475-0.33833-0.57400-0.90992
   3   3  -8 2179.23  217.47   1-0.33194-0.71718-0.82521-0.46933-0.45698-0.51514
  -3   3  -8 2284.39  212.14   1-0.06865-0.27929-0.99315-0.79634-0.09451-0.53649
  -3   3  -9 1890.14  200.58   1-0.10383-0.32715-0.98807-0.74588-0.11371-0.58018
   3   3  -9 1941.81  194.32   1-0.20475-0.60397-0.42835-0.02798 0.88010 0.79650
  -3   3   9 1923.51  185.96   1-0.13462-0.12208 0.24385-0.32708 0.96042 0.93707
  -3  -3   9 1728.49  195.24   1-0.08518 0.31444 0.50223 0.10219 0.86052 0.94375
  -3   3  -9 1915.57  174.78   1-0.03892-0.26337 0.68699 0.92923 0.72562 0.25913
   3   3   9 1773.59  195.63   1 0.01531-0.14733 0.84918 0.43604 0.52787 0.88778
   3   3   9 1985.71  215.98   1-0.58598-0.75007-0.07630-0.48809-0.80672-0.44626
   3  -3  -9 1527.76  169.47   1-0.56678-0.57705-0.26438 0.30646-0.78028-0.75702
  -3  -3  -9 1646.77  192.21   1-0.40548-0.24147-0.72385-0.31229-0.55822-0.91878
   3   3  -9 1991.77  219.86   1-0.32965-0.72790-0.82787-0.42684-0.45382-0.53661
  -3   3  -9 2060.42  218.41   1-0.08785-0.31151-0.98876-0.74681-0.12095-0.58756
  -3   3 -10 9089.15  595.97   1-0.09850-0.33479-0.98488-0.69755-0.14245-0.63350
   3   3 -10 9287.02  603.74   1-0.20343-0.61581-0.39778 0.04773 0.89464 0.78644
  -3   3  10 8945.96  554.17   1-0.12413-0.09843 0.30536-0.31074 0.94410 0.94538
  -3  -3  1011046.47  696.85   1-0.07185 0.34094 0.56031 0.11509 0.82515 0.93301
   3   3  10 9305.51  603.55   1 0.01588-0.13359 0.85060 0.39229 0.52556 0.91008
   3  -3 -10 9406.54  587.47   1-0.55454-0.57784-0.33110 0.28490-0.76344-0.76480
  -3  -3 -1010105.47  640.24   1-0.39359-0.24259-0.74261-0.28591-0.54185-0.92703
   3   3 -1010094.82  651.91   1-0.32513-0.73640-0.83302-0.38685-0.44760-0.55502
  -3   3 -1010415.25  679.49   1-0.10174-0.33840-0.98490-0.69780-0.14006-0.63130
  -3   3 -11 2134.26  217.12   1-0.09476-0.34403-0.98218-0.64970-0.16226-0.67787
   3   3 -11 2208.71  203.62   1-0.20252-0.62802-0.37898 0.11171 0.90297 0.77013
  -3   3  11 2222.55  195.66   1-0.11384-0.07498 0.36182-0.29946 0.92526 0.95115
   3   3  11 2386.77  226.13   1 0.01732-0.11899 0.85412 0.35063 0.51978 0.92892
   3  -3 -11 2006.36  202.30   1-0.54085-0.57744-0.39124 0.26973-0.74458-0.77058
  -3  -3 -11 2174.69  212.05   1-0.38126-0.24327-0.76101-0.25916-0.52487-0.93469
   3   3 -11 2598.66  239.71   1-0.31889-0.74317-0.83997-0.34866-0.43902-0.57106
  -3   3 -11 2662.57  252.62   1-0.11127-0.36095-0.98191-0.64967-0.15318-0.66905
  -3   3 -12 1062.04  165.25   1-0.09238-0.35463-0.98028-0.60265-0.17467-0.71487
  -3   3  12 1183.93  156.40   1-0.10374-0.05171 0.41397-0.29249 0.90435 0.95486
   3   3  12 1254.50  176.17   1 0.01946-0.10369 0.85930 0.31063 0.51109 0.94485
   3  -3 -12 1357.16  176.81   1-0.52615-0.57576-0.44552 0.26060-0.72434-0.77497
  -3  -3 -12 1313.58  163.76   1-0.36848-0.24351-0.77902-0.23203-0.50728-0.94173
   3   3 -12 1290.95  181.17   1-0.31126-0.74856-0.84822-0.31176-0.42851-0.58519
  -3   3 -12 1226.39  198.58   1-0.11722-0.37991-0.97990-0.60252-0.16137-0.70187
  -3   3 -13 1936.58  195.67   1-0.09118-0.36640-0.97925-0.55648-0.18093-0.74570
  -3   3  13 2174.24  190.27   1-0.09380-0.02860 0.46239-0.28924 0.88169 0.95682
   3   3  13 2370.38  210.17   1 0.02219-0.08779 0.86578 0.27194 0.49992 0.95829
   3  -3 -13 1891.81  194.32   1-0.51064-0.57327-0.49500 0.25626-0.70299-0.77825
  -3  -3 -13 1882.42  180.17   1-0.35525-0.24330-0.79661-0.20447-0.48907-0.94815
   3   3 -13 2393.80  215.33   1-0.30247-0.75278-0.85738-0.27578-0.41640-0.59771
  -3   3 -13 2434.10  226.49   1-0.12018-0.39589-0.97886-0.55634-0.16545-0.73058
  -3   3 -14 3503.40  266.66   1-0.09098-0.37918-0.97908-0.51116-0.18197-0.77131
  -3   3  14 4227.12  269.26   1-0.08399-0.00563 0.50758-0.28923 0.85749 0.95724
   3   3  14 4393.93  295.76   1 0.02542-0.07139 0.87328 0.23426 0.48655 0.96954
   3  -3 -14 4111.34  271.45   1-0.49449-0.57014-0.54041 0.25600-0.68075-0.78064
  -3  -3 -14 4219.00  270.15   1-0.34156-0.24262-0.81377-0.17648-0.47022-0.95393
   3   3 -14 4382.79  281.34   1-0.29265-0.75598-0.86719-0.24044-0.40289-0.60883
  -3   3 -14 4524.21  310.49   1-0.12062-0.40935-0.97870-0.51104-0.16606-0.75582
  -3   3 -15  163.04  113.05   1-0.09164-0.39282-0.97965-0.46658-0.17854-0.79245
  -3   3  15  200.36  130.84   1-0.07430 0.01722 0.54995-0.29204 0.83188 0.95625
  -3  -3 -15  140.69  111.42   1-0.32739-0.24146-0.83046-0.14803-0.45071-0.95905
   3   3 -15  191.93  133.41   1-0.28193-0.75826-0.87742-0.20553-0.38813-0.61869
  -3   3 -15  191.30  144.78   1-0.11891-0.42065-0.97931-0.46650-0.16370-0.77809
  -3  -5   0 6429.36  325.80   1-0.10305 0.30790-0.98765-0.92546-0.11797-0.22071
   3  -5   0 6288.00  312.57   1-0.19138 0.04417-0.84476-0.62388 0.49975 0.78026
  -3   5   0 5645.62  313.37   1-0.20595-0.44088-0.46210-0.68324 0.86257 0.58206
  -3  -5   0 5786.32  358.07   1-0.08509 0.32508 0.50265 0.56616 0.86028 0.75748
   3  -5   0 6505.61  341.43   1-0.40498-0.16864 0.72465 0.94578-0.55754-0.27759
  -3  -5   0 6408.47  330.23   1-0.47656-0.06595 0.58519 0.64708-0.65607-0.75956
  -3  -5   0 5855.86  309.89   1-0.11522 0.29513-0.98059-0.91878-0.15862-0.26216
  -3  -5  -1 7586.28  374.89   1-0.06928 0.32869-0.95441-0.84708-0.29031-0.41762
  -3  -5   1 6843.27  324.93   1-0.14961 0.27408-0.97541-0.95808 0.16181 0.08342
   3  -5   1 7166.52  342.09   1-0.17698 0.07160-0.91365-0.73794 0.36592 0.67105
   3  -5  -1 7137.82  360.58   1-0.20051 0.02197-0.76724-0.50115 0.60920 0.86507
  -3   5  -1 7423.14  371.43   1-0.20779-0.45583-0.56475-0.74071 0.79866 0.49351
  -3   5   1 7780.32  388.84   1-0.20147-0.42327-0.35924-0.62558 0.91123 0.65535
  -3  -5  -1 6742.33  394.60   1-0.08844 0.30856 0.48739 0.59608 0.86869 0.74126
  -3  -5   1 6422.67  389.80   1-0.08333 0.34000 0.51054 0.52887 0.85580 0.77761
   3  -5  -1 7440.20  371.83   1-0.45492-0.23158 0.63308 0.89930-0.62629-0.37097
  -3  -5  -1 7459.56  359.53   1-0.56188-0.16420 0.29314 0.40018-0.77353-0.90160
  -3  -5   1 6721.46  340.52   1-0.24704 0.17632-0.90736-0.89069-0.34009-0.41900
   3  -5   220421.21  779.72   1-0.15685 0.10493-0.96464-0.83404 0.21178 0.54163
  -3  -5   220771.51  788.38   1-0.19933 0.23719-0.78017-0.80807 0.59294 0.53921
   3  -5  -220154.98  831.65   1-0.20546 0.00398-0.68966-0.37841 0.69436 0.92562
  -3   5  -220961.86  828.96   1-0.20650-0.46812-0.66190-0.79252 0.72057 0.39085
  -3   5   220538.04  954.15   1-0.19500-0.40368-0.25992-0.57144 0.94573 0.71448
  -3  -5  -219537.25  822.10   1-0.09254 0.29130 0.46832 0.62219 0.87869 0.72664
  -3  -5   218404.35  806.24   1-0.08585 0.35065 0.49921 0.47237 0.86221 0.80864
   3  -5  -221065.50  828.99   1-0.49769-0.28735 0.53183 0.84313-0.68516-0.45448
  -3  -5  -220897.00  827.90   1-0.58735-0.20264 0.03450 0.18690-0.80859-0.96125
  -3  -5   219100.92  765.42   1-0.33332 0.10305-0.82360-0.85208-0.45888-0.51315
   3  -5   3 6774.95  328.21   1-0.13170 0.14310-0.99017-0.90469 0.04688 0.40130
  -3   5  -3 7420.77  375.35   1-0.20199-0.47665-0.74892-0.83438 0.63112 0.27678
   3  -5  -3 6560.98  324.92   1-0.20751-0.01192-0.61748-0.26079 0.75871 0.96532
  -3   5   3 6830.05  346.24   1-0.18717-0.38273-0.16636-0.52306 0.96813 0.76152
  -3  -5   3 5690.87  552.60   1-0.17120 0.27841-0.01513-0.08749 0.98511 0.95646
  -3  -5   3 5364.77  542.52   1-0.11454 0.33517 0.35808 0.28605 0.92663 0.89768
  -3  -5  -3 6600.94  385.77   1-0.09703 0.27364 0.44693 0.64597 0.88928 0.71262
   3   5   3 7248.30  378.35   1 0.02980-0.34086 0.88312 0.68408 0.46819 0.64485
   3  -5  -3 6805.16  343.11   1-0.53186-0.33450 0.42544 0.78189-0.73220-0.52606
  -3  -5  -3 6032.41  357.26   1-0.58081-0.20909-0.15260 0.04502-0.79960-0.97685
  -3  -5   3 6470.47  350.32   1-0.38972 0.05966-0.74849-0.82212-0.53653-0.56617
   3  -5   4 6802.41  327.60   1-0.10300 0.18481-0.98762-0.94748-0.11827 0.26097
  -3   5  -4 7046.04  367.21   1-0.19470-0.48240-0.82145-0.86175 0.53601 0.15705
   3  -5  -4 6462.08  331.10   1-0.20774-0.02526-0.55420-0.15232 0.80603 0.98800
  -3   5   4 6269.37  323.53   1-0.17849-0.36089-0.07954-0.48145 0.98072 0.79871
  -3  -5  -4 6625.02  381.22   1-0.10174 0.25577 0.42393 0.66815 0.89995 0.69867
   3   5   4 6930.63  377.92   1 0.01948-0.33802 0.85936 0.61514 0.51098 0.71227
  -3   5   4 6557.21  327.58   1-0.40599-0.59032 0.72302 0.32156-0.55892-0.74034
   3   5   4 6635.10  334.92   1-0.45950-0.81809 0.62343 0.38121-0.63259-0.43057
   3  -5  -4 6852.82  346.93   1-0.55713-0.37278 0.31829 0.71987-0.76700-0.58550
  -3  -5  -4 6611.75  353.98   1-0.56371-0.20502-0.28276-0.03997-0.77605-0.97794
  -3  -5   4 6773.64  373.70   1-0.42861 0.03379-0.68418-0.80295-0.59007-0.59508
   3  -5   4 6171.60  316.97   1-0.09163 0.19617-0.98776-0.94746-0.12615 0.25265
   3  -5   5 3557.48  213.37   1-0.07320 0.22758-0.95969-0.96470-0.27134 0.13247
  -3   5  -5 4092.33  257.64   1-0.18549-0.48624-0.87793-0.87300 0.44139 0.03782
   3  -5  -5 3202.15  209.05   1-0.20698-0.03762-0.50068-0.05361 0.84052 0.99785
  -3   5   5 3755.20  234.22   1-0.16933-0.33859 0.00046-0.44663 0.98555 0.82817
  -3  -5  -5 3574.51  258.20   1-0.10656 0.23778 0.39973 0.68912 0.91041 0.68451
   3   5   5 4048.94  289.53   1 0.01272-0.33161 0.84271 0.55331 0.53820 0.76411
   3   5   5 3932.98  240.08   1-0.50885-0.85443 0.50032 0.21301-0.70053-0.47387
   3  -5  -5 3583.33  222.01   1-0.57409-0.40282 0.21394 0.66077-0.79034-0.63333
  -3  -5  -5 3622.60  250.61   1-0.54444-0.19877-0.37655-0.08860-0.74952-0.97603
  -3  -5   5 3703.84  262.63   1-0.45715 0.01832-0.62842-0.79232-0.62936-0.60982
   3   5  -5 4017.79  257.50   1-0.07174-0.54716-0.99251-0.82860-0.09877-0.11838
   3   5  -619349.52  823.79   1-0.13725-0.62606-0.98719-0.77889 0.08132 0.03687
  -3   5  -618547.36  902.82   1-0.17544-0.48922-0.91900-0.86891 0.35306-0.07511
  -3  -5  -619919.92  895.36   1-0.11143 0.21974 0.37455 0.70912 0.92048 0.66996
   3   5   618678.77  874.09   1 0.00853-0.32264 0.83195 0.49737 0.55478 0.80530
   3   5   618520.49  806.55   1-0.53706-0.86969 0.40606 0.07340-0.73937-0.48809
   3  -5  -619885.15  860.08   1-0.58381-0.42557 0.11480 0.60676-0.80372-0.67135
  -3  -5  -620673.23  913.22   1-0.52512-0.19287-0.44899-0.11627-0.72293-0.97430
  -3  -5   620816.51  941.30   1-0.47914 0.00935-0.57905-0.78810-0.65963-0.61547
   3   5  -619180.68  886.45   1-0.11455-0.60299-0.98081-0.77176-0.15770-0.20195
  -3   5  -7 6208.33  419.01   1-0.16547-0.49229-0.94722-0.85198 0.27454-0.17824
   3   5  -7 6606.93  376.99   1-0.18534-0.68707-0.87865-0.62492 0.44000 0.37068
   3   5   7 6422.79  376.77   1 0.00624-0.31177 0.82592 0.44617 0.56374 0.83888
  -3   5  -7 6653.75  342.08   1 0.01697-0.31017 0.85328 0.94821 0.52116 0.06838
   3   5   7 6461.49  363.64   1-0.55340-0.87302 0.33662-0.04115-0.76185-0.48594
   3  -5  -7 6688.52  352.26   1-0.58755-0.44234 0.02211 0.55922-0.80888-0.70113
  -3  -5  -7 6820.78  398.68   1-0.50689-0.18766-0.50604-0.12817-0.69783-0.97383
  -3  -5   7 7138.88  420.34   1-0.49682 0.00469-0.53416-0.78836-0.68397-0.61518
   3   5  -7 6851.85  401.56   1-0.14425-0.64570-0.96940-0.71520-0.19859-0.26747
  -3   5  -8 5148.75  366.31   1-0.15633-0.49625-0.96553-0.82539 0.20807-0.26917
   3   5  -8 5239.64  377.59   1-0.20115-0.71594-0.75961-0.46077 0.61847 0.52451
  -3   5  -8 5436.23  359.29   1-0.00779-0.34810 0.78688 0.92699 0.61704 0.13965
   3   5   8 4990.24  382.18   1 0.00539-0.29945 0.82367 0.39875 0.56703 0.86678
   3   5   8 5157.42  379.72   1-0.56302-0.86963 0.28674-0.13616-0.77510-0.47454
   3  -5  -8 5412.82  363.85   1-0.58650-0.45432-0.06366 0.51859-0.80743-0.72433
  -3  -5  -8 5700.19  410.88   1-0.48938-0.18317-0.55370-0.13068-0.67372-0.97435
   3   5  -8 5736.17  423.29   1-0.16457-0.67904-0.95998-0.66064-0.22657-0.32007
  -3   5  -9 3823.60  278.83   1-0.14826-0.50120-0.97707-0.79181 0.15277-0.34903
   3   5  -9 3781.62  290.10   1-0.20632-0.73415-0.66726-0.32326 0.71566 0.59708
  -3   5   9 3791.56  265.16   1-0.13155-0.24805 0.26228-0.36561 0.95598 0.89710
  -3   5  -9 4169.12  275.46   1-0.02993-0.38341 0.71777 0.90305 0.69563 0.19362
   3   5   9 3905.43  302.53   1 0.00568-0.28600 0.82443 0.35433 0.56593 0.89030
   3  -5  -9 3617.82  252.70   1-0.58170-0.46251-0.14247 0.48501-0.80082-0.74218
  -3  -5  -9 3830.10  282.78   1-0.47241-0.17922-0.59485-0.12668-0.65036-0.97561
   3   5  -9 4415.55  330.55   1-0.17804-0.70551-0.95300-0.60851-0.24510-0.36324
  -3   5 -10 8728.16  503.53   1-0.14152-0.50748-0.98396-0.75357 0.10855-0.41782
  -3   5  10 8987.90  508.65   1-0.12220-0.22554 0.31622-0.35685 0.94078 0.90652
   3   5  10 9048.21  523.81   1 0.00686-0.27165 0.82756 0.31229 0.56132 0.91031
   3  -5 -10 9383.24  510.58   1-0.57395-0.46779-0.21502 0.45762-0.79015-0.75613
  -3  -5 -1010006.21  561.44   1-0.45582-0.17561-0.63121-0.11796-0.62753-0.97736
   3   5 -1010060.92  582.14   1-0.18636-0.72685-0.94838-0.55875-0.25657-0.39933
  -3   5 -11 2861.28  217.95   1-0.13613-0.51511-0.98789-0.71238 0.07432-0.47661
  -3   5  11 2923.31  207.14   1-0.11293-0.20310 0.36663-0.35161 0.92348 0.91384
   3   5  11 3043.05  246.76   1 0.00878-0.25656 0.83259 0.27214 0.55380 0.92742
   3  -5 -11 3041.85  208.63   1-0.56390-0.47077-0.28169 0.43612-0.77631-0.76692
  -3  -5 -11 3317.47  227.65   1-0.43939-0.17219-0.66408-0.10570-0.60491-0.97937
   3   5 -11 3196.61  255.70   1-0.19074-0.74424-0.94586-0.51109-0.26258-0.42998
  -3   5 -12 1045.27  153.72   1-0.13203-0.52404-0.99003-0.66939 0.04893-0.52657
  -3   5  12 1152.23  163.62   1-0.10374-0.18074 0.41395-0.34947 0.90436 0.91934
   3  -5 -12 1245.13  158.61   1-0.55203-0.47193-0.34306 0.41991-0.75997-0.77521
  -3  -5 -12 1362.15  163.49   1-0.42302-0.16883-0.69418-0.09065-0.58237-0.98146
   3   5 -12 1163.59  175.90   1-0.19198-0.75850-0.94513-0.46521-0.26430-0.45633
  -3   5 -13 2324.78  209.53   1-0.12913-0.53415-0.99113-0.62537 0.03123-0.56884
  -3   5  13 2678.44  222.57   1-0.09461-0.15845 0.45853-0.35006 0.88362 0.92322
   3  -5 -13 2253.82  204.48   1-0.53866-0.47204-0.39987 0.40794-0.74157-0.78151
  -3  -5 -13 2395.53  208.99   1-0.40660-0.16542-0.72203-0.07336-0.55976-0.98348
   3   5 -13 2812.85  251.34   1-0.19071-0.77024-0.94588-0.42082-0.26254-0.47920
  -3  -7   011500.83  550.67   1-0.09304 0.44728-0.98082-0.86205-0.17124-0.23834
   3  -7   010770.83  506.51   1-0.18949 0.17525-0.85634-0.57881 0.48037 0.79640
  -3   7   010679.30  521.91   1-0.19517-0.55911-0.26214-0.54016 0.94508 0.62897
   3  -7   010677.70  520.44   1-0.43044-0.06470 0.68085 0.95859-0.59258-0.27733
  -3  -7   011199.56  533.67   1-0.49261 0.04738 0.54535 0.66384-0.67817-0.74636
  -3  -7  -1 2349.58  189.06   1-0.06136 0.46600-0.94272-0.77890-0.32789-0.41969
   3  -7   1 2121.19  160.81   1-0.17642 0.20137-0.91564-0.68327 0.36120 0.70184
   3  -7  -1 2124.20  165.49   1-0.19825 0.15342-0.79100-0.46824 0.57879 0.87017
  -3   7  -1 2263.90  182.72   1-0.20070-0.57776-0.34548-0.57831 0.91671 0.57596
  -3   7   1 2100.45  176.20   1-0.18860-0.53942-0.18212-0.50533 0.96501 0.67354
   3  -7   1 2091.57  176.02   1-0.39031-0.01158 0.74760 0.98023-0.53734-0.19747
  -3  -7   1 2095.94  166.61   1-0.42131 0.13167 0.69718 0.77058-0.58002-0.62358
   3  -7  -1 2122.84  174.69   1-0.46765-0.11491 0.60564 0.92846-0.64381-0.35320
  -3  -7  -1 2227.96  177.45   1-0.54514-0.01805 0.37360 0.53724-0.75049-0.84323
   3  -7   2 4045.90  234.73   1-0.15837 0.23269-0.96197-0.77470 0.22255 0.58795
   3  -7  -2 4126.65  250.73   1-0.20357 0.13506-0.72567-0.35775 0.65723 0.92399
  -3   7  -2 4207.74  273.47   1-0.20484-0.59503-0.43051-0.61814 0.87902 0.51364
  -3   7   2 3768.32  244.78   1-0.18129-0.51902-0.10615-0.47460 0.97768 0.71089
   3  -7  -2 4148.98  260.31   1-0.50067-0.16093 0.52368 0.89158-0.68926-0.42328
  -3  -7  -2 4513.48  274.28   1-0.57565-0.06151 0.20146 0.41049-0.79249-0.90978
  -3   7  -3 5424.15  456.17   1-0.20726-0.61056-0.51480-0.65724 0.83187 0.44185
  -3   7   3 4789.96  332.47   1-0.17352-0.49811-0.03499-0.44863 0.98420 0.74203
  -3  -7  -3 6890.83  494.27   1-0.14648 0.35328 0.16857 0.42439 0.97474 0.83371
   3   7   3 5664.27  392.57   1 0.02541-0.47429 0.87326 0.61725 0.48658 0.62772
   3  -7  -3 5821.77  386.27   1-0.52856-0.20179 0.43717 0.85022-0.72766-0.48619
  -3  -7  -3 6247.88  419.11   1-0.58709-0.08598 0.04545 0.29963-0.80824-0.95017
  -3   7  -410699.93  654.20   1-0.20774-0.62415-0.59540-0.69266 0.77610 0.36144
  -3   7   4 9998.41  610.84   1-0.16546-0.47690 0.03162-0.42719 0.98570 0.76815
  -3  -7  -411353.53  716.70   1-0.14473 0.34180 0.18007 0.48125 0.97294 0.80719
   3   7   410844.88  668.48   1 0.01623-0.47031 0.85145 0.55027 0.52417 0.68993
   3  -7  -411063.12  665.09   1-0.55089-0.23713 0.34833 0.80650-0.75840-0.54158
  -3  -7  -411805.62  711.95   1-0.58543-0.09729-0.08766 0.21176-0.80596-0.97246
  -3   7  -5 1348.04  152.42   1-0.20626-0.63620-0.66904-0.72086 0.71402 0.27494
  -3   7   5 1494.21  179.16   1-0.15723-0.45552 0.09393-0.41007 0.98308 0.79014
   3   7   5 1305.07  163.68   1 0.01021-0.46316 0.83631 0.48995 0.54815 0.73852
   3  -7  -5 1224.12  144.72   1-0.56759-0.26684 0.25933 0.76264-0.78139-0.58921
  -3  -7  -5 1305.63  152.08   1-0.57600-0.10089-0.19848 0.14610-0.79298-0.98411
  -3   7  -6 2995.68  243.37   1-0.20304-0.64602-0.73407-0.74073 0.64800 0.18431
  -3   7   6 3410.75  268.23   1-0.14891-0.43406 0.15228-0.39690 0.97705 0.80873
   3   7   6 2897.23  245.57   1 0.00650-0.45370 0.82661 0.43508 0.56272 0.77772
   3   7   6 2812.73  215.12   1-0.41672-0.87869 0.70513 0.31613-0.57369-0.35769
   3  -7  -6 2812.60  210.37   1-0.57895-0.29128 0.17190 0.72051-0.79703-0.62930
  -3   7  -7 3434.23  306.15   1-0.19848-0.65451-0.78874-0.75024 0.58178 0.09347
  -3   7   7 3702.77  283.18   1-0.14053-0.41240 0.20711-0.38739 0.96816 0.82453
   3   7   7 3353.02  277.85   1 0.00450-0.44254 0.82129 0.38458 0.57048 0.81009
  -3   7  -7 3562.05  236.04   1 0.02058-0.43559 0.86199 0.89995 0.50650 0.01820
   3   7   7 3422.92  243.72   1-0.45228-0.90125 0.63854 0.20447-0.62265-0.38201
   3  -7  -7 3294.29  239.98   1-0.58545-0.31080 0.08741 0.68116-0.80598-0.66288
  -3   7  -8 6132.97  445.54   1-0.19313-0.66220-0.83295-0.74930 0.51853 0.00560
  -3   7   8 5997.54  378.52   1-0.13216-0.39086 0.25863-0.38104 0.95688 0.83787
   3   7   8 5997.04  390.10   1 0.00383-0.43004 0.81949 0.33760 0.57307 0.83730
   3  -7  -8 6012.25  352.54   1-0.58768-0.32606 0.00666 0.64556-0.80906-0.69059
  -3   7  -9 1441.63  150.01   1-0.18749-0.66959-0.86763-0.73872 0.46048-0.07703
  -3   7   9 1402.73  164.21   1-0.12379-0.36933 0.30727-0.37758 0.94353 0.84913
   3   7   9 1470.19  173.20   1 0.00421-0.41650 0.82050 0.29343 0.57162 0.86047
   3  -7  -9 1538.27  150.74   1-0.58626-0.33767-0.06986 0.61418-0.80710-0.71327
  -3   7  10 1188.08  140.47   1-0.11543-0.34780 0.35333-0.37670 0.92834 0.85856
   3   7  10 1310.47  184.46   1 0.00543-0.40211 0.82377 0.25153 0.56689 0.88035
   3  -7 -10 1180.64  139.14   1-0.58175-0.34614-0.14185 0.58743-0.80089-0.73150
  -3   7  11 2889.63  228.79   1-0.10707-0.32628 0.39708-0.37812 0.91151 0.86634
   3   7  11 3099.84  246.70   1 0.00735-0.38703 0.82885 0.21144 0.55940 0.89749
   3  -7 -11 2722.71  198.94   1-0.57464-0.35206-0.20962 0.56483-0.79110-0.74633
  -3   7  12 2905.10  234.03   1-0.09872-0.30476 0.43875-0.38164 0.89316 0.87262
   3   7  12 3501.73  274.23   1 0.00986-0.37135 0.83539 0.17279 0.54956 0.91226
   3  -7 -12 3285.79  238.57   1-0.56534-0.35579-0.27317 0.54644-0.77830-0.75816
   3   7 -12 3489.31  279.97   1-0.06289-0.75863-0.99425-0.57087-0.08658-0.31396
  -3   9   0 4720.72  303.41   1-0.17606-0.66911-0.05739-0.39238 0.98270 0.63112
   3  -9   0 4224.45  279.42   1-0.45896 0.03616 0.62459 0.95893-0.63184-0.28131
  -3   9  -1 3138.88  236.99   1-0.18243-0.68863-0.11738-0.40718 0.97618 0.59998
  -3   9   1 3069.91  230.87   1-0.16941-0.64931-0.00016-0.38033 0.98554 0.65858
   3  -9   1 3266.33  240.42   1-0.42864 0.07949 0.68413 0.97338-0.59010-0.21493
   3  -9  -1 3351.94  244.84   1-0.48721-0.00508 0.55922 0.93864-0.67073-0.34483
  -3   9  -2 7071.46  408.83   1-0.18846-0.70767-0.18055-0.42507 0.96534 0.56436
  -3   9   2 7399.94  433.24   1-0.16254-0.62930 0.05431-0.37104 0.98520 0.68286
   3  -9   2 5943.89  366.42   1-0.39709 0.12402 0.73719 0.98134-0.54667-0.14687
   3  -9  -2 6135.88  359.23   1-0.51264-0.04351 0.48900 0.91351-0.70574-0.40447
  -3   9  -3 3870.20  273.95   1-0.19389-0.72622-0.24539-0.44473 0.94983 0.52422
  -3   9   3 4359.61  315.92   1-0.15554-0.60915 0.10616-0.36437 0.98210 0.70438
   3   9   3 4045.03  285.08   1 0.03352-0.59521 0.89117 0.57820 0.45241 0.55802
   3  -9  -3 3487.62  246.92   1-0.53465-0.07847 0.41517 0.88483-0.73605-0.45925
  -3   9  -4 2436.81  192.59   1-0.19862-0.74407-0.31162-0.46577 0.92921 0.47896
  -3   9   4 2715.81  228.30   1-0.14843-0.58889 0.15554-0.36018 0.97661 0.72350
   3   9   4 2403.39  191.52   1 0.02392-0.59165 0.86983 0.51168 0.49276 0.62299
   3  -9  -4 1886.47  155.71   1-0.55291-0.10973 0.33894 0.85372-0.76118-0.50903
  -3   9   5 2477.24  201.29   1-0.14122-0.56844 0.20278-0.35833 0.96898 0.74058
   3   9   5 2574.58  207.69   1 0.01747-0.58493 0.85449 0.45117 0.51916 0.67400
   3  -9  -5 2548.79  184.94   1-0.56722-0.13705 0.26167 0.82157-0.78088-0.55337
  -3   9   6 4775.21  264.07   1-0.13397-0.54803 0.24777-0.35852 0.95950 0.75572
   3   9   6 5345.35  301.91   1 0.01331-0.57593 0.84418 0.39568 0.53588 0.71535
   3  -9  -6 4953.07  255.48   1-0.57761-0.16051 0.18447 0.78971-0.79519-0.59209
  -3   9   7 2950.35  218.96   1-0.12667-0.52757 0.29086-0.36060 0.94834 0.76917
   3   9   7 3295.98  244.75   1 0.01087-0.56520 0.83799 0.34431 0.54557 0.74965
   3  -9  -7 2881.28  194.34   1-0.58423-0.18015 0.10846 0.75885-0.80430-0.62584
  -3   9   8 1384.51  162.36   1-0.11932-0.50705 0.33221-0.36443 0.93562 0.78107
   3   9   8 1497.76  172.73   1 0.00977-0.55313 0.83516 0.29631 0.54990 0.77860
   3  -9  -8 1526.58  152.94   1-0.58735-0.19630 0.03434 0.72988-0.80860-0.65477
  -3   9   9 1311.84  177.27   1-0.11192-0.48649 0.37197-0.36985 0.92146 0.79154
   3   9   9 1316.76  173.53   1 0.00974-0.54000 0.83509 0.25106 0.55002 0.80334
   3  -9  -9 1589.48  157.92   1-0.58729-0.20926-0.03731 0.70336-0.80851-0.67932
   3 -11   0  112.17   91.49   1-0.48787 0.13664 0.55754 0.94849-0.67165-0.28582
   3 -11   1 1103.23  149.70   1-0.46477 0.17274 0.61202 0.95788-0.63985-0.22938
   3 -11  -1 1142.47  147.30   1-0.50936 0.10215 0.49882 0.93484-0.70123-0.34003
   3 -11   2 7228.90  401.75   1-0.44059 0.20993 0.66179 0.96256-0.60655-0.17146
   3 -11  -2 7227.09  399.35   1-0.52874 0.06986 0.43654 0.91767-0.72791-0.39115
  -3  11   3  881.85  144.96   1-0.13252-0.71511 0.25651-0.27121 0.95741 0.64424
   3 -11   3  977.61  145.37   1-0.41588 0.24765 0.70657 0.96226-0.57253-0.11280
   3 -11  -3  969.95  131.61   1-0.54569 0.03990 0.37128 0.89754-0.75124-0.43912
  -4   0   075812.60 2595.09   1-0.18658-0.06998-0.87243-0.97808 0.45172 0.19607
  -4   0  -1 4287.96  245.41   1-0.16950-0.06594-0.93700-0.99750 0.30542 0.02516
  -4   0   1 4274.68  242.97   1-0.19960-0.06995-0.77730-0.92814 0.59661 0.36559
   4   0  -1 3966.13  261.02   1-0.54518-0.67438 0.37345 0.52468-0.75054-0.51952
   4   0   215451.61  580.42   1-0.09787-0.18862-0.98446-0.96906-0.14579 0.15915
  -4   0  -214679.77  580.80   1-0.15089-0.06032-0.97373-0.98908 0.17049-0.13442
   4   0  -214012.60  538.13   1-0.18671-0.32938-0.87173-0.67575 0.45301 0.65943
  -4   0   214685.23  570.39   1-0.20667-0.06398-0.65616-0.85215 0.72575 0.51935
  -4   0   214153.85  545.11   1-0.47084-0.32867 0.59843 0.40210-0.64821-0.85456
   4   0  -214991.42  586.61   1-0.58002-0.72231 0.16108 0.35736-0.79851-0.59207
   4   0   213680.64  530.78   1-0.10695-0.19732-0.98330-0.96753-0.14723 0.15790
   4   0   3 4489.56  253.89   1-0.07169-0.14946-0.95770-0.98745-0.27867 0.05084
  -4   0  -3 4318.46  254.69   1-0.13294-0.05538-0.98962-0.95985 0.05448-0.27498
   4   0  -3 4232.53  244.93   1-0.19760-0.35333-0.79711-0.55597 0.57057 0.75236
  -4   0   3 4175.13  242.44   1-0.20734-0.05113-0.51948-0.76036 0.82894 0.64747
  -4   0   3 4160.74  244.13   1-0.52604-0.37081 0.44589 0.20440-0.72419-0.90593
   4   0  -3 4285.89  250.83   1-0.58768-0.74299-0.00794 0.23348-0.80905-0.62724
   4   0   3 4121.17  247.96   1-0.22549-0.30285-0.92346-0.95283-0.31043 0.01933
  -4   0  -437798.16 1380.99   1-0.11696-0.05217-0.99231-0.91741-0.04041-0.39450
   4   0  -437800.26 1375.44   1-0.20390-0.37268-0.72024-0.43394 0.66307 0.82024
  -4   0   440014.03 1452.89   1-0.20251-0.03317-0.37888-0.66492 0.90301 0.74616
  -4   0   437457.88 1368.71   1-0.55503-0.38679 0.32876 0.04214-0.76410-0.92119
   4   0  -437516.91 1414.61   1-0.58206-0.75042-0.13809 0.14847-0.80132-0.64406
   4   0   435582.76 1341.15   1-0.30932-0.37366-0.85028-0.92480-0.42583-0.07143
  -4   0  -5 4751.62  283.60   1-0.10351-0.05170-0.98790-0.86785-0.11545-0.49411
   4   0  -5 4604.47  265.65   1-0.20688-0.38870-0.64853-0.31707 0.73252 0.86508
  -4   0   5 4708.26  262.61   1-0.19376-0.01130-0.24378-0.57501 0.95027 0.81806
  -4   0  -5 4960.50  268.49   1 0.02398 0.07494 0.86997 0.99065 0.49251 0.11392
  -4   0   5 4623.39  274.63   1-0.56997-0.38873 0.24372-0.08801-0.78468-0.91713
   4   0  -5 4606.85  278.50   1-0.57054-0.75192-0.23988 0.09185-0.78545-0.65281
   4   0   5 4441.51  270.50   1-0.36875-0.42008-0.77865-0.89832-0.50765-0.12862
  -4   0  -5 4457.78  267.50   1-0.08121-0.02988-0.99040-0.87073-0.11180-0.49083
  -4   0  -617546.36  741.36   1-0.09265-0.05381-0.98050-0.81530-0.17328-0.57652
   4   0  -617528.97  729.45   1-0.20778-0.40333-0.58607-0.20963 0.78316 0.89071
  -4   0   616418.02  663.33   1-0.18264 0.01293-0.11941-0.49582 0.97590 0.86832
  -4   0  -616763.65  701.54   1 0.00346 0.04126 0.81849 0.98435 0.57450 0.17129
  -4   0   617276.27  720.69   1-0.57769-0.38329 0.18374-0.19312-0.79530-0.90320
   4   0  -617529.54  730.32   1-0.55648-0.75089-0.32156 0.05533-0.76610-0.65809
   4   0   617333.10  722.90   1-0.41218-0.45050-0.71280-0.87761-0.56745-0.16379
  -4   0  -617591.52  736.10   1-0.12600-0.08768-0.97674-0.81193-0.17346-0.57712
   4   0  -7  911.06  126.15   1-0.20755-0.41621-0.53444-0.11282 0.81932 0.90223
  -4   0   7  850.65  106.97   1-0.17036 0.03843-0.00807-0.42958 0.98534 0.90221
  -4   0   7  982.73  137.12   1-0.58171-0.37429 0.14229-0.27971-0.80084-0.88411
   4   0  -7  922.13  130.14   1-0.54141-0.74888-0.38896 0.03310-0.74536-0.66187
   4   0   7  914.14  133.53   1-0.44510-0.47040-0.65300-0.86295-0.61276-0.18447
  -4   0  -7  997.19  137.41   1-0.15647-0.13116-0.96390-0.75395-0.21541-0.64370
   4   0  -830462.12 1162.87   1-0.20682-0.42859-0.49345-0.02664 0.84482 0.90310
  -4   0   835824.17 1359.69   1-0.15756 0.06438 0.09156-0.37512 0.98325 0.92473
  -4   0   831077.40 1220.67   1-0.58382-0.36337 0.11465-0.35250-0.80374-0.86237
   4   0  -831557.26 1262.77   1-0.52591-0.74640-0.44631 0.02090-0.72402-0.66516
   4   0   831050.92 1274.23   1-0.47086-0.48301-0.59840-0.85354-0.64823-0.19532
  -4   0  -833126.60 1312.70   1-0.17684-0.16455-0.95365-0.69855-0.24345-0.69637
  -4   0   9 4007.14  255.97   1-0.14474 0.09054 0.18005-0.33173 0.97294 0.93901
   4   0  -9 4136.59  290.36   1-0.51026-0.74377-0.49614 0.01622-0.70247-0.66823
  -4   0  -9 4112.21  295.46   1-0.18996-0.19068-0.94632-0.64607-0.26151-0.73906
  -4   0 -10 4422.53  346.39   1-0.07002-0.08308-0.95543-0.60965-0.28677-0.78830
  -4   0  10 4421.59  316.90   1-0.13209 0.11634 0.25904-0.29791 0.95678 0.94747
   4   0 -10 4762.26  359.46   1-0.49453-0.74106-0.54029 0.01722-0.68082-0.67121
  -4   0 -10 5057.85  387.62   1-0.19773-0.21146-0.94170-0.59631-0.27221-0.77439
  -4   0 -11  425.88  123.02   1-0.06815-0.09419-0.95284-0.56191-0.29571-0.82181
  -4   0  11  459.14  106.06   1-0.11975 0.14186 0.32987-0.27227 0.93640 0.95170
   4   0 -11  488.50  128.15   1-0.47874-0.73829-0.58001 0.02265-0.65908-0.67409
  -4   0 -11  503.24  144.40   1-0.20144-0.22819-0.93941-0.54888-0.27733-0.80414
  -4   0 -1221187.01 1075.64   1-0.06736-0.10638-0.95171-0.51563-0.29949-0.85017
  -4   0  1223347.60 1107.00   1-0.10772 0.16705 0.39378-0.25353 0.91286 0.95279
   4   0 -1223986.23  807.83   1-0.46286-0.73543-0.61621 0.03160-0.63721-0.67686
  -4   0 -1226134.72  857.47   1-0.20200-0.24177-0.93907-0.50339-0.27809-0.82954
  -4   0 -13 3081.03  243.91   1-0.06748-0.11947-0.95188-0.47065-0.29893-0.87418
  -4   0  13 3363.89  231.83   1-0.09601 0.19193 0.45186-0.24063 0.88690 0.95144
   4   0 -13 3288.81  232.46   1-0.44684-0.73242-0.64954 0.04337-0.61516-0.67946
  -4   0 -13 3766.00  261.82   1-0.20003-0.25280-0.94029-0.45947-0.27537-0.85145
  -4   0 -14 1842.78  195.41   1-0.06838-0.13334-0.95315-0.42678-0.29464-0.89446
  -4   0  14 2225.56  204.17   1-0.08457 0.21653 0.50498-0.23269 0.85897 0.94813
   4   0 -14 1956.32  192.51   1-0.43065-0.72925-0.68046 0.05760-0.59288-0.68181
  -4   0 -14 2177.57  214.11   1-0.19597-0.26176-0.94276-0.41680-0.26978-0.87049
  -4   0 -15   87.80  118.68   1-0.06995-0.14789-0.95534-0.38382-0.28708-0.91148
  -4   0  15    7.56  117.59   1-0.07338 0.24089 0.55385-0.22899 0.82937 0.94315
   4   0 -15   11.32  103.54   1-0.41425-0.72585-0.70933 0.07387-0.57029-0.68386
  -4   0 -15   34.18  119.56   1-0.19014-0.26895-0.94621-0.37510-0.26177-0.88710
   4   2   0 4061.05  232.84   1-0.09833-0.34440-0.98477-0.93567-0.14332 0.07682
  -4  -2   0 3914.33  227.80   1-0.16593 0.07985-0.94611-0.99512 0.27807 0.05794
   4  -2   0 3915.26  219.93   1-0.17299-0.16039-0.92688-0.76457 0.33309 0.62426
  -4   2   0 3993.34  231.86   1-0.20138-0.21397-0.75681-0.91916 0.62182 0.33068
   4  -2   0 4118.30  237.26   1-0.41384-0.40062 0.71001 0.87278-0.56974-0.27882
   4   2   0 3119.46  280.23   1-0.49109-0.73667-0.54930-0.49981-0.67608-0.45551
   4   2   0 3792.35  228.04   1-0.12704-0.37267-0.97635-0.92683-0.17490 0.04563
   4   2   1 6088.33  302.01   1-0.07039-0.30348-0.95594-0.95198-0.28498-0.04025
   4   2  -1 5785.89  287.75   1-0.12680-0.38572-0.99177-0.89771 0.01721 0.21287
  -4  -2  -1 6866.57  327.32   1-0.14224 0.09063-0.98333-0.98715 0.11318-0.13160
   4  -2   1 6748.29  310.85   1-0.15392-0.12823-0.96939-0.85225 0.19126 0.50715
   4  -2  -1 6709.31  313.60   1-0.18752-0.18796-0.86743-0.65996 0.46085 0.72740
  -4  -2   1 6845.06  324.23   1-0.18755 0.07127-0.86727-0.96143 0.46114 0.26562
  -4   2  -1 5169.42  286.36   1-0.19214-0.21778-0.83976-0.95691 0.50781 0.19204
  -4   2   1 5856.53  290.91   1-0.20665-0.20620-0.65689-0.86439 0.72510 0.45858
  -4  -2   1 6468.61  299.88   1-0.44468-0.18611 0.65382 0.55917-0.61218-0.80788
   4  -2  -1 6777.11  326.08   1-0.48105-0.48083 0.57444 0.78230-0.66226-0.39597
   4   2   1 5499.29  308.49   1-0.55841-0.79101 0.31175 0.31614-0.76875-0.52377
   4   2   1 5077.79  334.73   1-0.52830-0.76097-0.43807-0.43394-0.72731-0.48229
  -4  -2  -212237.89  540.19   1-0.12004 0.09981-0.99251-0.95119-0.02263-0.29199
   4  -2   212236.45  515.30   1-0.13129-0.09258-0.99035-0.91834 0.04434 0.38481
   4   2  -211156.34  490.58   1-0.15334-0.42529-0.97026-0.83107 0.18728 0.35837
   4  -2  -212286.71  531.39   1-0.19750-0.21099-0.79808-0.54542 0.56925 0.81116
  -4  -2   212046.37  524.80   1-0.20257 0.06931-0.74095-0.88027 0.64027 0.46937
  -4   2   211331.78  498.72   1-0.20767-0.19362-0.54598-0.79854 0.81164 0.56995
  -4   2   210803.61  464.81   1-0.39451-0.38172 0.74119 0.48826-0.54312-0.78477
   4  -2  -211864.31  516.92   1-0.53083-0.54363 0.42913 0.68209-0.73079-0.48908
  -4  -2   211838.65  505.40   1-0.56187-0.29024 0.29319 0.15343-0.77352-0.94457
   4   2   210118.61  532.97   1-0.52469-0.74422-0.45046-0.49127-0.72234-0.45252
   4   2  -2 9898.21  527.04   1-0.48568-0.75730-0.56306-0.42328-0.66863-0.49732
  -4  -2  -3 8236.26  399.84   1-0.10111 0.10603-0.98654-0.90020-0.12848-0.42235
   4  -2   3 8245.20  383.93   1-0.10644-0.05483-0.98932-0.96249-0.09947 0.26568
   4   2  -3 8881.55  412.35   1-0.17524-0.46016-0.91964-0.73515 0.35148 0.49778
   4  -2  -3 7961.62  379.92   1-0.20353-0.23006-0.72642-0.42861 0.65641 0.87370
  -4  -2   3 7691.92  360.60   1-0.20780 0.07742-0.57720-0.76122 0.78971 0.64384
  -4   2   3 9046.87  428.52   1-0.20483-0.17766-0.43035-0.72809 0.87911 0.66205
  -4  -2  -3 8143.93  386.83   1 0.02124 0.22757 0.86355 0.95085 0.50380 0.20997
  -4   2   3 8728.84  400.34   1-0.45063-0.42484 0.64190 0.34388-0.62038-0.83740
   4  -2  -3 7928.66  386.71   1-0.56306-0.58887 0.28651 0.58460-0.77515-0.55809
  -4  -2   3 7988.93  393.90   1-0.58433-0.29958 0.10693-0.07786-0.80444-0.95088
   4   2   3 7922.97  454.67   1-0.53023-0.73675-0.43126-0.51722-0.72996-0.43552
   4   2  -3 8123.55  466.91   1-0.47741-0.76204-0.58318-0.39825-0.65724-0.51056
  -4  -2  -3 7509.79  396.65   1-0.08386 0.12271-0.98976-0.90384-0.11545-0.40987
   4  -2   3 7513.60  356.05   1-0.07471-0.02285-0.99188-0.96472-0.10286 0.26225
   4  -2   4 3132.74  202.04   1-0.08101-0.01643-0.96915-0.98746-0.23277 0.15696
  -4  -2  -4 3017.09  214.53   1-0.08573 0.10843-0.97416-0.84267-0.20893-0.52738
  -4   2  -4 2799.18  205.52   1-0.15235-0.21710-0.97171-0.95347 0.18044-0.20915
   4   2  -4 3083.48  204.82   1-0.19071-0.48866-0.84895-0.61931 0.49284 0.61453
   4  -2  -4 2900.78  201.56   1-0.20661-0.24619-0.65835-0.31537 0.72379 0.91647
  -4  -2   4 3114.14  200.60   1-0.20341 0.09493-0.39725-0.62646 0.89488 0.77364
  -4   2   4 3179.97  227.73   1-0.19891-0.15859-0.31613-0.65904 0.92762 0.73519
  -4  -2  -4 3039.62  207.59   1 0.00105 0.19421 0.81192 0.94440 0.58375 0.26530
  -4   2   4 3071.34  203.66   1-0.49049-0.45170 0.55085 0.20774-0.67525-0.86764
   4  -2  -4 3033.30  202.74   1-0.58061-0.61953 0.15475 0.49796-0.79933-0.60679
  -4  -2   4 3005.57  218.54   1-0.58768-0.28990 0.00759-0.22234-0.80905-0.93086
   4   2   4 2849.90  279.36   1-0.53633-0.72983-0.40884-0.53994-0.73836-0.41929
   4   2  -4 3059.83  258.52   1-0.46844-0.76609-0.60387-0.37379-0.64489-0.52284
  -4  -2  -4 2842.32  219.97   1-0.18728 0.00628-0.94786-0.81680-0.25782-0.57687
   4  -2   4 2895.54  205.28   1-0.15884-0.09396-0.96278-0.98076-0.21867 0.17107
   4  -2   5 5425.27  289.87   1-0.05627 0.02132-0.93449-0.99779-0.35151 0.06281
  -4  -2  -5 5173.59  301.66   1-0.07375 0.10743-0.96040-0.78377-0.26865-0.61167
  -4   2  -5 4724.04  303.29   1-0.13934-0.21712-0.98571-0.92235 0.09459-0.31956
   4   2  -5 4539.71  259.62   1-0.20020-0.51121-0.77075-0.49596 0.60485 0.70190
  -4   2   5 4732.18  266.31   1-0.19078-0.13734-0.20713-0.59523 0.95952 0.79172
  -4  -2   5 5432.92  285.34   1-0.19216 0.11932-0.22364-0.49800 0.95554 0.85892
  -4  -2  -5 5334.49  286.80   1-0.01672 0.16326 0.76011 0.93776 0.64957 0.30651
  -4   2   5 4815.39  274.40   1-0.51786-0.46603 0.47278 0.08444-0.71294-0.88072
   4  -2  -5 4852.96  273.66   1-0.58729-0.63923 0.03705 0.42541-0.80852-0.64062
  -4  -2   5 5428.89  323.14   1-0.58703-0.27623-0.04747-0.32255-0.80816-0.90534
   4   2   5 4720.75  325.51   1-0.54237-0.72284-0.38508-0.56133-0.74668-0.40298
   4   2  -5 4883.91  332.95   1-0.45895-0.76963-0.62461-0.34938-0.63183-0.53441
  -4  -2  -5 5337.50  317.70   1-0.23938-0.05883-0.91328-0.73707-0.32956-0.67324
   4  -2   5 5006.80  280.31   1-0.22978-0.15189-0.92039-0.98352-0.31634 0.09803
  -4  -2  -6 9338.83  455.91   1-0.06468 0.10352-0.94779-0.72601-0.31224-0.67983
  -4   2  -6 8921.14  440.92   1-0.12784-0.21864-0.99151-0.88303 0.02345-0.41527
   4   2  -6 8630.30  423.43   1-0.20518-0.52923-0.69590-0.37595 0.68820 0.76063
  -4   2   6 8268.74  395.22   1-0.18126-0.11463-0.10585-0.53908 0.97772 0.83441
  -4  -2   6 8851.80  397.43   1-0.17738 0.14730-0.06933-0.38875 0.98169 0.90948
  -4  -2  -6 9484.94  439.15   1-0.03248 0.13434 0.70919 0.93202 0.70425 0.33657
  -4   2  -6 9451.40  428.55   1 0.03261-0.05862 0.88922 0.99812 0.45630 0.01756
  -4   2   6 8765.87  414.91   1-0.53634-0.47150 0.40881-0.02464-0.73837-0.88151
   4  -2  -6 9478.94  450.49   1-0.58640-0.65136-0.06638 0.36712-0.80729-0.66403
  -4  -2   6 9807.27  488.20   1-0.58592-0.26209-0.07770-0.39793-0.80663-0.87917
   4   2   6 8866.73  475.37   1-0.54840-0.71592-0.35953-0.58121-0.75497-0.38683
   4   2  -6 9109.16  484.05   1-0.44897-0.77268-0.64526-0.32488-0.61810-0.54535
   4  -2   6 8735.43  412.35   1-0.28862-0.19772-0.87109-0.97937-0.39734 0.04166
  -4  -2  -6 9714.39  488.02   1-0.26733-0.09979-0.89055-0.66920-0.36803-0.73634
  -4  -2  -7 7308.29  396.55   1-0.05813 0.09709-0.93755-0.67080-0.34294-0.73525
  -4   2  -7 5764.64  336.98   1-0.11811-0.22192-0.99242-0.83881-0.03383-0.49713
   4   2  -7 5821.77  318.94   1-0.20728-0.54498-0.63068-0.26592 0.74783 0.79516
  -4   2   7 5640.87  291.58   1-0.17087-0.09110-0.01233-0.49074 0.98521 0.86652
  -4  -2   7 7733.86  390.80   1-0.16128 0.17655 0.06393-0.30066 0.98483 0.93724
  -4   2  -7 6240.93  317.32   1 0.01094-0.09346 0.83817 0.99224 0.54529 0.08193
  -4   2   7 5630.96  315.99   1-0.54873-0.47088 0.35808-0.12050-0.75542-0.87392
  -4  -2   7 7337.48  412.21   1-0.58518-0.24828-0.09249-0.45791-0.80561-0.85361
   4  -2  -7 6916.81  359.04   1-0.58043-0.65842-0.15674 0.32194-0.79907-0.68031
   4   2   7 6112.29  376.04   1-0.55385-0.70834-0.33444-0.60128-0.76248-0.36972
   4   2  -7 6241.64  388.63   1-0.43861-0.77533-0.66557-0.30005-0.60383-0.55571
   4  -2   7 6679.46  352.74   1-0.33723-0.23331-0.81898-0.97240-0.46426-0.00062
  -4  -2  -7 7740.59  424.98   1-0.28229-0.12776-0.87708-0.61059-0.38862-0.78157
  -4  -2  -8 1541.47  176.30   1-0.05346 0.08878-0.92970-0.61781-0.36440-0.78129
  -4   2  -8 1574.29  173.41   1-0.11012-0.22661-0.99076-0.79186-0.07907-0.56710
   4   2  -8 1525.98  156.47   1-0.20780-0.55861-0.57722-0.16727 0.78970 0.81238
  -4   2   8 1711.00  155.72   1-0.16004-0.06712 0.07323-0.45036 0.98438 0.89031
  -4  -2   8 1787.88  168.85   1-0.14522 0.20575 0.17689-0.23288 0.97345 0.95048
  -4  -2   8 1584.96  177.47   1-0.58489-0.23497-0.09754-0.50813-0.80522-0.82860
   4  -2  -8 1496.88  150.80   1-0.57106-0.66208-0.23623 0.28762-0.78617-0.69203
   4   2   8 1674.91  185.86   1-0.55898-0.70044-0.30877-0.62077-0.76954-0.35215
   4   2  -8 1668.89  191.95   1-0.42783-0.77757-0.68558-0.27492-0.58899-0.56550
  -4  -2  -8 1698.49  183.69   1-0.28949-0.14798-0.87026-0.55862-0.39853-0.81611
  -4   2  -8 1672.27  176.67   1-0.06535-0.18228-0.99379-0.79523-0.08997-0.57824
  -4  -2  -9 3744.94  312.25   1-0.05041 0.07886-0.92433-0.56730-0.37824-0.81972
  -4   2  -9 4454.63  348.17   1-0.10388-0.23334-0.98809-0.74404-0.11346-0.62605
   4   2  -9 4420.28  328.68   1-0.20757-0.57148-0.53552-0.08038 0.81861 0.81666
  -4   2   9 5465.09  385.06   1-0.14904-0.04298 0.15141-0.41737 0.97716 0.90771
  -4  -2   9 3857.57  295.13   1-0.12979 0.23451 0.27270-0.18212 0.95330 0.95489
   4  -2  -9 3424.28  273.77   1-0.55941-0.66346-0.30647 0.26254-0.77014-0.70063
   4   2   9 5105.50  392.43   1-0.56374-0.69218-0.28257-0.63974-0.77610-0.33408
   4   2  -9 4903.15  375.54   1-0.41664-0.77939-0.70526-0.24945-0.57359-0.57473
  -4  -2  -9 3997.02  325.95   1-0.29165-0.16315-0.86817-0.51139-0.40151-0.84371
  -4   2  -9 4837.94  366.37   1-0.08545-0.21539-0.98937-0.74566-0.11764-0.63054
  -4   2 -10 4869.40  346.90   1-0.09917-0.24160-0.98533-0.69613-0.13886-0.67603
   4   2 -10 5077.30  343.02   1-0.20706-0.58409-0.50441-0.00410 0.83826 0.81167
  -4   2  10 5004.95  317.90   1-0.13802-0.01861 0.22288-0.39104 0.96502 0.92018
  -4  -2  10 5485.69  350.44   1-0.11514 0.26233 0.35488-0.14511 0.92778 0.95400
   4  -2 -10 4810.14  324.85   1-0.54621-0.66329-0.36905 0.24512-0.75196-0.70707
   4   2 -10 5608.37  378.70   1-0.40504-0.78080-0.72456-0.22361-0.55761-0.58338
  -4  -2 -10 5717.19  380.30   1-0.29031-0.17483-0.86946-0.46754-0.39967-0.86650
  -4   2 -10 5483.04  371.36   1-0.09993-0.24288-0.98543-0.69658-0.13757-0.67510
  -4   2 -11 6527.69  423.63   1-0.09581-0.25122-0.98298-0.64864-0.15668-0.71843
  -4   2  11 6292.26  362.03   1-0.12707 0.00549 0.28851-0.37058 0.94900 0.92878
  -4  -2  11 9141.49  527.40   1-0.10129 0.28935 0.42615-0.11902 0.89896 0.94979
   4  -2 -11 7288.31  438.30   1-0.53188-0.66217-0.42536 0.23384-0.73223-0.71192
   4   2 -11 7278.53  445.76   1-0.39302-0.78179-0.74349-0.19739-0.54106-0.59146
  -4  -2 -11 9115.83  529.83   1-0.28641-0.18393-0.87321-0.42614-0.39429-0.88575
  -4   2 -11 7392.83  453.32   1-0.10985-0.26582-0.98237-0.64838-0.15123-0.71339
  -4   2 -12  537.27  140.21   1-0.09364-0.26203-0.98131-0.60181-0.16810-0.75442
  -4   2  12  512.34  113.73   1-0.11624 0.02949 0.34898-0.35529 0.92989 0.93428
   4  -2 -12  413.47  135.71   1-0.51675-0.66007-0.47628 0.22807-0.71141-0.71573
   4   2 -12  648.96  135.38   1-0.38057-0.78235-0.76201-0.17077-0.52392-0.59895
  -4  -2 -12  511.57  134.82   1-0.28051-0.19105-0.87873-0.38652-0.38618-0.90227
  -4   2 -12  639.15  155.85   1-0.11604-0.28503-0.98031-0.60117-0.15976-0.74655
  -4   2 -13 1994.59  201.12   1-0.09250-0.27386-0.98038-0.55573-0.17405-0.78495
  -4   2  13 2196.80  186.89   1-0.10553 0.05337 0.40492-0.34453 0.90823 0.93725
   4  -2 -13 1625.57  184.23   1-0.50100-0.65733-0.52275 0.22674-0.68972-0.71867
   4   2 -13 2409.61  205.07   1-0.36768-0.78248-0.78011-0.14373-0.50619-0.60584
  -4  -2 -13 2127.30  198.40   1-0.27301-0.19657-0.88554-0.34819-0.37586-0.91658
  -4   2 -13 2423.05  231.16   1-0.11915-0.30115-0.97923-0.55495-0.16403-0.77545
  -4   2 -14 3204.56  250.64   1-0.09226-0.28660-0.98018-0.51038-0.17531-0.81077
  -4   2  14 3697.61  264.76   1-0.09495 0.07711 0.45689-0.33774 0.88443 0.93807
   4  -2 -14 2889.34  233.72   1-0.48471-0.65407-0.56547 0.22918-0.66730-0.72087
   4   2 -14 3991.18  292.60   1-0.35435-0.78216-0.79777-0.11625-0.48783-0.61212
  -4  -2 -14 3761.09  282.20   1-0.26417-0.20074-0.89327-0.31077-0.36368-0.92904
  -4   2 -14 3759.25  271.32   1-0.11966-0.31467-0.97905-0.50962-0.16473-0.80078
  -4  -4   010254.49  457.44   1-0.14580 0.22938-0.97986-0.97213 0.13640-0.04826
   4  -4   010413.24  465.81   1-0.18212-0.04031-0.89350-0.67453 0.41046 0.73713
  -4   4   010267.45  479.76   1-0.20761-0.34882-0.60899-0.82803 0.76552 0.43895
  -4  -4   010033.95  457.38   1 0.01258 0.38744 0.84234 0.85107 0.53878 0.35433
  -4  -4  -118241.98  732.88   1-0.11857 0.24359-0.99245-0.93960-0.03118-0.24042
   4  -4   117668.97  681.26   1-0.16718-0.01233-0.94306-0.76926 0.28752 0.63881
  -4  -4   117255.17  677.03   1-0.17472 0.21331-0.92137-0.95888 0.34718 0.18716
   4  -4  -117771.40  700.18   1-0.19303-0.06429-0.83365-0.56947 0.51745 0.81948
  -4   4  -118136.00  783.27   1-0.20516-0.35999-0.69627-0.87013 0.68782 0.33656
  -4   4   117858.45  711.86   1-0.20725-0.33534-0.51458-0.77881 0.83201 0.53008
  -4  -4  -117218.39  719.35   1-0.00726 0.35442 0.78843 0.84233 0.61508 0.40601
  -4  -4   116915.30  803.60   1-0.57603-0.18786-0.19824-0.23605-0.79302-0.95340
   4   4  -215367.81  638.70   1-0.06647-0.46786-0.95042-0.86760-0.30377-0.16841
  -4  -4  -216059.53  658.33   1-0.09591 0.25357-0.98306-0.88529-0.15616-0.38982
   4  -4   215118.94  655.35   1-0.14831 0.01968-0.97702-0.84835 0.15305 0.52906
  -4  -4   214871.28  612.48   1-0.19842 0.20265-0.78932-0.87197 0.58102 0.44562
   4  -4  -215334.56  624.12   1-0.20031-0.08461-0.76955-0.46022 0.60634 0.88375
  -4   4  -215784.39  694.56   1-0.19996-0.36783-0.77338-0.90208 0.60157 0.22569
  -4  -4  -215533.03  655.92   1-0.02388 0.32463 0.73756 0.83664 0.67485 0.44116
  -4  -4   215457.03  686.11   1-0.55737-0.15617-0.31705-0.40003-0.76733-0.90309
  -4  -4  -214511.92  620.37   1-0.27682 0.07200-0.88211-0.78480-0.38110-0.61554
  -4  -4  -318578.53  749.18   1-0.07794 0.25857-0.96560-0.82268-0.24806-0.50629
   4   4  -318320.81  752.26   1-0.09939-0.51376-0.98547-0.85750-0.13770-0.02691
   4  -4   318340.12  719.91   1-0.12627 0.05473-0.99189-0.90834 0.01403 0.41462
  -4   4  -318832.69  773.80   1-0.19248-0.37339-0.83746-0.92101 0.51146 0.11097
   4  -4  -317716.27  710.39   1-0.20467-0.10201-0.70627-0.35178 0.67770 0.93050
  -4  -4   318181.21  713.16   1-0.20780 0.20645-0.57623-0.70340 0.79042 0.68014
  -4  -4  -318658.80  750.96   1-0.03810 0.29725 0.68985 0.83411 0.72293 0.46463
   4   4   318595.40  724.72   1-0.45256-0.78850 0.63797 0.49568-0.62303-0.36409
  -4  -4   317312.07  795.21   1-0.55195-0.13772-0.34344-0.47158-0.75986-0.87099
  -4  -4  -318464.97  829.21   1-0.38288-0.04708-0.75864-0.61619-0.52711-0.78618
   4   4  -318145.02  756.26   1-0.10127-0.51515-0.98504-0.85663-0.13942-0.02813
  -4  -4  -4 9084.81  512.09   1-0.06424 0.25929-0.94713-0.75906-0.31434-0.59714
   4  -4   4 9249.12  426.27   1-0.10207 0.09187-0.98710-0.94884-0.12328 0.30208
   4   4  -4 9522.51  441.81   1-0.13248-0.55976-0.98983-0.81706 0.05169 0.13811
  -4   4  -4 9596.68  447.34   1-0.18342-0.37738-0.88772-0.92605 0.42224-0.00287
   4  -4  -4 8822.32  406.28   1-0.20692-0.11817-0.64726-0.24748 0.73364 0.96165
  -4  -4   4 9942.68  444.40   1-0.19896 0.22842-0.31701-0.48932 0.92731 0.84165
  -4  -4  -4 9391.51  470.32   1-0.05053 0.27165 0.64490 0.83433 0.76259 0.47967
  -4   4   4 9187.06  419.21   1-0.41998-0.51058 0.69950 0.29979-0.57819-0.80586
   4   4   4 9114.01  431.23   1-0.54067-0.86367 0.39193 0.20435-0.74434-0.46077
   4  -4  -4 8097.25  420.77   1-0.56191-0.47132 0.29295 0.69276-0.77358-0.54583
  -4  -4   4 9224.32  488.28   1-0.55146-0.12421-0.34568-0.51899-0.75919-0.84570
  -4  -4  -4 9199.39  477.81   1-0.40108-0.07829-0.73092-0.54332-0.55216-0.83586
   4   4  -4 9444.23  485.46   1-0.17977-0.60666-0.95206-0.77851-0.24748-0.16082
  -4  -4  -518681.26  776.83   1-0.05415 0.25640-0.93088-0.69783-0.36127-0.66878
   4  -4   518744.47  732.95   1-0.07717 0.12975-0.96467-0.97156-0.25187 0.19807
   4   4  -519205.90  828.25   1-0.16134-0.60153-0.95627-0.73812 0.24394 0.30551
  -4   4  -518986.09  839.84   1-0.17365-0.38064-0.92483-0.91799 0.33841-0.11131
  -4   4   517075.98  695.88   1-0.18448-0.26008-0.13807-0.58303 0.97308 0.76969
  -4  -4   518814.95  757.87   1-0.17781 0.26276-0.07327-0.29060 0.98133 0.92005
  -4  -4  -519560.99  825.24   1-0.06161 0.24741 0.60217 0.83678 0.79598 0.48844
   4   4   518486.34  773.05   1-0.56947-0.87945 0.24713 0.01442-0.78398-0.47576
   4  -4  -517174.66  699.32   1-0.57724-0.49974 0.18782 0.63282-0.79467-0.59142
  -4  -4   518661.83  822.05   1-0.55321-0.11292-0.33752-0.55599-0.76159-0.82348
  -4  -4  -518568.07  812.68   1-0.40419-0.09441-0.72594-0.49320-0.55644-0.86477
   4   4  -519478.10  823.00   1-0.22434-0.66425-0.92427-0.70557-0.30885-0.24682
   4  -4   6 8593.49  427.47   1-0.05264 0.16731-0.92828-0.98014-0.36813 0.10638
  -4   4  -6 8245.36  432.71   1-0.16390-0.38394-0.95081-0.89881 0.26285-0.21148
   4   4  -6 8650.40  438.46   1-0.18186-0.63509-0.89462-0.63130 0.40813 0.44509
  -4   4   6 8359.55  413.63   1-0.17575-0.23816-0.05462-0.54476 0.98291 0.80405
   4   4   6 8495.38  448.13   1-0.58008-0.87702 0.16046-0.11770-0.79859-0.46579
   4  -4  -6 8269.77  438.40   1-0.58537-0.52091 0.08881 0.57896-0.80588-0.62725
  -4  -4   6 9116.70  513.25   1-0.55604-0.10273-0.32376-0.58738-0.76550-0.80275
  -4  -4  -6 8748.02  480.51   1-0.40143-0.10467-0.73035-0.45247-0.55265-0.88561
   4   4  -6 8717.97  486.84   1-0.25055-0.70348-0.90456-0.64072-0.34494-0.30754
  -4   4  -7 8394.98  459.59   1-0.15482-0.38792-0.96799-0.87104 0.19752-0.30131
   4   4  -7 8924.10  458.97   1-0.19457-0.66086-0.82243-0.51399 0.53455 0.54686
  -4   4   7 8650.25  434.91   1-0.16649-0.21575 0.02344-0.51187 0.98576 0.83152
  -4  -4   7 8700.47  447.46   1-0.12950 0.33751 0.27440-0.03310 0.95285 0.94073
  -4   4  -7 9502.82  467.47   1 0.02902-0.20441 0.88139 0.97850 0.47149-0.02739
   4   4   7 8685.85  462.85   1-0.58428-0.86819 0.10772-0.21559-0.80436-0.44693
   4  -4  -7 8079.48  406.17   1-0.58769-0.53625-0.00304 0.53224-0.80907-0.65508
  -4  -4   7 8894.33  490.86   1-0.55940-0.09306-0.30653-0.61532-0.77012-0.78276
  -4  -4  -7 8929.79  498.14   1-0.39563-0.11188-0.73947-0.41644-0.54465-0.90225
   4   4  -7 8863.65  495.52   1-0.26585-0.73178-0.89183-0.58285-0.36599-0.35322
  -4   4  -8 6615.97  445.86   1-0.14666-0.39278-0.97892-0.83685 0.14210-0.38130
   4   4  -8 6762.16  447.18   1-0.20164-0.68098-0.75348-0.39989 0.62577 0.61347
  -4   4   8 8364.07  552.02   1-0.15693-0.19304 0.09613-0.48437 0.98291 0.85329
   4   4   8 6777.40  463.96   1-0.58599-0.85688 0.07619-0.29226-0.80672-0.42466
   4  -4  -8 6252.58  425.23   1-0.58545-0.54702-0.08738 0.49311-0.80598-0.67646
  -4  -4   8 7091.29  487.59   1-0.56298-0.08361-0.28694-0.64089-0.77505-0.76306
  -4  -4  -8 6859.45  486.11   1-0.38792-0.11719-0.75120-0.38302-0.53405-0.91627
   4   4  -8 7092.05  502.33   1-0.27413-0.75308-0.88454-0.53042-0.37739-0.38925
  -4   4  -915518.21  821.62   1-0.13966-0.39881-0.98547-0.79827 0.09664-0.45133
   4   4  -915033.74  777.63   1-0.20523-0.69761-0.69467-0.29592 0.68941 0.65249
  -4   4   919302.10 1008.48   1-0.14720-0.17017 0.16378-0.46190 0.97545 0.87045
   4   4   916397.94  896.44   1 0.03578-0.22057 0.89594 0.48062 0.44271 0.84873
   4   4   915827.89  825.21   1-0.58668-0.84455 0.05871-0.35489-0.80768-0.40098
   4  -4  -916169.81  846.67   1-0.57966-0.55426-0.16481 0.46084-0.79801-0.69312
  -4  -4  -918337.14  947.14   1-0.37888-0.12116-0.76444-0.35112-0.52160-0.92845
   4   4  -916396.08  858.47   1-0.27761-0.76958-0.88139-0.48212-0.38219-0.41868
  -4   4 -10 5586.98  386.41   1-0.13389-0.40606-0.98915-0.75683 0.06037-0.51216
  -4   4  10 6049.80  364.65   1-0.13740-0.14702 0.22679-0.44409 0.96420 0.88383
   4  -4 -10 6089.72  362.68   1-0.57114-0.55876-0.23570 0.43510-0.78628-0.70601
  -4  -4 -10 7021.78  430.44   1-0.36880-0.12410-0.77858-0.32011-0.50773-0.93921
   4   4 -10 6173.58  407.22   1-0.27764-0.78263-0.88136-0.43695-0.38223-0.44335
  -4   4 -11 6509.06  340.67   1-0.12932-0.41451-0.99107-0.71362 0.03238-0.56472
  -4   4  11 6407.89  301.71   1-0.12757-0.12403 0.28563-0.43043 0.94980 0.89406
   4  -4 -11 6121.47  320.99   1-0.56050-0.56115-0.30069 0.41528-0.77163-0.71599
  -4  -4 -11 6835.34  354.12   1-0.35787-0.12618-0.79321-0.28961-0.49267-0.94879
   4   4 -11 7324.22  377.70   1-0.27506-0.79306-0.88370-0.39414-0.37868-0.46443
  -4   4 -12 1911.39  196.56   1-0.12588-0.42409-0.99197-0.66940 0.01172-0.60995
  -4   4  12 1896.88  173.53   1-0.11777-0.10106 0.34071-0.42053 0.93276 0.90163
   4  -4 -12 2247.82  187.76   1-0.54819-0.56188-0.36042 0.40071-0.75469-0.72368
  -4  -4 -12 2468.57  202.90   1-0.34618-0.12750-0.80809-0.25934-0.47658-0.95733
   4   4 -12 2131.05  223.83   1-0.27043-0.80144-0.88783-0.35313-0.37230-0.48268
  -4   4 -13 8694.25  437.69   1-0.12349-0.43472-0.99234-0.62465-0.00246-0.64871
  -4   4  13 9349.14  422.70   1-0.10799-0.07811 0.39241-0.41400 0.91342 0.90691
   4  -4 -13 9967.02  467.42   1-0.53452-0.56161-0.41564 0.39040-0.73587-0.72950
   4   4 -1310569.82  508.85   1-0.26412-0.80814-0.89331-0.31347-0.36362-0.49862
  -4   4 -14 4144.72  302.42   1-0.12204-0.44629-0.99246-0.57964-0.01097-0.68178
  -4   4  14 4485.63  296.66   1-0.09824-0.05520 0.44108-0.41051 0.89207 0.91017
   4   4 -14 5169.96  342.70   1-0.25640-0.81344-0.89980-0.27481-0.35299-0.51262
  -4  -6   016224.61  718.26   1-0.13403 0.37043-0.98908-0.92469 0.06125-0.08787
   4  -6   015847.17  688.33   1-0.18369 0.08731-0.88649-0.61087 0.42471 0.78689
  -4   6   016304.82  739.26   1-0.20517-0.47540-0.43917-0.71507 0.87466 0.51250
  -4  -6   014484.84  708.26   1-0.08698 0.41690 0.49406 0.55975 0.86506 0.71614
   4  -6   017487.96  790.60   1-0.42809-0.15609 0.68512 0.96110-0.58935-0.22784
  -4  -6   017287.07  765.94   1-0.54792-0.04348 0.36161 0.42530-0.75432-0.90400
  -4  -6  -1 1067.17  122.82   1-0.10565 0.38619-0.98896-0.87976-0.10383-0.27727
   4  -6   1  978.74  112.45   1-0.17075 0.11329-0.93352-0.70306 0.31525 0.70204
  -4  -6   1  968.20  104.49   1-0.16815 0.34909-0.94059-0.92145 0.29495 0.17045
   4  -6  -1  986.46  112.43   1-0.19319 0.06473-0.83253-0.51169 0.51919 0.85672
  -4   6  -1 1471.79  148.23   1-0.20735-0.49070-0.52045-0.75116 0.82832 0.44153
  -4   6   1 1476.12  148.06   1-0.20134-0.45843-0.35681-0.67790 0.91222 0.57469
  -4  -6  -1  911.23  140.39   1-0.08948 0.40123 0.48257 0.59344 0.87127 0.69773
   4  -6   1 1039.73  130.43   1-0.38661-0.10161 0.75315 0.98403-0.53224-0.14610
  -4  -6   1 1012.76  113.68   1-0.44598 0.07136 0.65125 0.66981-0.61397-0.73909
   4  -6  -1 1036.17  129.66   1-0.46644-0.20744 0.60833 0.92939-0.64215-0.30528
  -4  -6  -1 1033.21  120.59   1-0.58688-0.09537 0.05258 0.16165-0.80795-0.98222
  -4  -6  -2 7229.69  385.73   1-0.08337 0.39548-0.97172-0.81736-0.22090-0.41892
   4  -6   2 6559.56  338.71   1-0.15415 0.14312-0.96904-0.78370 0.19284 0.60441
  -4   6  -2 6728.27  366.36   1-0.20772-0.50418-0.59834-0.78387 0.77384 0.36241
  -4   6   2 6715.03  361.40   1-0.19613-0.44011-0.27528-0.64156 0.94114 0.62825
  -4  -6  -2 6401.91  391.62   1-0.09290 0.38465 0.46663 0.62268 0.87955 0.68140
   4  -6  -2 6851.60  364.21   1-0.50031-0.25431 0.52466 0.89080-0.68877-0.37654
  -4  -6  -3 1314.91  149.00   1-0.06660 0.39928-0.95061-0.75110-0.30315-0.52574
   4  -6   3 1242.44  122.99   1-0.13423 0.17606-0.98898-0.84876 0.06245 0.49859
  -4   6  -3 1420.47  146.07   1-0.20623-0.51633-0.67013-0.81034 0.71301 0.27701
  -4   6   3 1359.18  140.13   1-0.18982-0.42068-0.19600-0.60747 0.96205 0.67379
  -4  -6  -3 1589.14  177.57   1-0.09685 0.36753 0.44780 0.64902 0.88887 0.66609
   4  -6  -3 1298.55  138.66   1-0.52875-0.29573 0.43651 0.84779-0.72792-0.44020
  -4  -6  -410569.33  646.58   1-0.05428 0.39863-0.93111-0.68662-0.36065-0.60797
   4  -6   410214.91  602.28   1-0.11147 0.21184-0.99118-0.89633-0.07153 0.38948
  -4   6  -4 9357.15  632.63   1-0.20300-0.52615-0.73454-0.82960 0.64747 0.18686
  -4   6   4 8593.33  551.18   1-0.18269-0.40041-0.11992-0.57659 0.97582 0.71218
  -4  -6  -410108.45  651.94   1-0.10114 0.35008 0.42690 0.67330 0.89862 0.65122
   4  -6  -410341.92  622.06   1-0.55135-0.33134 0.34623 0.80264-0.75903-0.49595
   4  -6   5 1936.74  167.65   1-0.08718 0.24912-0.97558-0.92588-0.20156 0.28403
  -4   6  -5 2703.02  241.94   1-0.19837-0.53456-0.78986-0.83976 0.58031 0.09507
  -4   6   5 2523.55  209.73   1-0.17495-0.37953-0.04752-0.54937 0.98342 0.74440
   4   6   5 2689.09  218.47   1-0.41993-0.85925 0.69960 0.41053-0.57811-0.30519
   4  -6  -5 1856.78  179.14   1-0.56809-0.36109 0.25612 0.75765-0.78209-0.54365
  -4   6  -6 5714.53  393.10   1-0.19275-0.54198-0.83563-0.84037 0.51435 0.00450
  -4   6   6 5455.27  335.53   1-0.16679-0.35823 0.02104-0.52599 0.98576 0.77135
   4   6   6 5337.98  363.18   1-0.47231-0.89862 0.59509 0.26094-0.65022-0.35267
   4  -6  -6 5181.35  323.52   1-0.57935-0.38545 0.16793 0.71472-0.79758-0.58360
  -4   6  -7  268.50   93.73   1-0.18660-0.54887-0.87232-0.83181 0.45192-0.08254
  -4   6   7  298.21  122.57   1-0.15834-0.33663 0.08580-0.50642 0.98364 0.79385
   4   6   7  293.16  118.61   1 0.03370-0.37802 0.89155 0.50962 0.45165 0.77290
   4   6   7  253.07   80.65   1-0.50502-0.91833 0.51144 0.13221-0.69525-0.37306
   4  -6  -7  231.78   90.83   1-0.58567-0.40480 0.08298 0.67492-0.80628-0.61693
   4   6  -7  280.89   96.78   1-0.06642-0.66158-0.99359-0.74114-0.09144-0.11402
  -4   6  -8 7832.04  481.02   1-0.18039-0.55570-0.90072-0.81506 0.39515-0.16391
   4   6   8 7957.98  484.46   1 0.03099-0.36757 0.88572 0.45861 0.46318 0.80905
   4   6   8 7538.30  437.98   1-0.52563-0.92600 0.44727 0.02259-0.72363-0.37682
   4  -6  -8 8238.02  457.19   1-0.58769-0.41985 0.00207 0.63915-0.80907-0.64436
   4   6  -8 8423.69  501.49   1-0.09419-0.70236-0.98707-0.68948-0.12967-0.17688
  -4   6  -9 1874.55  186.49   1-0.17446-0.56281-0.92221-0.79139 0.34507-0.23861
   4   6   9 1892.02  200.93   1 0.02957-0.35582 0.88261 0.41033 0.46916 0.83965
   4  -6  -9 1588.96  154.23   1-0.58607-0.43125-0.07439 0.60782-0.80683-0.66675
   4   6  -9 2009.68  209.52   1-0.11385-0.73504-0.98105-0.63832-0.15674-0.22858
  -4   6 -10 3238.79  224.84   1-0.16908-0.57047-0.93813-0.76214 0.30219-0.30610
   4   6  10 3337.94  256.42   1 0.02921-0.34301 0.88182 0.36436 0.47067 0.86578
   4  -6 -10 3270.31  211.55   1-0.58139-0.43956-0.14615 0.58129-0.80039-0.68474
   4   6 -10 3590.19 1280.34   1-0.12734-0.76155-0.97624-0.58836-0.17531-0.27178
  -4   6 -11  122.43  110.38   1-0.16441-0.57883-0.94968-0.72853 0.26659-0.36631
  -4   6  11  113.91  103.60   1-0.12317-0.24866 0.31080-0.46222 0.94245 0.85118
   4   6  11  150.73  129.56   1 0.02973-0.32932 0.88296 0.32032 0.46849 0.88821
   4  -6 -11   69.05  100.56   1-0.57414-0.44534-0.21357 0.55903-0.79040-0.69939
   4   6 -11  200.38  124.23   1-0.13604-0.78325-0.97283-0.53981-0.18728-0.30838
  -4   6 -12 5694.50  361.55   1-0.16052-0.58799-0.95789-0.69159 0.23803-0.41948
  -4   6  12 5981.68  347.76   1-0.11423-0.22655 0.35977-0.45843 0.92602 0.85936
   4   6  12 6665.22  415.34   1 0.03099-0.31490 0.88572 0.27790 0.46318 0.90752
   4  -6 -12 6133.73  364.40   1-0.56475-0.44898-0.27670 0.54106-0.77748-0.71109
   4   6 -12 6447.17  401.62   1-0.14093-0.80116-0.97082-0.49265-0.19401-0.33974
  -4   8   0  712.45  117.46   1-0.19463-0.59387-0.25498-0.58777 0.94715 0.54939
   4  -8   0  436.22  105.01   1-0.45126-0.04987 0.64062 0.97320-0.62125-0.22445
  -4   8  -1 5820.02  357.65   1-0.19935-0.61172-0.32321-0.61081 0.92508 0.50269
  -4   8   1 5495.83  339.10   1-0.18911-0.57523-0.18787-0.56584 0.96381 0.59069
   4  -8   1 6001.53  367.37   1-0.41957-0.00517 0.70021 0.98771-0.57762-0.15619
   4  -8  -1 6060.89  377.91   1-0.48085-0.09246 0.57494 0.95260-0.66198-0.28982
  -4   8  -212633.40  743.80   1-0.20314-0.62862-0.39158-0.63400 0.89743 0.45041
  -4   8   211128.18  582.71   1-0.18296-0.55596-0.12257-0.54572 0.97544 0.62696
   4  -8   212718.40  670.25   1-0.38668 0.04070 0.75304 0.99543-0.53234-0.08628
   4  -8  -213171.30  668.63   1-0.50753-0.13214 0.50418 0.92693-0.69871-0.35118
  -4   8  -3 6467.66  396.50   1-0.20585-0.64446-0.45892-0.65613 0.86429 0.39263
  -4   8   3 5424.72  362.94   1-0.17629-0.53619-0.05940-0.52780 0.98254 0.65872
   4  -8  -3 6106.21  368.46   1-0.53068-0.16825 0.42967 0.89755-0.73058-0.40754
  -4   8  -4  623.59  111.56   1-0.20741-0.65912-0.52377-0.67579 0.82621 0.32991
  -4   8   4  535.91  108.34   1-0.16925-0.51601 0.00111-0.51246 0.98557 0.68637
   4  -8  -4  355.94  108.90   1-0.54993-0.20052 0.35267 0.86567-0.75709-0.45868
  -4   8  -5 4386.66  301.36   1-0.20779-0.67262-0.58475-0.69158 0.78414 0.26320
  -4   8   5 4157.15  285.35   1-0.16192-0.49553 0.05906-0.49969 0.98503 0.71045
   4  -8  -5 4233.14  292.37   1-0.56510-0.22869 0.27461 0.83274-0.77797-0.50420
  -4   8  -611119.27  441.63   1-0.20708-0.68502-0.64060-0.70225 0.73942 0.19384
   4  -8  -611110.40  416.96   1-0.57621-0.25289 0.19668 0.80011-0.79327-0.54393
  -4   8  -7 6465.88  327.27   1-0.20544-0.69691-0.69010-0.70635 0.69393 0.12396
  -4   8   7 7273.60  357.68   1-0.14665-0.45397 0.16742-0.48170 0.97491 0.74957
   4   8   7 6541.65  339.81   1 0.03476-0.50599 0.89381 0.45491 0.44709 0.73281
   4  -8  -7 6616.94  295.65   1-0.58345-0.27315 0.11999 0.76856-0.80323-0.57852
  -4   8   8  473.91  117.12   1-0.13879-0.43281 0.21810-0.47636 0.96600 0.76534
   4   8   8  536.61  143.67   1 0.03207-0.49551 0.88807 0.40400 0.45858 0.76892
   4  -8  -8  266.62  103.67   1-0.58709-0.28982 0.04528 0.73900-0.80824-0.60817
  -4   8   9 1385.01  157.20   1-0.13084-0.41169 0.26650-0.47314 0.95491 0.77887
   4   8   9 1532.36  189.30   1 0.03064-0.48379 0.88494 0.35570 0.46467 0.79963
   4  -8  -9 1197.64  147.26   1-0.58748-0.30324-0.02688 0.71198-0.80878-0.63334
  -4   8  10 5845.92  344.78   1-0.12281-0.39049 0.31284-0.47197 0.94183 0.79040
   4   8  10 6347.07  396.79   1 0.03023-0.47103 0.88405 0.30962 0.46640 0.82598
   4  -8 -10 6427.81  361.82   1-0.58498-0.31371-0.09600 0.68807-0.80534-0.65431
  -4  10   0 5098.16  288.26   1-0.17628-0.70465-0.05936-0.44911 0.98254 0.54932
   4 -10   0 5148.83  282.68   1-0.47717 0.05360 0.58373 0.97292-0.65692-0.22483
  -4  10  -1 3114.46  213.62   1-0.18175-0.72327-0.11069-0.45525 0.97709 0.51925
  -4  10   1 3142.57  214.91   1-0.17049-0.68571-0.00913-0.44406 0.98531 0.57671
   4 -10   1 3591.57  234.05   1-0.45268 0.09110 0.63773 0.98182-0.62320-0.16647
   4 -10  -1 3563.28  231.54   1-0.50009 0.01768 0.52527 0.95954-0.68847-0.28101
  -4  10  -2 3296.09  403.47   1-0.18689-0.74140-0.16336-0.46265 0.96870 0.48608
  -4  10   2 4141.39  275.31   1-0.16442-0.66649 0.03982-0.44028 0.98558 0.60160
   4 -10   2 3437.82  228.40   1-0.42717 0.12961 0.68678 0.98580-0.58808-0.10672
   4 -10  -2 3479.03  230.78   1-0.52090-0.01605 0.46304 0.94240-0.71711-0.33410
  -4  10   3 1482.18  182.39   1-0.15812-0.64705 0.08743-0.43786 0.98354 0.62417
   4 -10   3 1294.34  159.14   1-0.40122 0.16855 0.73069 0.98460-0.55236-0.04637
   4 -10  -3 1382.90  157.21   1-0.53924-0.04739 0.39763 0.92211-0.74236-0.38399
  -4  10   4 7122.57  453.43   1-0.15163-0.62742 0.13365-0.43682 0.97935 0.64461
   4 -10  -4 4858.64  299.69   1-0.55477-0.07594 0.33001 0.89962-0.76375-0.43001
  -4  10   5 4484.93  310.85   1-0.14495-0.60750 0.17864-0.43725 0.97317 0.66313
   4 -10  -5 4588.65  284.31   1-0.56732-0.10150 0.26104 0.87577-0.78102-0.47193
  -4  10   6 1758.65  182.08   1-0.13815-0.58754 0.22208-0.43899 0.96518 0.67976
   4 -10  -6 1611.69  177.00   1-0.57682-0.12406 0.19146 0.85153-0.79410-0.50940
   5   1   010252.79  462.96   1-0.12574-0.33615-0.99200-0.88833 0.01087 0.31281
   5  -1   0 9264.04  411.76   1-0.15589-0.23702-0.96627-0.80594 0.20496 0.54246
  -5  -1   0 9662.72  466.23   1-0.18317 0.02717-0.88888-0.99262 0.41992 0.11812
  -5   1   010257.71  480.86   1-0.19625-0.11509-0.80897-0.96940 0.55411 0.21681
   5  -1   0 9518.87  441.69   1-0.45553-0.53605 0.63182 0.79282-0.62712-0.28994
   5   1   0 9797.09  448.04   1-0.54501-0.75496 0.37415 0.47850-0.75031-0.44839
   5   1   1 7279.37  355.59   1-0.10386-0.30144-0.98808-0.92941-0.11359 0.21290
   5  -1   1 7109.62  341.30   1-0.13743-0.20553-0.98707-0.87186 0.08245 0.44452
   5   1  -1 6964.11  343.39   1-0.14620-0.36963-0.97943-0.83064 0.13902 0.41640
  -5  -1  -1 7179.55  356.63   1-0.16818 0.02912-0.94050-0.99908 0.29523-0.03117
  -5   1  -1 7279.85  369.74   1-0.18628-0.11818-0.87393-0.98917 0.44892 0.08699
  -5  -1   1 7101.03  346.91   1-0.19572 0.02766-0.81335-0.96227 0.54785 0.27067
  -5   1   1 7182.89  351.03   1-0.20346-0.10925-0.72755-0.93314 0.65518 0.34250
   5   1   1 6753.53  341.64   1-0.44712-0.64402 0.64897 0.70829-0.61555-0.28903
   5  -1  -1 6843.98  348.74   1-0.51532-0.60883 0.48078 0.68687-0.70943-0.39688
   5   1  -1 7207.31  375.36   1-0.58335-0.80639 0.12142 0.27074-0.80309-0.52576
   5   1   219940.69  773.36   1-0.08159-0.26619-0.96979-0.95626-0.22987 0.12119
   5  -1   218907.71  738.63   1-0.11695-0.17219-0.99231-0.92220-0.04046 0.34625
  -5  -1  -218790.30  752.45   1-0.15247 0.03189-0.97154-0.98496 0.18126-0.16981
   5   1  -219451.00  762.86   1-0.16418-0.40060-0.95019-0.75613 0.26489 0.51747
  -5   1  -220269.98  820.46   1-0.17456-0.11949-0.92192-0.99199 0.34581-0.04072
  -5  -1   218444.20  737.09   1-0.20423 0.03220-0.71439-0.90846 0.66927 0.41671
  -5   1   219353.31  765.69   1-0.20725-0.09946-0.63270-0.88316 0.74614 0.45840
  -5   1   218455.83  738.47   1-0.38426-0.27774 0.75662 0.50546-0.52901-0.81692
  -5  -1   218231.55  730.13   1-0.44226-0.20634 0.65855 0.46398-0.60885-0.86147
   5  -1  -218615.51  757.78   1-0.55528-0.66184 0.32753 0.57872-0.76444-0.47649
   5   1  -218755.92  834.03   1-0.58635-0.82242-0.06756 0.12690-0.80723-0.55453
   5   1   218188.20  736.87   1-0.21953-0.40361-0.92761-0.91360-0.30222 0.04920
   5  -1   3 7957.97  377.37   1-0.09543-0.13768-0.98269-0.95773-0.15873 0.25255
  -5  -1  -3 7460.96  373.53   1-0.13739 0.03395-0.98709-0.95538 0.08225-0.29339
  -5   1  -3 8608.69  412.27   1-0.16213-0.12010-0.95463-0.97955 0.24976-0.16139
   5   1  -3 8402.09  398.49   1-0.17871-0.42817-0.90732-0.66809 0.38056 0.60854
  -5  -1   3 7082.75  339.59   1-0.20773 0.04220-0.59708-0.83586 0.77481 0.54730
  -5   1   3 8339.06  389.27   1-0.20747-0.08657-0.52806-0.82371 0.82346 0.56036
  -5   1   3 8202.06  380.58   1-0.44467-0.32514 0.65384 0.35758-0.61217-0.87545
  -5  -1   3 7337.75  358.58   1-0.51036-0.26144 0.49584 0.25618-0.70261-0.93059
   5  -1  -3 7493.17  370.79   1-0.57762-0.69728 0.18436 0.48060-0.79521-0.53179
   5   1  -3 8287.96  427.81   1-0.57560-0.82471-0.20184 0.03773-0.79242-0.56428
   5   1   3 8018.77  404.16   1-0.32266-0.49373-0.83580-0.86693-0.44420-0.06814
   5  -1   3 6800.65  338.71   1-0.11615-0.15800-0.98027-0.95487-0.15991 0.25150
   5  -1   411678.96  514.04   1-0.07372-0.10300-0.96036-0.98055-0.26881 0.16704
  -5  -1  -410754.73  493.02   1-0.12379 0.03453-0.99230-0.91547-0.00067-0.40088
  -5   1  -412312.47  540.27   1-0.14996-0.12092-0.97496-0.95479 0.16419-0.27156
   5   1  -412242.73  535.90   1-0.18963-0.45213-0.85556-0.57117 0.48172 0.68508
   5  -1  -411064.24  504.45   1-0.19966-0.33299-0.77665-0.43559 0.59745 0.83628
  -5  -1   410936.74  483.82   1-0.20615 0.05689-0.46844-0.75240 0.85910 0.65623
  -5   1   412737.76  545.07   1-0.20438-0.07036-0.41912-0.75995 0.88462 0.64615
  -5   1   412514.69  535.48   1-0.48709-0.35456 0.55952 0.21817-0.67057-0.90922
  -5  -1   410838.83  476.39   1-0.54601-0.28402 0.36991 0.08507-0.75168-0.95503
   5  -1  -411418.88  509.50   1-0.58674-0.71943 0.05693 0.39833-0.80776-0.56898
   5   1  -412477.28  560.29   1-0.56058-0.82272-0.30026-0.01552-0.77174-0.56822
   5   1   412197.87  557.83   1-0.38852-0.54657-0.75031-0.82659-0.53487-0.13417
   5  -1   410420.02  459.60   1-0.19991-0.22874-0.94036-0.96010-0.27521 0.16082
   5  -1   5 8091.66  388.66   1-0.05260-0.06886-0.92821-0.99335-0.36830 0.09216
  -5  -1  -5 7516.28  379.44   1-0.11209 0.03358-0.99136-0.86944-0.06809-0.49288
   5   1  -5 7568.43  369.56   1-0.19724-0.47281-0.80038-0.47083 0.56610 0.74482
   5  -1  -5 7569.35  369.58   1-0.20371-0.35009-0.72337-0.33716 0.65971 0.87393
  -5  -1   5 7781.93  360.67   1-0.20023 0.07595-0.33748-0.66660 0.91978 0.74153
  -5   1   5 7997.89  370.92   1-0.19854-0.05138-0.31045-0.69644 0.92962 0.71577
  -5  -1  -5 7892.93  379.69   1 0.01967 0.16435 0.85982 0.98268 0.51021 0.08551
  -5   1   5 7580.39  367.62   1-0.51592-0.37033 0.47890 0.09234-0.71026-0.92429
  -5  -1   5 7590.48  379.47   1-0.56446-0.28946 0.27839-0.05156-0.77709-0.95579
   5  -1  -5 7597.71  374.99   1-0.58685-0.73256-0.05369 0.33284-0.80791-0.59376
   5   1  -5 7599.39  407.17   1-0.54459-0.81976-0.37591-0.04601-0.74973-0.57084
   5   1   5 7554.62  405.30   1-0.43255-0.57760-0.67696-0.79838-0.59549-0.17016
   5  -1   5 7044.41  363.09   1-0.26853-0.28435-0.88950-0.95439-0.36968 0.09098
  -5  -1  -619603.78  847.06   1-0.10232 0.03037-0.98725-0.82018-0.12192-0.57128
   5   1  -619352.26  777.71   1-0.20216-0.49077-0.74657-0.37186 0.63384 0.78794
   5  -1  -619014.75  771.81   1-0.20607-0.36548-0.67454-0.24316 0.70889 0.89849
  -5   1   619231.35  781.77   1-0.19062-0.03033-0.20524-0.63641 0.95996 0.77075
  -5  -1   619313.05  766.08   1-0.19108 0.09822-0.21068-0.58498 0.95869 0.80507
  -5   1   619078.69  762.46   1-0.53519-0.37660 0.41315-0.01853-0.73679-0.92618
  -5  -1   618928.90  786.18   1-0.57414-0.28613 0.21356-0.16152-0.79041-0.94447
   5  -1  -619591.98  805.00   1-0.58114-0.73989-0.14893 0.28276-0.80005-0.61041
   5   1  -619750.29  836.38   1-0.52875-0.81690-0.43650-0.06134-0.72792-0.57349
   5   1   619905.72  888.25   1-0.46381-0.59571-0.61412-0.78074-0.63853-0.18856
   5  -1   617969.78  739.44   1-0.32407-0.32688-0.83422-0.94425-0.44614 0.03916
  -5  -1  -618804.89  814.47   1-0.08417 0.04784-0.98968-0.82312-0.11588-0.56584
  -5  -1  -7 2650.28  220.48   1-0.09444 0.02528-0.98193-0.76972-0.16393-0.63787
   5   1  -7 2610.10  203.27   1-0.20511-0.50676-0.69739-0.27753 0.68670 0.81618
  -5   1   7 2395.90  175.91   1-0.18128-0.00780-0.10606-0.58233 0.97769 0.81291
  -5  -1   7 2528.16  179.84   1-0.17990 0.12260-0.09285-0.51221 0.97929 0.85006
  -5   1   7 2475.50  196.55   1-0.54802-0.37642 0.36120-0.11561-0.75445-0.91920
  -5  -1   7 2712.54  216.34   1-0.57928-0.27809 0.16858-0.25160-0.79749-0.92701
   5  -1  -7 2584.12  202.24   1-0.57173-0.74351-0.23149 0.24536-0.78710-0.62208
   5   1  -7 2718.25  237.03   1-0.51309-0.81427-0.48761-0.06730-0.70637-0.57656
   5   1   7 2728.82  236.28   1-0.48732-0.60621-0.55893-0.77069-0.67089-0.19630
   5  -1   7 2462.12  194.30   1-0.36907-0.35887-0.77821-0.93338-0.50810 0.00183
  -5  -1  -7 2665.43  214.15   1-0.12167-0.00265-0.97833-0.76662-0.16750-0.64209
  -5  -1  -8 5942.42  417.49   1-0.08827 0.01847-0.97662-0.71926-0.19597-0.69448
  -5   1  -8 6714.67  465.21   1-0.11305-0.13568-0.99161-0.79083-0.06264-0.59679
   5   1  -8 6879.64  452.45   1-0.20671-0.52141-0.65467-0.18965 0.72709 0.83196
  -5   1   8 6549.57  419.83   1-0.17095 0.01567-0.01304-0.53448 0.98519 0.84503
  -5  -1   8 5954.12  397.03   1-0.16748 0.14817 0.01550-0.44903 0.98575 0.88114
  -5  -1   8 5845.19  411.32   1-0.58206-0.26784 0.13814-0.32719-0.80132-0.90620
   5  -1  -8 5826.69  400.18   1-0.55997-0.74478-0.30351 0.21850-0.77091-0.63051
   5   1   8 7338.99  509.04   1-0.50577-0.61163-0.50929-0.76620-0.69628-0.19706
   5   1  -8 7117.57  490.81   1-0.49770-0.81190-0.53179-0.06633-0.68518-0.58001
  -5  -1  -8 6202.72  429.79   1-0.14704-0.04104-0.96819-0.71133-0.20243-0.70164
  -5  -1  -9 6841.77  465.78   1-0.08361 0.01015-0.97198-0.66947-0.21968-0.74276
  -5   1  -9 7222.34  498.51   1-0.10740-0.14300-0.98974-0.74382-0.09417-0.65289
  -5   1   9 7368.31  467.99   1-0.16005 0.03971 0.07315-0.49347 0.98439 0.86884
  -5  -1   910166.32  660.37   1-0.15451 0.17429 0.11349-0.39622 0.98145 0.90145
   5  -1  -9 6647.29  456.17   1-0.54669-0.74453-0.36697 0.20020-0.75262-0.63686
   5   1  -9 7836.80  525.09   1-0.48250-0.80971-0.57092-0.06031-0.66425-0.58370
  -5  -1  -9 7278.11  502.89   1-0.16380-0.07081-0.96037-0.65837-0.22550-0.74935
  -5   1  -9 7661.14  513.32   1-0.07018-0.10641-0.99284-0.74738-0.09661-0.65581
  -5  -1 -10 7641.89  467.86   1-0.08028 0.00051-0.96833-0.62067-0.23640-0.78406
  -5   1 -10 8788.60  514.73   1-0.10305-0.15163-0.98765-0.69658-0.11796-0.70126
  -5   1  1010838.33  587.54   1-0.14884 0.06407 0.15271-0.45910 0.97699 0.88607
  -5  -1  10 9649.75  537.24   1-0.14139 0.20076 0.20163-0.35314 0.96920 0.91377
   5  -1 -10 8892.60  524.46   1-0.53238-0.74337-0.42352 0.18877-0.73293-0.64168
   5   1 -10 9623.03  552.11   1-0.46739-0.80762-0.60623-0.05048-0.64344-0.58752
  -5  -1 -10 9553.15  567.29   1-0.17428-0.09431-0.95501-0.60787-0.23993-0.78841
  -5   1 -10 9440.36  578.52   1-0.08627-0.13552-0.98916-0.69856-0.11877-0.70259
  -5   1 -11 1555.83  188.29   1-0.09987-0.16142-0.98578-0.64956-0.13509-0.74296
  -5   1  11 1664.23  163.47   1-0.13752 0.08877 0.22603-0.43088 0.96436 0.89802
  -5  -1  11 1612.96  162.32   1-0.12835 0.22697 0.28114-0.31881 0.95104 0.92023
   5  -1 -11 1594.18  185.13   1-0.51736-0.74137-0.47436 0.18308-0.71225-0.64563
   5   1 -11 1654.98  184.59   1-0.45225-0.80551-0.63860-0.03772-0.62261-0.59136
  -5  -1 -11 1751.11  195.34   1-0.18006-0.11310-0.95190-0.55962-0.24788-0.82099
  -5   1 -11 1744.49  202.87   1-0.09744-0.15970-0.98615-0.65041-0.13414-0.74260
  -5   1 -12 3820.88  267.98   1-0.09774-0.17227-0.98437-0.60301-0.14646-0.77890
  -5   1  12 3864.54  220.96   1-0.12616 0.11329 0.29380-0.40830 0.94750 0.90578
  -5  -1  12 4019.96  243.02   1-0.11550 0.25298 0.35295-0.29218 0.92848 0.92229
   5  -1 -12 3864.48  253.47   1-0.50180-0.73882-0.52053 0.18206-0.69082-0.64883
   5   1 -12 4243.43  270.68   1-0.43706-0.80334-0.66852-0.02250-0.60170-0.59508
  -5  -1 -12 4231.92  281.68   1-0.18220-0.12825-0.95072-0.51329-0.25083-0.84857
  -5   1 -12 4360.41  278.72   1-0.10459-0.17987-0.98403-0.60314-0.14399-0.77708
  -5  -1 -13 3785.89  274.56   1-0.07659-0.03472-0.96397-0.48088-0.25471-0.87609
  -5   1 -13 4239.16  293.39   1-0.09654-0.18404-0.98352-0.55701-0.15283-0.80985
  -5   1  13 4478.99  287.18   1-0.11484 0.13777 0.35649-0.39077 0.92721 0.91011
   5  -1 -13 4189.60  263.96   1-0.48578-0.73583-0.56279 0.18494-0.66877-0.65141
   5   1 -13 4665.27  288.32   1-0.42173-0.80102-0.69645-0.00528-0.58059-0.59860
  -5  -1 -13 4691.96  309.16   1-0.18145-0.14052-0.95113-0.46856-0.24981-0.87217
  -5   1 -13 5050.43  325.27   1-0.10844-0.19673-0.98282-0.55679-0.14930-0.80701
  -5  -1 -14 2989.97  259.47   1-0.07702-0.04813-0.96450-0.43626-0.25257-0.89853
  -5   1 -14 2962.07  259.87   1-0.09617-0.19664-0.98324-0.51159-0.15482-0.83642
  -5   1  14 3283.38  245.53   1-0.10360 0.16218 0.41466-0.37778 0.90405 0.91157
   5  -1 -14 3217.08  256.85   1-0.46937-0.73244-0.60177 0.19112-0.64618-0.65345
   5   1 -14 3491.97  262.30   1-0.40619-0.79849-0.72270 0.01360-0.55920-0.60184
  -5  -1 -14 3575.45  280.09   1-0.17836-0.15044-0.95283-0.42511-0.24555-0.89254
  -5   1 -14 3619.13  300.53   1-0.10953-0.21083-0.98247-0.51129-0.15079-0.83314
   5   3   024490.90  946.90   1-0.07215-0.41209-0.95832-0.91108-0.27642-0.01014
   5  -3   023426.72  881.61   1-0.17049-0.12243-0.93426-0.71720 0.31318 0.68601
  -5  -3   022953.97  877.86   1-0.16928 0.17026-0.93759-0.98468 0.30374 0.03744
   5  -3   024499.79  999.41   1-0.43111-0.38223 0.67962 0.89723-0.59350-0.22103
   5   3   111949.10  517.80   1-0.05033-0.37726-0.92419-0.92194-0.37858-0.08768
   5   3  -112043.36  531.22   1-0.09525-0.44815-0.98256-0.89018-0.15966 0.08203
  -5  -3  -111948.07  532.54   1-0.15029 0.17637-0.97453-0.97641 0.16642-0.12453
   5  -3   111999.06  500.64   1-0.15536-0.09418-0.96713-0.79526 0.20127 0.59889
   5  -3  -112376.45  520.29   1-0.18262-0.14760-0.89132-0.62911 0.41495 0.76317
  -5  -3   112261.70  517.63   1-0.18694 0.16564-0.87054-0.96279 0.45520 0.21352
  -5   3   110535.07  470.45   1-0.20752-0.24187-0.61662-0.87875 0.75941 0.41144
   5  -3  -111965.60  527.82   1-0.48012-0.44425 0.57669 0.83938-0.66098-0.31314
   5   3  -2 2585.62  186.93   1-0.11851-0.48440-0.99245-0.85492-0.03148 0.18564
  -5  -3  -2 2447.57  178.38   1-0.13214 0.18151-0.98998-0.94674 0.04958-0.26594
   5  -3   2 2426.33  170.64   1-0.13765-0.06345-0.98692-0.86018 0.08383 0.50602
   5  -3  -2 2422.61  175.25   1-0.19180-0.16982-0.84198-0.53461 0.50424 0.82785
  -5   3  -2 2266.73  180.30   1-0.19330-0.26742-0.83175-0.95854 0.52039 0.09835
  -5  -3   2 2389.72  168.99   1-0.20045 0.16517-0.76788-0.90529 0.60841 0.39135
  -5   3   2 2580.98  184.87   1-0.20747-0.22871-0.52776-0.83508 0.82366 0.50032
  -5  -3  -2 2443.31  176.03   1 0.02947 0.34268 0.88239 0.92670 0.46957 0.15425
  -5  -3   2 2372.19  174.94   1-0.51681-0.15151 0.47610 0.33813-0.71149-0.92882
   5  -3  -2 2445.04  184.43   1-0.51999-0.49713 0.46599 0.77377-0.71586-0.39257
  -5  -3  -316197.28  805.95   1-0.11608 0.18492-0.99219-0.90399-0.04548-0.38549
   5  -3   316449.23  640.75   1-0.11790-0.03068-0.99240-0.91078-0.03502 0.41172
   5   3  -316271.56  664.66   1-0.14039-0.51915-0.98490-0.80252 0.10129 0.29399
  -5   3  -316263.75  675.44   1-0.18494-0.27210-0.88063-0.96221 0.43620-0.01045
   5  -3  -316636.10  666.16   1-0.19835-0.18945-0.79001-0.43744 0.58010 0.87905
  -5  -3   315828.89  641.40   1-0.20725 0.17170-0.63230-0.81423 0.74647 0.55456
  -5   3   316636.22  670.48   1-0.20502-0.21315-0.43523-0.78773 0.87666 0.57796
  -5  -3  -316046.49  646.90   1 0.01109 0.31113 0.83857 0.92804 0.54467 0.20473
  -5   3   315293.83  617.71   1-0.38252-0.39238 0.75918 0.40632-0.52661-0.82518
   5  -3  -316344.85  672.41   1-0.54987-0.54002 0.35297 0.70589-0.75700-0.45835
  -5  -3   316344.95  666.23   1-0.57187-0.19348 0.23046 0.04735-0.78729-0.97996
   5   3   315978.01  655.97   1-0.58498-0.88535 0.09594 0.00802-0.80534-0.46484
   5   3  -315468.75  807.91   1-0.35208-0.73045-0.80068-0.61749-0.48471-0.29177
  -5  -3  -418104.77  762.51   1-0.10239 0.18563-0.98728-0.85393-0.12156-0.48614
   5  -3   418475.26  725.91   1-0.09684 0.00325-0.98373-0.94733-0.15128 0.32021
   5   3  -417717.73  730.25   1-0.15967-0.55145-0.95955-0.73205 0.23186 0.39999
  -5   3  -418108.08  765.55   1-0.17579-0.27600-0.91780-0.95421 0.35598-0.11528
   5  -3  -417687.93  729.19   1-0.20271-0.20685-0.73887-0.34114 0.64263 0.91697
  -5  -3   418164.69  736.85   1-0.20629 0.18578-0.47332-0.70043 0.85639 0.68911
  -5   3   418094.30  733.85   1-0.20049-0.19547-0.34195-0.73963 0.91807 0.64399
  -5  -3  -417847.68  739.06   1-0.00554 0.28132 0.79338 0.92803 0.60869 0.24414
  -5   3   417744.41  714.17   1-0.42426-0.42112 0.69198 0.29403-0.58407-0.85801
   5  -3  -417482.40  717.84   1-0.57016-0.57332 0.24246 0.64050-0.78493-0.51093
  -5  -3   417692.51  793.22   1-0.58466-0.19311 0.10145-0.12666-0.80490-0.97296
   5   3   417663.05  755.87   1-0.58622-0.87356-0.07093-0.20399-0.80703-0.44190
   5   3  -416878.12  772.60   1-0.37313-0.76452-0.77258-0.54425-0.51369-0.34538
   5  -3   416513.67  697.30   1-0.10762-0.00723-0.98308-0.94629-0.14816 0.32323
  -5  -3  -414789.56 1796.01   1-0.06979 0.21748-0.99292-0.86010-0.09608-0.46143
   5  -3   5 8672.16  444.80   1-0.07535 0.03770-0.96244-0.97119-0.26080 0.23527
  -5  -3  -5 8597.73  429.40   1-0.09118 0.18386-0.97926-0.80076-0.18091-0.57006
  -5   3  -5 8051.93  407.94   1-0.16649-0.27974-0.94476-0.93601 0.28230-0.21358
   5   3  -5 8023.53  397.87   1-0.17536-0.58010-0.91925-0.64636 0.35243 0.49567
  -5  -3   5 9208.66  419.11   1-0.19837 0.20684-0.30781-0.58006 0.93053 0.78787
  -5   3   5 8070.45  381.09   1-0.19426-0.17612-0.25016-0.69302 0.94851 0.69907
  -5  -3  -5 8815.17  416.30   1-0.02063 0.25307 0.74791 0.92774 0.66346 0.27429
  -5   3   5 7531.68  366.61   1-0.45679-0.44065 0.62918 0.18614-0.62886-0.87816
   5  -3  -5 8617.39  418.16   1-0.58210-0.59838 0.13765 0.58083-0.80137-0.55187
  -5  -3   5 8991.68  452.60   1-0.58746-0.18288 0.02849-0.24476-0.80874-0.95217
   5   3   5 7522.33  409.95   1-0.58266-0.85699-0.13069-0.30904-0.80213-0.41237
   5   3  -5 7668.43  440.90   1-0.38103-0.78543-0.76134-0.48786-0.52456-0.38088
   5  -3   5 8061.06  389.29   1-0.17263-0.05923-0.95588-0.96423-0.23766 0.25836
  -5  -3  -5 8187.90  420.64   1-0.15923 0.11502-0.96259-0.78463-0.21922-0.60919
  -5  -3  -6  909.54  137.63   1-0.08227 0.17980-0.97054-0.74689-0.22645-0.64017
  -5   3  -6  983.62  130.97   1-0.15760-0.28388-0.96335-0.90959 0.21706-0.30338
   5   3  -6  991.26  122.27   1-0.18691-0.60469-0.87071-0.55265 0.45489 0.57351
  -5   3   6  961.45  118.45   1-0.18672-0.15546-0.16153-0.64957 0.96904 0.74423
  -5  -3   6  931.73  111.37   1-0.18557 0.23275-0.14937-0.46680 0.97121 0.85317
   5  -3  -6  893.99  118.80   1-0.58722-0.61653 0.04021 0.52853-0.80842-0.58355
  -5  -3   6  984.33  136.99   1-0.58764-0.17004-0.01367-0.33208-0.80900-0.92779
   5   3   6  881.31  134.21   1-0.58064-0.84194-0.15454-0.37806-0.79935-0.38496
   5   3  -6  913.95  143.73   1-0.38245-0.79986-0.75928-0.44066-0.52651-0.40746
  -5  -3  -6  939.14  128.19   1-0.20649 0.05475-0.93624-0.71313-0.28427-0.69888
  -5  -3  -711376.56  703.84   1-0.07537 0.17372-0.96246-0.69366-0.26073-0.69902
  -5   3  -710043.27  628.89   1-0.14941-0.28871-0.97566-0.87678 0.16046-0.38455
   5   3  -710384.74  641.93   1-0.19491-0.62576-0.81983-0.45664 0.53839 0.63237
  -5   3   7 9636.58  593.55   1-0.17825-0.13380-0.07736-0.61053 0.98093 0.78060
  -5  -3   711592.19  687.75   1-0.17025 0.26129-0.00714-0.36960 0.98537 0.89169
  -5  -3   711773.29  723.84   1-0.58729-0.15666-0.03723-0.40078-0.80851-0.90267
   5  -3  -711387.14  683.78   1-0.58698-0.62932-0.04926 0.48421-0.80809-0.60785
   5   3   7 9794.33  640.68   1-0.58002-0.82830-0.16105-0.42973-0.79851-0.35949
   5   3  -710501.58  715.36   1-0.38008-0.81051-0.76271-0.39895-0.52325-0.42884
  -5  -3  -711881.53  740.62   1-0.23292 0.01531-0.91810-0.64985-0.32066-0.75990
  -5  -3  -815100.03  892.50   1-0.07020 0.16592-0.95568-0.64174-0.28588-0.74875
  -5   3  -814008.53  854.81   1-0.14218-0.29450-0.98339-0.83939 0.11276-0.45682
   5   3  -814429.75  853.23   1-0.20014-0.64403-0.77147-0.36312 0.60396 0.67332
  -5   3   813665.13  801.29   1-0.16909-0.11149 0.00245-0.57589 0.98559 0.80988
  -5  -3   816102.10  970.18   1-0.58700-0.14334-0.04867-0.45737-0.80812-0.87764
   5  -3  -814456.85  868.25   1-0.58265-0.63801-0.13075 0.44789-0.80213-0.62636
   5   3   814696.20  892.39   1-0.58034-0.81559-0.15772-0.47157-0.79895-0.33530
   5   3  -815489.37  954.47   1-0.37524-0.81868-0.76962-0.36071-0.51659-0.44680
  -5  -3  -816130.25  971.98   1-0.24758-0.01235-0.90693-0.59354-0.34084-0.80470
  -5  -3  -9 7731.77  458.64   1-0.06651 0.15663-0.95048-0.59139-0.30358-0.79102
  -5   3  -9 7233.39  440.95   1-0.13601-0.30135-0.98797-0.79884 0.07354-0.52060
   5   3  -9 7622.69  443.71   1-0.20339-0.66032-0.72861-0.27510 0.65403 0.69877
  -5   3   9 9232.58  537.60   1-0.15947-0.08872 0.07751-0.54601 0.98415 0.83306
   5   3   9 8147.70  493.99   1-0.58121-0.80343-0.14817-0.50717-0.80014-0.31187
   5  -3  -9 7437.05  427.80   1-0.57519-0.64358-0.20516 0.41865-0.79186-0.64072
   5   3  -9 8419.11  519.89   1-0.36863-0.82508-0.77882-0.32476-0.50749-0.46233
  -5  -3  -9 8189.38  497.88   1-0.25490-0.03269-0.90104-0.54250-0.35091-0.83941
  -5  -3 -10  957.37  166.49   1-0.06407 0.14609-0.94687-0.54264-0.31514-0.82716
  -5   3 -10  925.06  150.75   1-0.13093-0.30929-0.99049-0.75624 0.04214-0.57656
   5   3 -10  909.78  126.60   1-0.20533-0.67530-0.69263-0.19396 0.69144 0.71157
  -5   3  10 1116.30  156.20   1-0.14955-0.06566 0.14792-0.52079 0.97762 0.85114
   5  -3 -10  975.39  141.70   1-0.56537-0.64678-0.27300 0.39596-0.77834-0.65182
   5   3 -10 1013.77  158.70   1-0.36066-0.83013-0.78954-0.29035-0.49652-0.47599
  -5  -3 -10 1060.50  154.74   1-0.25729-0.04809-0.89907-0.49539-0.35420-0.86733
  -5  -3 -11 5633.15  319.44   1-0.06270 0.13449-0.94480-0.49541-0.32159-0.85818
  -5   3 -11 4372.93  275.41   1-0.12690-0.31829-0.99175-0.71237 0.01781-0.62546
  -5   3  11 4502.82  237.42   1-0.13946-0.04220 0.21388-0.50000 0.96685 0.86499
   5  -3 -11 5470.35  290.91   1-0.55373-0.64817-0.33504 0.37909-0.76231-0.66042
   5   3 -11 5407.36  312.25   1-0.35159-0.83407-0.80130-0.25696-0.48403-0.48813
  -5  -3 -12 7331.42  412.04   1-0.06225 0.12196-0.94410-0.44957-0.32371-0.88487
  -5   3 -12 6950.55  383.30   1-0.12387-0.32828-0.99229-0.66779-0.00018-0.66803
  -5   3  12 7288.28  353.22   1-0.12927-0.01884 0.27576-0.48330 0.95249 0.87525
   5  -3 -12 7569.45  387.30   1-0.54063-0.64840-0.39210 0.36703-0.74428-0.66697
   5   3 -12 8368.95  430.69   1-0.34158-0.83708-0.81373-0.22425-0.47026-0.49899
  -5  -3 -13 3970.72  308.11   1-0.06259 0.10865-0.94462-0.40494-0.32212-0.90786
  -5   3 -13 3435.84  278.06   1-0.12177-0.33920-0.99247-0.62285-0.01256-0.70497
  -5   3  13 3637.67  252.14   1-0.11902 0.00456 0.33386-0.47037 0.93507 0.88245
   5  -3 -13 3924.63  284.89   1-0.52644-0.64723-0.44452 0.35976-0.72474-0.67205
   5   3 -13 4287.24  311.74   1-0.33075-0.83926-0.82659-0.19197-0.45534-0.50870
  -5  -5   010481.91  468.23   1-0.15919 0.30978-0.96046-0.95080 0.22841-0.00242
   5  -5   010603.18  459.31   1-0.17590 0.00134-0.91742-0.64371 0.35692 0.76526
  -5   5   011482.03  513.23   1-0.20778-0.38428-0.56179-0.83560 0.80075 0.39255
  -5  -5   010491.89  477.11   1-0.00711 0.46145 0.78884 0.79975 0.61454 0.38399
  -5  -5  -1 1509.54  139.41   1-0.13756 0.31839-0.98698-0.93220 0.08329-0.17211
   5  -5   1 1452.78  130.44   1-0.16298 0.02731-0.95283-0.72429 0.25600 0.68895
  -5  -5   1 1441.85  129.40   1-0.18106 0.30072-0.89799-0.93359 0.40103 0.19486
  -5   5  -1 1275.98  133.91   1-0.20720-0.39682-0.63478-0.86340 0.74438 0.31154
  -5   5   1 1295.33  134.94   1-0.20659-0.36998-0.48442-0.80340 0.85009 0.46652
  -5  -5  -1 1505.17  147.65   1-0.02134 0.43406 0.74569 0.80178 0.66594 0.41076
  -5  -5   1 1391.91  139.75   1 0.00921 0.49095 0.83372 0.79945 0.55210 0.34616
  -5  -5  -2 6542.89  360.22   1-0.11825 0.32468-0.99243-0.89252-0.03302-0.31300
   5  -5   2 6119.85  318.08   1-0.14734 0.05613-0.97816-0.79475 0.14658 0.60432
  -5  -5   2 6067.74  325.87   1-0.19903 0.29579-0.78329-0.86403 0.58892 0.40737
  -5   5  -2 6907.62  377.64   1-0.20493-0.40824-0.70115-0.88461 0.68292 0.22538
  -5   5   2 6914.29  363.04   1-0.20375-0.35402-0.40461-0.76879 0.89149 0.53256
  -5  -5  -2 6438.88  357.82   1-0.03391 0.40832 0.70434 0.80561 0.70904 0.42924
  -5  -5   2 5870.91  324.73   1 0.02818 0.52308 0.87951 0.80007 0.47504 0.29372
   5   5  -3 1844.13  167.21   1-0.05142-0.55962-0.92612-0.79990-0.37368-0.21675
  -5  -5  -3 2279.94  184.23   1-0.10211 0.32826-0.98712-0.84233-0.12308-0.42743
   5  -5   3 2063.34  159.19   1-0.12936 0.08713-0.99105-0.85277 0.03264 0.51495
  -5   5  -3 1817.30  165.25   1-0.20110-0.41746-0.76022-0.89851 0.61775 0.13559
  -5  -5   3 2026.63  156.72   1-0.20762 0.30037-0.60860-0.73367 0.76582 0.60950
  -5   5   3 1762.76  157.95   1-0.19942-0.33655-0.32422-0.73358 0.92472 0.59041
  -5  -5  -3 2154.64  188.24   1-0.04519 0.38387 0.66460 0.81104 0.74582 0.44141
   5   5  -413770.78  634.96   1-0.07619-0.59740-0.96348-0.79224-0.25669-0.12435
  -5  -5  -414412.68  671.60   1-0.08887 0.32853-0.97718-0.78724-0.19289-0.52182
  -5   5  -413547.49  668.49   1-0.19604-0.42544-0.81073-0.90387 0.55161 0.04484
  -5  -5  -414614.74  683.74   1-0.05547 0.36043 0.62616 0.81778 0.77771 0.44867
  -5  -5  -5 1883.72  187.51   1-0.07838 0.32604-0.96612-0.73104-0.24589-0.59939
   5   5  -5 1731.93  173.64   1-0.10254-0.63672-0.98737-0.77098-0.12076-0.01298
  -5   5  -5 1690.69  174.10   1-0.19012-0.43257-0.85258-0.90049 0.48676-0.04462
   5   5   5 1589.60  157.31   1-0.48787-0.89154 0.55754 0.32331-0.67165-0.31718
   5   5  -5 1694.33  177.59   1-0.10787-0.64150-0.98300-0.76607-0.14851-0.04018
  -5  -5  -6 8174.69  536.78   1-0.07025 0.32118-0.95576-0.67553-0.28561-0.66369
   5   5  -6 9220.27  578.18   1-0.12761-0.67472-0.99157-0.73049 0.02205 0.10550
  -5   5  -6 8793.52  556.58   1-0.18378-0.43927-0.88608-0.88882 0.42552-0.13047
   5   5   6 8428.43  531.62   1-0.53347-0.92421 0.41953 0.13992-0.73443-0.35532
   5   5  -6 9236.67  591.73   1-0.15261-0.69925-0.96569-0.70361-0.21010-0.12640
  -5  -5  -7 1367.53  163.24   1-0.06413 0.31433-0.94697-0.62159-0.31485-0.71750
   5   5  -7 1029.57  129.29   1-0.14951-0.70964-0.97554-0.66933 0.16111 0.22000
  -5   5  -7 1005.64  139.48   1-0.17739-0.44591-0.91220-0.86978 0.36934-0.21127
  -5   5   7  926.34  121.62   1-0.17187-0.25645-0.02082-0.61090 0.98489 0.74901
   5   5   7  982.99  125.26   1-0.55506-0.93278 0.32859 0.00386-0.76415-0.36040
   5   5  -7 1072.53  150.44   1-0.18126-0.74091-0.95124-0.64402-0.24954-0.19047
  -5  -5  -8 9040.99  504.60   1-0.05978 0.30571-0.94021-0.56990-0.33529-0.76271
  -5   5  -8 8270.99  495.51   1-0.17126-0.45282-0.93206-0.84449 0.31924-0.28598
  -5   5   8 9065.45  493.63   1-0.16344-0.23487 0.04744-0.58781 0.98541 0.77414
   5   5   8 7316.46  633.45   1-0.56614-0.93085 0.26836-0.10149-0.77939-0.35100
   5   5  -8 8980.24  530.90   1-0.19951-0.77217-0.94061-0.58824-0.27466-0.24023
  -5  -5  -9  878.40  146.83   1-0.05673 0.29579-0.93524-0.51979-0.34942-0.80144
  -5   5  -9  794.62  137.26   1-0.16562-0.46022-0.94686-0.81412 0.27572-0.35411
  -5   5   9 1146.51  197.72   1-0.15467-0.21296 0.11232-0.56811 0.98155 0.79491
   5   5  -9  861.46  149.55   1-0.21065-0.79633-0.93355-0.53603-0.29001-0.28020
  -5  -5 -10 3515.97  240.03   1-0.05485 0.28469-0.93209-0.47150-0.35803-0.83464
  -5   5 -10 3853.66  250.71   1-0.16064-0.46828-0.95766-0.77976 0.23890-0.41554
  -5   5  10 4768.96  289.38   1-0.14567-0.19061 0.17390-0.55176 0.97392 0.81192
   5   5 -10 4136.07 4470.10   1-0.21671-0.81540-0.92953-0.48687-0.29834-0.31316
  -5  -5 -11 1844.27  197.60   1-0.05398 0.27259-0.93059-0.42487-0.36203-0.86323
  -5   5 -11 1453.80  169.71   1-0.15644-0.47712-0.96534-0.74263 0.20888-0.46995
  -5   5  11 1553.43  167.47   1-0.13650-0.16828 0.23231-0.53853 0.96301 0.82562
   5  -5 -11 1579.95  173.76   1-0.57162-0.53661-0.23229 0.53848-0.78694-0.64967
   5   5 -11 1595.80  182.80   1-0.21896-0.83067-0.92799-0.44019-0.30144-0.34090
  -5  -5 -12 4888.10  334.62   1-0.05396 0.25964-0.93056-0.37969-0.36213-0.88792
  -5   5 -12 5067.07  338.49   1-0.15298-0.48667-0.97080-0.70296 0.18476-0.51863
  -5   5  12 4943.51  291.02   1-0.12721-0.14582 0.28774-0.52828 0.94922 0.83645
   5  -5 -12 4379.83  292.49   1-0.56169-0.53971-0.29415 0.52178-0.77328-0.66063
   5   5 -12 5754.39  372.38   1-0.21827-0.84299-0.92847-0.39552-0.30049-0.36458
  -5   7   0  465.17  110.46   1-0.20373-0.50926-0.40421-0.73487 0.89168 0.44788
   5  -7   0  398.76  111.46   1-0.45003-0.14238 0.64313 0.97394-0.61955-0.17650
  -5   7  -1 3820.26  266.22   1-0.20624-0.52489-0.47165-0.75713 0.85732 0.38888
  -5   7   1 3804.19  267.31   1-0.20011-0.49250-0.33553-0.71138 0.92052 0.50136
   5  -7   1 3863.60  267.80   1-0.41750-0.09684 0.70378 0.98952-0.57477-0.10708
   5  -7  -1 3931.16  271.46   1-0.48031-0.18566 0.57623 0.95213-0.66124-0.24282
  -5   7  -225070.57 1225.83   1-0.20758-0.53934-0.53662-0.77692 0.81788 0.32481
  -5   7   225974.73 1231.09   1-0.19550-0.47477-0.26666-0.68770 0.94375 0.54921
   5  -7   224470.84 1153.99   1-0.38369-0.05003 0.75746 0.99810-0.52822-0.03590
   5  -7  -225217.16 1197.10   1-0.50752-0.22587 0.50422 0.92520-0.69870-0.30491
  -5  -7  -3 1188.05  142.24   1-0.09749 0.46225-0.98419-0.78282-0.14782-0.41653
  -5   7  -3 1475.98  159.49   1-0.20772-0.55259-0.59789-0.79300 0.77419 0.25648
  -5   7   3 1403.19  148.66   1-0.19004-0.45620-0.19852-0.66475 0.96149 0.59159
   5  -7  -3 1101.53  140.78   1-0.53101-0.26234 0.42849 0.89460-0.73103-0.36173
  -5  -7  -4  150.66   87.70   1-0.08448 0.46229-0.97288-0.72636-0.21531-0.50860
  -5   7  -4  164.25   80.58   1-0.20674-0.56533-0.65392-0.80373 0.72776 0.18548
  -5   7   4  133.67   81.44   1-0.18387-0.43691-0.13179-0.64319 0.97407 0.62881
   5  -7  -4  146.22  103.57   1-0.55043-0.29477 0.35041 0.86164-0.75777-0.41312
  -5  -7  -5 4234.77  289.39   1-0.07433 0.45946-0.96115-0.66948-0.26581-0.58367
  -5   7  -5 3918.07  283.44   1-0.20475-0.57638-0.70476-0.80941 0.67925 0.11236
  -5   7   5 3477.36  240.34   1-0.17712-0.41702-0.06696-0.62358 0.98190 0.66123
   5  -7  -5 4113.82  271.43   1-0.56563-0.32297 0.27146 0.82782-0.77869-0.45868
  -5  -7  -620364.78  995.84   1-0.06657 0.45424-0.95057-0.61375-0.30328-0.64572
  -5   7  -620374.48 1002.64   1-0.20195-0.58663-0.74941-0.80890 0.63055 0.03903
  -5   7   618364.51  903.96   1-0.16991-0.39666-0.00432-0.60612 0.98545 0.68939
   5  -7  -620735.22  995.30   1-0.57666-0.34711 0.19288 0.79449-0.79388-0.49829
  -5  -7  -7 1503.66  159.34   1-0.06077 0.44706-0.94179-0.55983-0.33063-0.69764
  -5   7  -7 1444.18  155.80   1-0.19859-0.59631-0.78773-0.80207 0.58312-0.03300
  -5   7   7 1528.95  151.76   1-0.16233-0.37593 0.05598-0.59100 0.98514 0.71371
   5  -7  -7 1530.51  153.80   1-0.58375-0.36722 0.11574 0.76249-0.80364-0.53268
  -5  -7  -8  325.78  113.09   1-0.05670 0.43817-0.93520-0.50831-0.34953-0.74136
  -5   7  -8  384.38  115.57   1-0.19490-0.60566-0.81991-0.78909 0.53829-0.10245
  -5   7   8  491.19  172.81   1-0.15445-0.35491 0.11389-0.57827 0.98141 0.73459
   5  -7  -8  331.39  107.60   1-0.58721-0.38371 0.04078 0.73268-0.80840-0.56208
  -5  -7  -9 2513.93  205.51   1-0.05388 0.42802-0.93043-0.45840-0.36246-0.77888
  -5   7  -9 3055.66  229.22   1-0.19111-0.61491-0.84648-0.77039 0.49693-0.16842
  -5   7   9 3495.94  249.68   1-0.14635-0.33367 0.16943-0.56791 0.97461 0.75241
   5  -7  -9 2541.01  194.25   1-0.58740-0.39693-0.03143 0.70560-0.80867-0.58699
  -5  -7 -1011185.16  586.94   1-0.05220 0.41673-0.92751-0.41034-0.37013-0.81114
  -5   7 -1011958.92  785.00   1-0.18745-0.62428-0.86785-0.74660 0.46010-0.22986
  -5   7  1011231.75  565.40   1-0.13806-0.31203 0.22269-0.55994 0.96506 0.76752
   5  -7 -1011388.38  548.44   1-0.58472-0.40723-0.10045 0.68179-0.80498-0.60771
  -5   9   0 2027.56  171.78   1-0.19268-0.62721-0.23005-0.61760 0.95391 0.47451
   5  -9   0 1920.41  173.65   1-0.47133-0.03428 0.59733 0.98475-0.64887-0.17052
  -5   9  -1 2156.11  178.55   1-0.19699-0.64465-0.28747-0.62983 0.93731 0.43327
  -5   9   1 2024.82  172.49   1-0.18775-0.60917-0.17275-0.60548 0.96690 0.51214
   5  -9   1 1950.55  177.45   1-0.44586 0.00418 0.65149 0.99383-0.61381-0.11082
   5  -9  -1 1936.32  171.18   1-0.49519-0.07114 0.53855 0.97105-0.68172-0.22800
  -5   9  -210320.83  411.34   1-0.20063-0.66141-0.34440-0.64157 0.91713 0.38846
  -5   9   2 8800.53  362.74   1-0.18228-0.59065-0.11589-0.59385 0.97639 0.54631
   5  -9   2 9410.55  388.07   1-0.41938 0.04367 0.70055 0.99780-0.57735-0.04974
   5  -9  -2 9864.87  398.62   1-0.51688-0.10579 0.47588 0.95346-0.71159-0.28232
  -5   9  -3 1803.21  171.50   1-0.20354-0.67744-0.40015-0.65214 0.89355 0.34025
  -5   9   3 1607.85  158.03   1-0.17638-0.57160-0.06021-0.58336 0.98247 0.57702
   5  -9   3 1689.47  170.18   1-0.39250 0.08354 0.74428 0.99643-0.54035 0.01189
   5  -9  -3 1790.11  172.26   1-0.53604-0.13796 0.40994 0.93265-0.73796-0.33334
  -5   9  -4 1889.53  178.35   1-0.20569-0.69271-0.45399-0.66078 0.86693 0.28899
  -5   9   4 1656.19  156.92   1-0.17008-0.55216-0.00577-0.57411 0.98541 0.60457
   5  -9  -4 2374.61  198.57   1-0.55231-0.16723 0.34174 0.90958-0.76036-0.38038
  -5   9  -5 2112.65  192.57   1-0.20707-0.70721-0.50511-0.66671 0.83784 0.23526
  -5   9   5 2008.43  178.23   1-0.16346-0.53239 0.04724-0.56627 0.98541 0.62919
   5  -9  -5 1996.79  171.62   1-0.56551-0.19344 0.27219 0.88515-0.77853-0.42318
  -5   9   6 5965.01  370.05   1-0.15657-0.51235 0.09875-0.55994 0.98271 0.65111
   5  -9  -6 6033.34  351.12   1-0.57557-0.21659 0.20208 0.86032-0.79238-0.46143
  -5   9   7 1549.34  187.71   1-0.14944-0.49208 0.14870-0.55518 0.97752 0.67054
   5  -9  -7 1338.76  160.39   1-0.58253-0.23657 0.13229 0.83567-0.80196-0.49565
   6   0   0 8934.55  403.98   1-0.13714-0.31207-0.98726-0.82886 0.08065 0.46432
  -6   0   0 9288.33  433.36   1-0.19328-0.01837-0.83193-0.99044 0.52012 0.13667
   6   0   0 8890.14  422.07   1-0.51019-0.68444 0.49634 0.65559-0.70238-0.31894
   6   0  -1 6887.17  348.36   1-0.15285-0.34080-0.97098-0.76746 0.18389 0.54299
  -6   0  -1 7261.36  359.65   1-0.18374-0.02188-0.88628-0.99961 0.42512 0.01704
  -6   0   1 7216.11  350.73   1-0.20087-0.01292-0.76305-0.96672 0.61432 0.25548
   6   0   1 6836.18  351.21   1-0.44357-0.60482 0.65599 0.77015-0.61066-0.20259
   6   0  -1 6998.20  349.77   1-0.55481-0.74212 0.32979 0.53409-0.76381-0.40496
   6   0  -214074.49  595.52   1-0.16656-0.36753-0.94459-0.69578 0.28283 0.61708
  -6   0  -214984.39  663.72   1-0.17307-0.02425-0.92663-0.99479 0.33376-0.09893
  -6   0   214441.26  608.91   1-0.20583-0.00484-0.68063-0.92945 0.70311 0.36889
   6   0  -214808.18  635.68   1-0.57875-0.77916 0.17385 0.42312-0.79675-0.46246
   6   0   213296.10  604.38   1-0.08747-0.23605-0.98886-0.92006-0.12043 0.31265
  -6   0  -3 7273.90  372.08   1-0.16207-0.02629-0.95476-0.97777 0.24929-0.20800
   6   0  -3 7111.99  351.37   1-0.17784-0.39185-0.91053-0.61657 0.37321 0.68285
  -6   0   3 7137.04  346.41   1-0.20778 0.00684-0.58753-0.88108 0.78206 0.47291
  -6   0   3 7002.67  342.63   1-0.42353-0.21027 0.69328 0.39877-0.58307-0.89261
   6   0  -3 7370.27  370.29   1-0.58729-0.80073 0.03719 0.33162-0.80851-0.49885
   6   0   3 6860.50  344.49   1-0.18558-0.32113-0.94883-0.92518-0.25548 0.20222
  -6   0  -4 1886.26  167.37   1-0.15140-0.02855-0.97305-0.95095 0.17391-0.30801
   6   0  -4 2169.17  166.99   1-0.18676-0.41381-0.87149-0.53236 0.45344 0.73847
  -6   0   4 1957.22  154.60   1-0.20665 0.02109-0.48653-0.82526 0.84887 0.56435
  -6   0   4 1891.55  152.24   1-0.47216-0.24589 0.59543 0.25584-0.65001-0.93492
   6   0  -4 1994.83  169.60   1-0.58588-0.81234-0.07863 0.26093-0.80657-0.52154
   6   0   4 1771.15  153.46   1-0.26457-0.38711-0.89293-0.91443-0.36423 0.11810
  -6   0  -5 3905.74  251.13   1-0.14149-0.03167-0.98399-0.91676 0.10834-0.39816
   6   0  -5 3838.09  234.00   1-0.19350-0.43362-0.83034-0.44604 0.52257 0.78295
  -6   0   5 3978.96  251.18   1-0.20267 0.03821-0.38211-0.76598 0.90161 0.64171
  -6   0   5 3810.26  235.25   1-0.50513-0.26586 0.51112 0.12644-0.69541-0.95568
   6   0  -5 3842.06  257.66   1-0.57853-0.81803-0.17593 0.20876-0.79645-0.53593
   6   0   5 3704.89  239.57   1-0.32653-0.43607-0.83143-0.89807-0.44953 0.05743
  -6   0  -6 5443.60  319.92   1-0.13264-0.03585-0.98976-0.87741 0.05267-0.47839
  -6   0   6 5311.97  294.35   1-0.19630 0.05770-0.27764-0.70670 0.94041 0.70515
  -6   0   6 5257.44  300.51   1-0.52718-0.27483 0.44195 0.01204-0.72577-0.96141
   6   0  -6 5235.60  318.44   1-0.56773-0.82026-0.25845 0.17140-0.78158-0.54569
   6   0   6 5030.46  310.67   1-0.37503-0.47155-0.76991-0.88170-0.51630 0.01529
  -6   0  -7 8543.50  557.66   1-0.12499-0.04121-0.99213-0.83466 0.00641-0.54921
  -6   0   7 8197.76  500.54   1-0.18804 0.07908-0.17594-0.65019 0.96627 0.75564
  -6   0   7 7824.59  496.84   1-0.54186-0.27650 0.38715-0.08788-0.74598-0.95698
   6   0  -7 8700.23  560.93   1-0.55494-0.82050-0.32918 0.14584-0.76398-0.55271
   6   0   7 8373.42  551.64   1-0.41339-0.49689-0.71078-0.86771-0.56911-0.01288
  -6   0  -8 1184.73  155.97   1-0.11856-0.04780-0.99245-0.78985-0.03122-0.61142
  -6   0   8 1158.62  126.49   1-0.17847 0.10186-0.07938-0.59868 0.98073 0.79448
   6   0  -8 1307.89  159.76   1-0.54101-0.81965-0.39061 0.12962-0.74480-0.55799
   6   0   8 1231.94  150.58   1-0.44421-0.51470-0.65474-0.85681-0.61154-0.03067
  -6   0   9 1955.99  171.73   1-0.16790 0.12558 0.01212-0.55235 0.98572 0.82409
   6   0  -9 2075.50  211.10   1-0.52634-0.81801-0.44485 0.12052-0.72461-0.56243
  -6   0  10 6637.60  398.07   1-0.15672 0.14990 0.09764-0.51202 0.98280 0.84578
   6   0 -10 5863.67  385.45   1-0.51120-0.81589-0.49334 0.11718-0.70376-0.56620
  -6   0 -11 5129.46  295.10   1-0.10609-0.07378-0.98917-0.65108-0.10140-0.75541
  -6   0  11 6522.56  315.29   1-0.14519 0.17481 0.17708-0.47765 0.97342 0.86098
   6   0 -11 5584.35  315.87   1-0.49570-0.81340-0.53719 0.11848-0.68242-0.56949
  -6   0 -11 5851.84  325.29   1-0.07255-0.04110-0.99234-0.65484-0.09989-0.75464
  -6   0 -12 1167.53  183.12   1-0.10392-0.08459-0.98811-0.60488-0.11323-0.79180
  -6   0  12 1173.56  141.22   1-0.13345 0.19972 0.25093-0.44898 0.95876 0.87093
   6   0 -12 1251.09  169.78   1-0.47989-0.81062-0.57724 0.12358-0.66066-0.57236
  -6   0 -12 1283.65  173.00   1-0.08156-0.06312-0.99032-0.60767-0.11229-0.79167
  -6   0 -13  646.52  153.08   1-0.10260-0.09624-0.98740-0.55902-0.12039-0.82354
  -6   0  13  747.54  118.90   1-0.12162 0.22471 0.31946-0.42563 0.93976 0.87655
   6   0 -13  729.27  144.56   1-0.46381-0.80756-0.61413 0.13184-0.63852-0.57485
  -6   0 -13  769.40  161.10   1-0.08690-0.08147-0.98900-0.56121-0.11963-0.82365
   6   2   031116.76 1160.76   1-0.10224-0.40666-0.98720-0.88525-0.12234 0.22570
   6  -2   029765.06 1125.38   1-0.15670-0.20234-0.96491-0.74985 0.21067 0.62990
  -6  -2   028358.01 1103.55   1-0.18333 0.12075-0.88812-0.98995 0.42145 0.07349
  -6   2   030807.64 1221.01   1-0.20193-0.15622-0.74967-0.96485 0.63024 0.21128
   6  -2   030035.70 1185.62   1-0.46178-0.50664 0.61854 0.83439-0.63573-0.21699
   6   2   1 9541.97  442.10   1-0.08323-0.37467-0.97157-0.91477-0.22160 0.15101
   6   2  -1 9366.63  427.93   1-0.12075-0.43798-0.99251-0.84565-0.01852 0.30503
   6  -2   1 8215.83  385.10   1-0.14184-0.17447-0.98368-0.81375 0.11061 0.55440
   6  -2  -1 8348.39  384.32   1-0.16953-0.22826-0.93691-0.67661 0.30568 0.70006
  -6  -2  -1 8504.16  399.35   1-0.17049 0.12056-0.93425-0.99092 0.31320-0.05936
  -6  -2   1 8389.01  416.77   1-0.19452 0.12262-0.82284-0.96985 0.53393 0.21059
  -6   2  -1 8114.61  403.05   1-0.19606-0.16339-0.81057-0.98060 0.55183 0.10826
  -6   2   1 9208.96  429.63   1-0.20591-0.14715-0.67875-0.93909 0.70490 0.31056
   6  -2   1 8386.01  410.17   1-0.40827-0.44013 0.71929 0.89004-0.56206-0.11870
   6  -2  -1 8433.61  398.85   1-0.50668-0.56454 0.50665 0.76759-0.69754-0.30344
   6   2   1 8871.70  426.28   1-0.28400-0.57481-0.87548-0.81808-0.39098-0.01787
   6   2   2 3643.39  226.85   1-0.06437-0.34284-0.94733-0.93567-0.31371 0.08348
   6  -2   2 4083.03  238.83   1-0.12524-0.14484-0.99209-0.86728 0.00792 0.47627
   6   2  -2 3471.23  219.11   1-0.13819-0.46845-0.98654-0.79456 0.08730 0.38628
  -6  -2  -2 4120.58  247.48   1-0.15717 0.12099-0.96410-0.97559 0.21400-0.18324
   6  -2  -2 3881.03  239.66   1-0.18005-0.25183-0.90207-0.59660 0.39223 0.76199
  -6   2  -2 3579.85  234.06   1-0.18873-0.16911-0.86076-0.98558 0.47271 0.00450
  -6  -2   2 4021.41  234.02   1-0.20280 0.12738-0.73765-0.92981 0.64400 0.34528
  -6   2   2 3424.71  210.78   1-0.20770-0.13522-0.59978-0.90499 0.77273 0.40335
   6  -2  -2 4159.60  264.08   1-0.54117-0.61207 0.38994 0.69596-0.74503-0.37549
   6   2  -2 3496.85  263.02   1-0.54359-0.87346-0.38010-0.18752-0.74835-0.44933
   6   2   2 3392.69  248.43   1-0.40350-0.68129-0.72705-0.71480-0.55549-0.15776
  -6  -2  -3 6518.28  334.45   1-0.14431 0.12083-0.98139-0.94776 0.12661-0.29520
   6   2  -3 6426.40  336.58   1-0.15386-0.49713-0.96948-0.73237 0.19085 0.46527
  -6  -2   3 6345.42  321.92   1-0.20720 0.13646-0.63503-0.87171 0.74417 0.47062
  -6   2   3 6327.68  314.55   1-0.20725-0.12164-0.51419-0.86460 0.83225 0.48750
  -6  -2   3 6762.91  337.77   1-0.47313-0.13048 0.59319 0.35529-0.65135-0.92560
   6  -2  -3 6506.92  338.15   1-0.56517-0.64908 0.27419 0.62533-0.77806-0.43317
   6   2  -3 6403.20  391.62   1-0.52588-0.86868-0.44641-0.20846-0.72398-0.44936
   6   2   3 6162.49  374.61   1-0.45879-0.72346-0.62495-0.65788-0.63161-0.20922
   6  -2   3 6027.62  310.43   1-0.06711-0.07345-0.99345-0.91327-0.09239 0.40066
  -6  -2  -426257.31 1037.42   1-0.13251 0.11961-0.98982-0.91106 0.05184-0.39453
   6   2  -426228.91 1023.71   1-0.16738-0.52363-0.94255-0.66007 0.28909 0.53861
  -6  -2   426712.76 1041.01   1-0.20732 0.14945-0.51841-0.80028 0.82961 0.58069
  -6   2   427957.46 1129.92   1-0.20462-0.10590-0.42496-0.82055 0.88177 0.56167
  -6   2   426236.35 1022.25   1-0.41828-0.32141 0.70244 0.30625-0.57585-0.89604
  -6  -2   427441.46 1067.15   1-0.52403-0.16829 0.45267 0.16960-0.72143-0.97103
   6  -2  -427210.86 1074.49   1-0.57975-0.67678 0.16389 0.56010-0.79813-0.47775
   6   2  -426897.69 1106.75   1-0.51013-0.86595-0.49653-0.21343-0.70229-0.45229
   6   2   425910.93 1080.52   1-0.48911-0.74076-0.55440-0.63248-0.67335-0.22633
   6  -2   424562.97  997.24   1-0.13985-0.13317-0.97127-0.93623-0.19253 0.32516
  -6  -2  -5 7192.85  386.25   1-0.12211 0.11699-0.99246-0.86857-0.01060-0.48155
   6   2  -5 8165.22  426.09   1-0.17829-0.54758-0.90888-0.58124 0.37700 0.60191
  -6  -2   5 7813.63  387.25   1-0.20330 0.16661-0.39488-0.72188 0.89595 0.67164
  -6   2   5 8424.79  415.68   1-0.20005-0.08818-0.33455-0.77530 0.92089 0.62540
  -6   2   5 7997.64  404.36   1-0.45258-0.34270 0.63793 0.19665-0.62306-0.91862
  -6  -2   5 7387.72  379.18   1-0.55069-0.18193 0.34926 0.02106-0.75812-0.98308
   6  -2  -5 7346.07  389.19   1-0.58659-0.69665 0.06137 0.50273-0.80755-0.51179
   6   2   5 8151.79  483.42   1-0.50881-0.74744-0.50043-0.62366-0.70048-0.22883
   6   2  -5 8175.78  474.16   1-0.49570-0.86454-0.53717-0.20893-0.68243-0.45706
   6  -2   5 6938.17  359.75   1-0.20458-0.18489-0.93745-0.94755-0.28165 0.26067
  -6  -2  -6 3501.65  277.53   1-0.11325 0.11330-0.99165-0.82272-0.06154-0.55703
  -6   2  -6 2724.87  238.89   1-0.15529-0.18778-0.96723-0.91155 0.20082-0.36579
   6   2  -6 2798.20  202.34   1-0.18676-0.56909-0.87146-0.49866 0.45351 0.65380
  -6  -2   6 3399.61  219.26   1-0.19578 0.18725-0.27042-0.64261 0.94262 0.74295
  -6   2   6 2815.71  220.48   1-0.19385-0.06886-0.24485-0.73078 0.94998 0.67912
  -6  -2   6 3309.66  254.26   1-0.56501-0.18324 0.27518-0.09813-0.77784-0.97815
   6  -2  -6 3287.27  228.43   1-0.58739-0.71047-0.03232 0.45417-0.80865-0.53753
   6   2   6 2914.64  254.24   1-0.52324-0.74885-0.45532-0.62370-0.72034-0.22406
   6   2  -6 2940.82  271.63   1-0.48201-0.86387-0.57211-0.19871-0.66358-0.46284
  -6  -2  -7 4459.26  332.72   1-0.10586 0.10772-0.98906-0.77498-0.10266-0.62273
  -6   2  -7 4450.03  331.23   1-0.14795-0.19345-0.97745-0.87664 0.15064-0.44053
   6   2  -7 4591.81  339.33   1-0.19309-0.58849-0.83328-0.41533 0.51802 0.69366
  -6   2   7 4539.13  314.76   1-0.18634-0.04823-0.15745-0.68857 0.96978 0.72356
  -6  -2   7 4478.52  308.36   1-0.18564 0.21051-0.15005-0.56743 0.97109 0.79605
  -6  -2   7 4459.11  323.84   1-0.57290-0.17813 0.22294-0.19549-0.78871-0.96438
   6  -2  -7 4479.88  321.73   1-0.58365-0.71976-0.11712 0.41453-0.80351-0.55686
   6   2   7 4994.24  385.64   1-0.53463-0.74721-0.41527-0.62879-0.73601-0.21511
   6   2  -7 5013.35  384.14   1-0.46870-0.86358-0.60329-0.18475-0.64525-0.46913
  -6  -2  -7 4145.53  314.12   1-0.06188 0.15084-0.99444-0.78097-0.08519-0.60607
  -6  -2  -816838.92  849.36   1-0.09988 0.10072-0.98579-0.72656-0.13503-0.67967
  -6   2  -815399.68  794.72   1-0.14147-0.19999-0.98401-0.83807 0.10818-0.50756
   6   2  -815636.99  799.25   1-0.19763-0.60608-0.79681-0.33370 0.57099 0.72201
  -6   2   814803.57  726.18   1-0.17787-0.02655-0.07378-0.64998 0.98128 0.75948
  -6  -2   816295.76  793.07   1-0.17383 0.23553-0.03765-0.50004 0.98405 0.83335
   6  -2  -815504.94  794.98   1-0.57653-0.72567-0.19398 0.38283-0.79370-0.57168
   6   2   817827.48  941.39   1-0.54403-0.74360-0.37823-0.63691-0.74897-0.20344
   6   2  -817444.66  919.83   1-0.45548-0.86341-0.63193-0.16824-0.62705-0.47562
  -6  -2  -816553.38  853.73   1-0.09606 0.10365-0.98655-0.72794-0.13224-0.67776
  -6  -2  -9 7407.98  436.29   1-0.09521 0.09242-0.98253-0.67816-0.15986-0.72908
  -6   2  -9 7063.45  431.31   1-0.13593-0.20748-0.98802-0.79696 0.07304-0.56727
  -6   2   9 7362.80  405.82   1-0.16861-0.00416 0.00633-0.61505 0.98566 0.78847
  -6  -2   9 8411.62  469.81   1-0.16090 0.26160 0.06675-0.44082 0.98470 0.85862
   6  -2  -9 7086.61  411.26   1-0.56691-0.72908-0.26357 0.35840-0.78046-0.58307
   6   2   9 8139.61  490.09   1-0.55218-0.73873-0.34237-0.64657-0.76018-0.19028
   6   2  -9 7924.82  478.50   1-0.44229-0.86324-0.65849-0.14966-0.60890-0.48209
  -6  -2  -9 7279.04  445.04   1-0.11925 0.06743-0.97919-0.67544-0.16418-0.73432
  -6  -2 -10 2700.94  240.07   1-0.09170 0.08295-0.97970-0.63018-0.17821-0.77200
  -6   2 -10 2065.78  202.97   1-0.13134-0.21591-0.99032-0.75414 0.04468-0.62019
  -6   2  10 2575.52  214.90   1-0.15883 0.01877 0.08225-0.58431 0.98387 0.81130
  -6  -2  10 3508.12  275.78   1-0.14746 0.28820 0.16205-0.39070 0.97570 0.87423
   6  -2 -10 2622.12  225.73   1-0.55543-0.73063-0.32678 0.34035-0.76465-0.59188
   6   2 -10 2327.68  226.61   1-0.42898-0.86294-0.68350-0.12953-0.59058-0.48840
  -6  -2 -11 1716.33  199.02   1-0.08924 0.07244-0.97752-0.58285-0.19097-0.80933
  -6   2 -11 1767.43  185.83   1-0.12769-0.22528-0.99155-0.71025 0.02252-0.66692
  -6   2  11 2275.92  194.17   1-0.14867 0.04207 0.15392-0.55783 0.97683 0.82888
   6  -2 -11 1689.54  169.17   1-0.54250-0.73096-0.38456 0.32766-0.74685-0.59860
   6   2 -11 1983.87  193.38   1-0.41548-0.86245-0.70725-0.10812-0.57198-0.49444
  -6  -2 -1210860.79  521.87   1-0.08770 0.06100-0.97608-0.53626-0.19890-0.84183
  -6   2 -12 9796.91  477.44   1-0.12491-0.23553-0.99214-0.66571 0.00595-0.70805
  -6   2  1210075.88  428.28   1-0.13826 0.06587 0.22140-0.53547 0.96533 0.84197
   6  -2 -1210783.90  490.43   1-0.52849-0.72997-0.43740 0.31996-0.72757-0.60395
   6   2 -1211637.26  521.24   1-0.40171-0.86170-0.72990-0.08564-0.55304-0.50012
  -6  -2 -13 4208.48  297.60   1-0.08697 0.04875-0.97538-0.49042-0.20261-0.87011
  -6   2 -13 4465.79  320.39   1-0.12296-0.24660-0.99239-0.62084-0.00555-0.74414
  -6   2  13 4379.98  280.42   1-0.12768 0.08961 0.28500-0.51705 0.94998 0.85124
   6  -2 -13 4397.22  309.01   1-0.51359-0.72809-0.48608 0.31643-0.70706-0.60806
   6   2 -13 5240.68  348.28   1-0.38764-0.86064-0.75161-0.06220-0.53366-0.50538
  -6  -4   010318.57  484.28   1-0.17509 0.25820-0.92017-0.96535 0.35018 0.03772
  -6   4   0 8793.15  563.38   1-0.20704-0.28981-0.64238-0.91408 0.73788 0.28363
   6  -4   010621.08  529.25   1-0.44975-0.36522 0.64369 0.91615-0.61917-0.16514
   6   4  -1 1422.94  145.68   1-0.06554-0.51231-0.94907-0.85855-0.30816-0.02033
  -6  -4  -1 1233.07  131.12   1-0.15963 0.26063-0.95963-0.95965 0.23155-0.10551
  -6  -4   1 1213.08  124.86   1-0.18940 0.25693-0.85691-0.94725 0.47940 0.19156
  -6   4  -1 1363.69  141.17   1-0.20469-0.30121-0.70585-0.93254 0.67814 0.19905
  -6  -4  -1 1216.07  126.72   1 0.02929 0.44938 0.88199 0.88330 0.47034 0.13352
   6  -4   1 1344.89  144.25   1-0.40814-0.31061 0.71951 0.94688-0.56188-0.08322
   6  -4  -1 1275.59  140.06   1-0.48713-0.41560 0.55943 0.87696-0.67062-0.24123
   6   4  -211126.67  535.09   1-0.08465-0.54439-0.97306-0.83740-0.21442 0.04883
  -6  -4  -211241.06  533.10   1-0.14449 0.26295-0.98121-0.93603 0.12783-0.23386
  -6   4  -210913.70  520.37   1-0.20091-0.31048-0.76250-0.94404 0.61500 0.11130
  -6  -4   210741.25  498.09   1-0.20065 0.25872-0.76558-0.90107 0.61124 0.34802
  -6  -4  -210917.19  513.35   1 0.01323 0.42015 0.84398 0.89046 0.53621 0.17477
   6  -4  -211095.96  539.52   1-0.51894-0.46043 0.46935 0.83196-0.71442-0.30956
   6   4  -3  704.49  105.37   1-0.10392-0.57664-0.98811-0.80730-0.11324 0.12544
  -6  -4  -3  465.95   99.38   1-0.13059 0.26383-0.99062-0.90032 0.04012-0.34613
  -6   4  -3  687.90  111.33   1-0.19598-0.31859-0.81124-0.94762 0.55088 0.02257
  -6  -4   3  489.76   85.57   1-0.20693 0.26576-0.64673-0.82656 0.73410 0.49614
  -6   4   3  645.68  107.92   1-0.20442-0.24785-0.42028-0.82754 0.88406 0.50372
  -6  -4  -3  468.47   90.80   1-0.00164 0.39210 0.80444 0.89609 0.59403 0.20797
   6  -4  -3  457.48  100.92   1-0.54453-0.49903 0.37614 0.78388-0.74966-0.36943
  -6  -4  -4 7507.69  487.65   1-0.11838 0.26302-0.99244-0.85702-0.03226-0.44309
   6   4  -4 8027.10  513.27   1-0.12242-0.60800-0.99243-0.76686-0.00876 0.20553
  -6   4  -4 7704.08  499.32   1-0.19022-0.32588-0.85200-0.94316 0.48774-0.06519
  -6  -4   4 7647.16  475.52   1-0.20705 0.27875-0.50395-0.72896 0.83854 0.62522
  -6   4   4 7872.84  496.57   1-0.20046-0.23074-0.34148-0.79391 0.91825 0.56253
   6   4   4 7658.10  484.14   1-0.48153-0.86257 0.57327 0.43897-0.66292-0.25151
   6  -4  -4 7489.54  486.08   1-0.56374-0.53124 0.28262 0.73549-0.77609-0.42051
   6   4  -4 7880.08  530.63   1-0.22581-0.71091-0.92323-0.69665-0.31087-0.09627
  -6  -4  -5  925.27  137.75   1-0.10807 0.26084-0.99001-0.80964-0.09049-0.52577
   6   4  -5 1065.10  133.22   1-0.13958-0.63819-0.98553-0.71483 0.09613 0.28586
  -6   4  -5  989.40  138.30   1-0.18401-0.33270-0.88503-0.93103 0.42760-0.14995
  -6  -4   5 1021.68  123.86   1-0.20088 0.29805-0.34877-0.61891 0.91542 0.72670
  -6   4   5 1014.63  132.08   1-0.19521-0.21237-0.26271-0.76033 0.94492 0.61383
   6   4   5  932.75  122.16   1-0.56697-0.93506 0.26322 0.08356-0.78054-0.34450
   6  -4  -5  890.21  130.80   1-0.57687-0.55750 0.19103 0.68902-0.79417-0.46306
   6   4  -5  998.59  148.94   1-0.26673-0.76484-0.89107-0.61935-0.36720-0.17723
  -6  -4  -6 8583.25  526.17   1-0.09946 0.25647-0.98552-0.76000-0.13732-0.59717
   6   4  -6 8012.58  469.29   1-0.15458-0.66620-0.96837-0.65255 0.19585 0.36102
  -6   4  -6 9220.73  538.55   1-0.17767-0.33941-0.91115-0.91198 0.37178-0.23038
  -6   4   6 9306.68  499.78   1-0.18887-0.19291-0.18514-0.72794 0.96439 0.65794
   6   4   6 8794.62  491.72   1-0.58168-0.93674 0.14269-0.08247-0.80079-0.34014
   6  -4  -6 8815.72  491.07   1-0.58458-0.57823 0.10287 0.64601-0.80478-0.49830
   6   4  -6 9294.41  553.43   1-0.28811-0.79923-0.87159-0.55472-0.39664-0.23129
  -6  -4  -7 1138.21  154.95   1-0.09251 0.25044-0.98038-0.70971-0.17404-0.65846
   6   4  -7 1264.41  143.79   1-0.16720-0.69177-0.94301-0.58170 0.28769 0.42786
  -6   4  -7 1129.10  151.73   1-0.17151-0.34628-0.93132-0.88699 0.32128-0.30549
  -6   4   7 1063.88  125.32   1-0.18167-0.17253-0.10984-0.69777 0.97720 0.69523
   6   4   7 1062.29  136.51   1-0.58578-0.92782 0.08059-0.18973-0.80644-0.32115
   6  -4  -7 1029.63  137.57   1-0.58759-0.59427 0.01918 0.60747-0.80892-0.52708
   6   4  -7 1123.45  159.06   1-0.29910-0.82324-0.86080-0.49879-0.41177-0.27106
  -6  -4  -8 3609.98  270.98   1-0.08705 0.24293-0.97546-0.65965-0.20223-0.71122
  -6   4  -8 3682.70  274.83   1-0.16575-0.35356-0.94656-0.85707 0.27666-0.37472
  -6   4   8 3366.34  220.81   1-0.17374-0.15146-0.03688-0.67000 0.98409 0.72674
   6  -4  -8 3495.63  254.81   1-0.58665-0.60636-0.05954 0.57388-0.80764-0.55043
   6   4  -8 3646.94  287.61   1-0.30380-0.84096-0.85602-0.44886-0.41824-0.30216
  -6  -4  -9  970.66  154.87   1-0.08291 0.23409-0.97122-0.61027-0.22324-0.75681
  -6   4  -9 1204.40  164.12   1-0.16054-0.36139-0.95786-0.82321 0.23815-0.43784
  -6   4   9 1233.95  142.18   1-0.16527-0.12984 0.03316-0.64513 0.98569 0.75295
   6  -4  -9  939.46  134.01   1-0.58247-0.61519-0.13304 0.54557-0.80188-0.56911
   6   4  -9 1283.39  174.49   1-0.30433-0.85450-0.85547-0.40318-0.41897-0.32752
  -6  -4 -10 5731.41  311.01   1-0.07993 0.22410-0.96792-0.56181-0.23818-0.79632
  -6   4 -10 5338.70  297.25   1-0.15602-0.36987-0.96605-0.78653 0.20590-0.49452
  -6   4  10 6646.86  313.38   1-0.15637-0.10780 0.10014-0.62333 0.98260 0.77448
   6  -4 -10 5534.68  275.73   1-0.57561-0.62136-0.20175 0.52202-0.79244-0.58429
   6   4 -10 5658.49  333.86   1-0.30189-0.86507-0.85797-0.36053-0.41561-0.34879
  -6  -4 -11  735.58  155.41   1-0.07796 0.21309-0.96563-0.51437-0.24795-0.83066
  -6   4 -11  504.86  133.81   1-0.15218-0.37905-0.97196-0.74731 0.17926-0.54574
  -6   4  11  785.22  154.58   1-0.14716-0.08544 0.16404-0.60462 0.97541 0.79191
   6  -4 -11  719.97  135.27   1-0.56656-0.62534-0.26576 0.50317-0.77998-0.59645
   6   4 -11  553.11  127.49   1-0.29721-0.87341-0.86268-0.32010-0.40917-0.36698
  -6  -4 -12 4088.80  298.69   1-0.07689 0.20119-0.96433-0.46793-0.25326-0.86055
  -6   4 -12 3836.30  287.94   1-0.14906-0.38896-0.97610-0.70633 0.15812-0.59144
  -6   4  12 3974.89  265.69   1-0.13770-0.06260 0.22487-0.58897 0.96460 0.80572
   6  -4 -12 3952.91  277.75   1-0.55571-0.62751-0.32541 0.48868-0.76504-0.60614
   6   4 -12 4634.49  321.70   1-0.29077-0.87998-0.86902-0.28129-0.40031-0.38274
  -6   6   0 2504.19  201.16   1-0.20720-0.41900-0.51176-0.84032 0.83376 0.34391
  -6  -6  -1 8672.14  463.79   1-0.15428 0.39547-0.96884-0.91212 0.19376-0.10781
  -6   6  -1 7881.23  459.13   1-0.20780-0.43272-0.57446-0.85784 0.79171 0.27722
  -6   6   1 8064.08  525.72   1-0.20541-0.40410-0.44594-0.81969 0.87117 0.40596
   6  -6   1 7593.97  508.93   1-0.42300-0.19607 0.69422 0.97820-0.58234-0.06838
  -6  -6  -216153.77  815.48   1-0.13792 0.39881-0.98674-0.88490 0.08554-0.24060
  -6   6  -215741.66  808.46   1-0.20724-0.44527-0.63299-0.87119 0.74589 0.20678
  -6   6   216263.40  836.14   1-0.20247-0.38802-0.37811-0.79705 0.90334 0.46276
   6  -6   214399.19  777.05   1-0.38873-0.14881 0.74998 0.98885-0.53516 0.00341
  -6  -6  -3 7011.00  406.73   1-0.12341 0.40030-0.99235-0.84539-0.00294-0.35365
  -6   6  -3 6205.85  375.77   1-0.20562-0.45742-0.68602-0.87908 0.69791 0.13409
  -6   6   3 6309.95  369.02   1-0.19846-0.37089-0.30928-0.77340 0.93002 0.51407
  -6  -6  -4 1531.06  162.30   1-0.11115 0.40010-0.99109-0.79928-0.07333-0.44839
  -6   6  -4 1853.43  175.73   1-0.20305-0.46790-0.73386-0.88175 0.64824 0.05980
  -6   6   4 1861.35  171.29   1-0.19350-0.35281-0.24040-0.74970 0.95118 0.55987
  -6  -6  -5 7476.59  437.20   1-0.10084 0.39743-0.98638-0.74943-0.12988-0.52952
  -6   6  -5 6240.42  390.96   1-0.19975-0.47764-0.77569-0.87843 0.59865-0.01439
  -6   6   5 6157.16  361.28   1-0.18771-0.33389-0.17223-0.72671 0.96700 0.60032
  -6  -6  -6 9736.85  546.28   1-0.09247 0.39283-0.98035-0.69825-0.17422-0.59843
  -6   6  -6 9165.32  543.84   1-0.19595-0.48688-0.81152-0.86910 0.55048-0.08718
  -6   6   6 7327.88  421.30   1-0.18122-0.31426-0.10548-0.70513 0.97776 0.63562
  -6  -6  -7 7878.67  355.38   1-0.08582 0.38650-0.97425-0.64700-0.20848-0.65726
  -6   6  -7 7153.79  346.70   1-0.19185-0.49582-0.84168-0.85400 0.50473-0.15755
   6   6  -7 7545.49  353.10   1-0.07361-0.72697-0.99212-0.68665-0.10134 0.00402
  -6  -6  -8 1205.41  156.00   1-0.08068 0.37867-0.96878-0.59638-0.23440-0.70776
  -6   6  -8 1401.40  158.98   1-0.18770-0.50471-0.86647-0.83363 0.46259-0.22430
   6   6  -8 1511.03  165.37   1-0.10488-0.77125-0.98394-0.63333-0.14439-0.06365
  -6  -6  -9 3066.15  221.27   1-0.07686 0.36952-0.96430-0.54675-0.25341-0.75133
  -6   6  -9 2933.02  223.15   1-0.18368-0.51373-0.88655-0.80855 0.42460-0.28690
  -6   6   9 3543.95  236.76   1-0.15863-0.25223 0.08371-0.65149 0.98378 0.71549
   6   6  -9 3219.89  246.85   1-0.12601-0.80540-0.97674-0.58098-0.17348-0.11738
  -6  -6 -10 7393.18  429.48   1-0.07417 0.35923-0.96094-0.49825-0.26660-0.78910
  -6   6 -10 7434.76  436.31   1-0.17993-0.52302-0.90255-0.77939 0.39117-0.34494
   6   6 -10 7643.35  465.47   1-0.13992-0.83232-0.97124-0.53034-0.19262-0.16115
  -6  -6 -11 5491.35  351.91   1-0.07247 0.34795-0.95874-0.45090-0.27488-0.82195
  -6   6 -11 4653.10  318.95   1-0.17658-0.53270-0.91508-0.74676 0.36253-0.39819
  -6   8   0 7594.95  356.25   1-0.20159-0.54240-0.36130-0.74673 0.91039 0.38495
   6  -8   0 7844.89  330.03   1-0.47084-0.12753 0.59844 0.98410-0.64820-0.12359
  -6   8  -1 2351.35  185.19   1-0.20437-0.55831-0.41889-0.75913 0.88473 0.33465
  -6   8   1 2334.22  179.15   1-0.19801-0.52570-0.30244-0.73306 0.93237 0.43155
   6  -8   1 2131.45  178.93   1-0.44485-0.08853 0.65349 0.99406-0.61242-0.06317
   6  -8  -1 2159.06  178.68   1-0.49513-0.16483 0.53869 0.96944-0.68164-0.18167
  -6   8  -2  291.30  107.44   1-0.20633-0.57339-0.47453-0.76958 0.85571 0.28099
  -6   8   2  301.13   95.72   1-0.19370-0.50827-0.24300-0.71880 0.95048 0.47431
   6  -8   2  307.27  118.88   1-0.41777-0.04845 0.70333 0.99882-0.57514-0.00126
   6  -8  -2  314.62  112.35   1-0.51714-0.19981 0.47506 0.95088-0.71194-0.23643
  -6   8  -3 2383.63  189.38   1-0.20746-0.58763-0.52748-0.77735 0.82384 0.22449
  -6   8   3 2251.34  172.50   1-0.18873-0.49018-0.18354-0.70453 0.96472 0.51318
   6  -8   3 2272.97  183.14   1-0.39025-0.00794 0.74770 0.99809-0.53725 0.06125
   6  -8  -3 2551.48  193.50   1-0.53650-0.23217 0.40820 0.92914-0.73860-0.28772
  -6   8  -4 8249.13  357.62   1-0.20780-0.60109-0.57710-0.78178 0.78978 0.16580
  -6   8   4 7804.12  323.55   1-0.18315-0.47149-0.12456-0.69073 0.97516 0.54825
   6  -8  -4 8276.63  347.68   1-0.55286-0.26154 0.33916 0.90523-0.76112-0.33488
  -6   8  -5 2305.93  187.41   1-0.20742-0.61383-0.62282-0.78232 0.75436 0.10573
  -6   8   5 2025.77  179.75   1-0.17707-0.45228-0.06646-0.67782 0.98195 0.57964
   6  -8  -5 2300.33  189.70   1-0.56605-0.28774 0.26890 0.88009-0.77927-0.37768
  -6   8  -6  475.53  114.76   1-0.20644-0.62656-0.66377-0.77802 0.71887 0.04570
  -6   8   6  436.61  112.36   1-0.17053-0.43260-0.00952-0.66607 0.98530 0.60761
   6  -8  -6  513.63  133.53   1-0.57603-0.31082 0.19826 0.85468-0.79301-0.41582
  -6   8  -7  948.86  144.57   1-0.20495-0.63812-0.70070-0.76980 0.68337-0.01441
  -6   8   7  975.77  145.20   1-0.16362-0.41254 0.04606-0.65567 0.98544 0.63237
   6  -8  -7  863.31  138.56   1-0.58286-0.33068 0.12806 0.82962-0.80241-0.44985
  -6   8  -8 5263.63  332.95   1-0.20310-0.64932-0.73304-0.75697 0.64914-0.07325
  -6   8   8 6075.44  362.30   1-0.15637-0.39215 0.10016-0.64676 0.98260 0.65415
   6  -8  -8 5116.85  303.76   1-0.58667-0.34752 0.05893 0.80565-0.80767-0.47974
  -6  10   0  574.00  113.27   1-0.18958-0.65942-0.19319-0.63549 0.96267 0.40163
  -7  -1   012214.20  572.85   1-0.19254 0.07611-0.83708-0.99368 0.51207 0.08245
  -7   1   012334.45  598.14   1-0.19972-0.06026-0.77599-0.98926 0.59828 0.13316
   7  -1   011994.44  567.28   1-0.50216-0.64076 0.51953 0.73362-0.69131-0.22632
   7   1   011614.61  561.88   1-0.56591-0.83397 0.26974 0.42714-0.77908-0.34934
   7   1  -1 2887.93  201.62   1-0.13218-0.41392-0.98997-0.78838 0.04982 0.45510
  -7  -1  -1 3119.90  218.99   1-0.18388 0.07172-0.88562-0.99703 0.42644-0.02779
  -7   1  -1 3197.88  224.87   1-0.19368-0.06726-0.82901-0.99712 0.52461 0.03488
  -7  -1   1 3064.01  208.73   1-0.19973 0.08196-0.77594-0.97770 0.59834 0.19334
  -7   1   1 3251.36  221.33   1-0.20429-0.05178-0.71343-0.97186 0.67027 0.22977
   7  -1   1 3001.34  216.17   1-0.45439-0.57999 0.63419 0.80320-0.62555-0.13593
   7  -1  -1 2912.00  201.70   1-0.53918-0.69083 0.39786 0.65698-0.74228-0.30185
   7   1  -1 3161.19  227.46   1-0.58489-0.86605 0.09754 0.29985-0.80522-0.40004
   7   1   1 2805.14  196.43   1-0.08432-0.33961-0.98965-0.87747-0.11608 0.33866
   7   1  -2 4737.86  273.39   1-0.14596-0.44072-0.97969-0.73297 0.13746 0.51817
  -7  -1  -2 6573.87  355.72   1-0.17442 0.06814-0.92236-0.98861 0.34470-0.13414
  -7   1  -2 5139.30  304.97   1-0.18658-0.07321-0.87243-0.99534 0.45170-0.06265
  -7  -1   2 6255.29  332.23   1-0.20487 0.08987-0.70236-0.94928 0.68169 0.30131
  -7   1   2 4873.02  280.48   1-0.20703-0.04081-0.64266-0.94578 0.73764 0.32221
   7  -1   2 6168.35  345.81   1-0.39857-0.51116 0.73488 0.85879-0.54871-0.03445
   7   1   2 4621.72  362.55   1-0.45309-0.69507 0.63688 0.70420-0.62376-0.14480
   7  -1  -2 6173.54  339.24   1-0.56483-0.72949 0.27620 0.58045-0.77760-0.36181
   7   1  -2 4957.67  313.43   1-0.58707-0.88125-0.04624 0.20120-0.80821-0.42766
   7   1   2 4767.03  284.01   1-0.19982-0.44210-0.94042-0.87338-0.27509 0.20428
  -7  -1  -3 4680.41  289.23   1-0.16475 0.06478-0.94890-0.96999 0.26914-0.23432
  -7   1  -3 4156.53  269.27   1-0.17886-0.07853-0.90671-0.98446 0.38193-0.15704
  -7  -1   3 4572.91  265.87   1-0.20750 0.10086-0.61820-0.90965 0.75813 0.40293
  -7   1   3 3894.67  245.26   1-0.20779-0.02845-0.56406-0.91237 0.79915 0.40836
   7  -1  -3 4760.74  284.47   1-0.58009-0.75787 0.16036 0.50960-0.79860-0.40733
   7   1  -3 4019.25  267.20   1-0.57997-0.88720-0.16163 0.13089-0.79843-0.44241
   7   1   3 3687.14  244.10   1-0.28946-0.51873-0.87028-0.84839-0.39850 0.10550
   7  -1   3 4397.42  259.80   1-0.11944-0.21949-0.97912-0.90069-0.16444 0.37491
  -7  -1  -415126.73  881.14   1-0.15536 0.06127-0.96713-0.94310 0.20129-0.32681
  -7   1  -415348.96  898.93   1-0.17097-0.08367-0.93290-0.96548 0.31695-0.24663
  -7  -1   415198.26  881.97   1-0.20742 0.11405-0.52470-0.86133 0.82562 0.49506
  -7   1   414859.53  869.50   1-0.20648-0.01403-0.48014-0.87362 0.85254 0.48638
  -7   1   414700.94  838.07   1-0.40033-0.20972 0.73211 0.33769-0.55113-0.91759
   7  -1  -415792.94  913.15   1-0.58686-0.77767 0.05337 0.44776-0.80792-0.44128
   7   1  -414598.66  902.33   1-0.56835-0.88861-0.25448 0.08321-0.78244-0.45104
   7   1   413989.13  836.93   1-0.35560-0.57186-0.79616-0.81941-0.48955 0.03907
   7  -1   414770.82  847.67   1-0.19134-0.27837-0.94551-0.91223-0.26341 0.30056
  -7  -1  -5 1866.08  182.71   1-0.14659 0.05701-0.97899-0.90984 0.14165-0.41101
  -7   1  -5 1856.34  186.20   1-0.16324-0.08899-0.95226-0.93969 0.25795-0.33024
  -7  -1   5 1947.81  174.87   1-0.20464 0.12994-0.42554-0.80735 0.88149 0.57557
  -7   1   5 1913.08  175.95   1-0.20321 0.00238-0.39304-0.83168 0.89678 0.55524
  -7   1   5 1819.35  165.28   1-0.43834-0.23472 0.66610 0.22658-0.60346-0.94528
   7  -1  -5 1949.25  185.43   1-0.58714-0.79097-0.04342 0.39610-0.80831-0.46631
   7   1  -5 1861.33  194.73   1-0.55469-0.88798-0.33040 0.05245-0.76364-0.45686
   7   1   5 1802.49  186.41   1-0.40416-0.60741-0.72598-0.79438-0.55641-0.00314
   7  -1   5 1771.67  166.48   1-0.25361-0.32764-0.90209-0.91395-0.34915 0.23946
  -7  -1  -6 3918.23  275.46   1-0.13868 0.05191-0.98620-0.87192 0.09036-0.48687
  -7   1  -6 3222.32  244.63   1-0.15599-0.09468-0.96609-0.90847 0.20572-0.40706
  -7   1   6 3472.78  239.64   1-0.19816 0.02054-0.30465-0.78848 0.93161 0.61471
  -7  -1   6 4081.92  263.27   1-0.19940 0.14833-0.32398-0.75094 0.92480 0.64349
   7  -1  -6 4087.86  280.03   1-0.58271-0.79957-0.13004 0.35462-0.80220-0.48468
   7   1  -6 3432.08  272.61   1-0.54023-0.88654-0.39371 0.03446-0.74373-0.46135
   7   1   6 3399.69  266.19   1-0.44053-0.63076-0.66191-0.77545-0.60647-0.02857
   7  -1   6 3679.94  250.10   1-0.30661-0.36762-0.85311-0.91012-0.42211 0.19113
  -7  -1  -7 3735.19  272.36   1-0.13173 0.04583-0.99016-0.83076 0.04706-0.55473
  -7   1   7 3444.77  238.66   1-0.19159 0.04024-0.21678-0.74579 0.95723 0.66496
  -7  -1   7 3753.14  249.75   1-0.19208 0.16878-0.22267-0.69481 0.95578 0.69910
   7  -1  -7 3807.51  272.39   1-0.57488-0.80478-0.20767 0.32214-0.79143-0.49853
   7   1  -7 3640.75  284.75   1-0.52535-0.88468-0.44823 0.02509-0.72324-0.46550
   7   1   7 3587.17  275.72   1-0.46846-0.64550-0.60383-0.76257-0.64492-0.04238
  -7  -1  -811884.00  616.04   1-0.12580 0.03874-0.99199-0.78746 0.01122-0.61514
  -7   1   811217.62  572.33   1-0.18377 0.06117-0.13077-0.70497 0.97422 0.70659
  -7  -1   811530.06  606.34   1-0.18309 0.19088-0.12392-0.64125 0.97525 0.74320
   7  -1  -811513.33  612.93   1-0.56466-0.80758-0.27726 0.29772-0.77735-0.50908
   7   1  -812605.89  686.16   1-0.51032-0.88267-0.49596 0.02250-0.70255-0.46943
   7   1   812682.12  709.56   1-0.49063-0.65465-0.55048-0.75437-0.67545-0.04829
  -7  -1  -9  930.48  164.31   1-0.12087 0.03065-0.99250-0.74285-0.01781-0.66874
  -7   1  -9  708.25  137.59   1-0.13845-0.11621-0.98636-0.79337 0.08895-0.59753
  -7   1   9  740.70  106.41   1-0.17502 0.08314-0.04808-0.66732 0.98338 0.74011
  -7  -1   9  857.32  110.30   1-0.17294 0.21426-0.02990-0.59224 0.98447 0.77675
   7  -1  -9  936.49  139.07   1-0.55270-0.80865-0.33992 0.28021-0.76089-0.51725
   7   1  -9  870.84  149.92   1-0.49519-0.88057-0.53853 0.02509-0.68173-0.47324
  -7  -1 -10 2599.50  213.66   1-0.11692 0.02222-0.99230-0.69749-0.04068-0.71624
  -7   1 -10 1876.47  184.74   1-0.13424-0.12501-0.98897-0.75085 0.06253-0.64852
  -7   1  10 1839.76  149.78   1-0.16546 0.10584 0.03162-0.63279 0.98570 0.76705
  -7  -1  10 2839.38  196.48   1-0.16183 0.23850 0.05973-0.54778 0.98500 0.80190
   7  -1 -10 2595.62  207.46   1-0.53946-0.80860-0.39676 0.26855-0.74267-0.52348
   7   1 -10 2070.09  206.17   1-0.47997-0.87837-0.57705 0.03171-0.66078-0.47691
  -7  -1 -11 3309.29  251.36   1-0.11385 0.01231-0.99179-0.65183-0.05812-0.75825
  -7   1 -11 2837.57  243.06   1-0.13084-0.13464-0.99052-0.70728 0.04163-0.69398
  -7   1  11 3405.61  235.89   1-0.15534 0.12911 0.10755-0.60205 0.98198 0.78794
   7  -1 -11 3328.76  241.10   1-0.52528-0.80744-0.44848 0.26197-0.72314-0.52858
   7   1 -11 3135.09  246.10   1-0.46463-0.87605-0.61233 0.04158-0.63965-0.48041
  -7   1 -12 5237.73  347.05   1-0.12823-0.14505-0.99140-0.66304 0.02579-0.73439
  -7   1  12 6167.64  352.24   1-0.14482 0.15302 0.17950-0.57519 0.97303 0.80357
   7  -1 -12 6493.53  402.19   1-0.51033-0.80551-0.49593 0.25968-0.70257-0.53263
   7   1 -12 6340.87  388.23   1-0.44909-0.87356-0.64503 0.05400-0.61825-0.48369
   7   3   0 2677.72  198.76   1-0.07855-0.47683-0.96632-0.86624-0.24503 0.14914
  -7  -3   0 2705.37  195.27   1-0.18587 0.21197-0.87602-0.97595 0.44499 0.05087
  -7   3   0 2653.34  193.79   1-0.20536-0.19509-0.69197-0.96191 0.69209 0.19147
   7  -3   0 2742.27  207.08   1-0.47381-0.48302 0.59161 0.86231-0.65229-0.15200
   7   3  -1 5623.22  379.50   1-0.09486-0.50611-0.98226-0.83703-0.16172 0.20787
  -7  -3  -1 4720.48  327.75   1-0.17498 0.20982-0.92051-0.97527 0.34933-0.06939
  -7  -3   1 4543.20  311.28   1-0.19544 0.21544-0.81559-0.96068 0.54460 0.17511
  -7   3   1 5326.68  363.24   1-0.20731-0.18323-0.62957-0.94437 0.74877 0.27310
   7  -3   1 4570.20  338.76   1-0.43406-0.43027 0.67415 0.89977-0.59757-0.07265
   7  -3  -1 4538.82  325.82   1-0.50841-0.53062 0.50161 0.81739-0.69992-0.22427
   7   3  -2 9885.66  607.79   1-0.11080-0.53503-0.99098-0.80061-0.07529 0.26973
  -7  -3  -2 9856.67  596.34   1-0.16366 0.20811-0.95136-0.96096 0.26101-0.18232
  -7  -3   2 9566.87  577.16   1-0.20276 0.22117-0.73817-0.92841 0.64342 0.29854
  -7   3   2 9776.55  617.03   1-0.20777-0.17059-0.56099-0.92097 0.80132 0.35029
   7  -3   2 9423.83  581.04   1-0.39082-0.37402 0.74683 0.92734-0.53804 0.01150
   7  -3  -2 9596.78  597.14   1-0.53675-0.57200 0.40724 0.76809-0.73894-0.28783
   7   3  -2 9347.87  617.16   1-0.37038-0.79394-0.77641-0.58534-0.50989-0.16438
   7   3  -3 1985.86  187.37   1-0.12586-0.56293-0.99197-0.75680 0.01160 0.33219
  -7  -3  -3 1604.94  169.11   1-0.15260 0.20634-0.97136-0.93579 0.18212-0.28585
  -7  -3   3 1524.32  146.90   1-0.20697 0.23042-0.64515-0.87974 0.73548 0.41588
  -7   3   3 1891.01  185.61   1-0.20669-0.15638-0.48802-0.89318 0.84800 0.42162
   7  -3  -3 1575.47  163.70   1-0.55847-0.60672 0.31143 0.71740-0.76884-0.34236
   7   3  -3 1054.03  181.72   1-0.40121-0.83779-0.73070-0.49448-0.55235-0.23147
   7   3  -4 1242.51  143.34   1-0.13981-0.58990-0.98536-0.70506 0.09755 0.39357
  -7  -3  -4 1244.66  146.54   1-0.14227 0.20365-0.98331-0.90262 0.11334-0.37920
  -7   3  -4 1171.25  147.72   1-0.18648-0.22838-0.87295-0.96219 0.45074-0.14835
  -7  -3   4 1162.90  124.76   1-0.20759 0.24291-0.53772-0.81749 0.81716 0.52219
  -7   3   4 1207.67  144.06   1-0.20408-0.14066-0.41207-0.86242 0.88800 0.48625
   7  -3  -4 1253.04  145.41   1-0.57370-0.63496 0.21696 0.66805-0.78980-0.38797
   7   3   4 1084.81  141.66   1-0.58319-0.92868-0.12359-0.20383-0.80287-0.30984
   7   3  -4 1016.47  159.42   1-0.40987-0.85946-0.71666-0.43530-0.56426-0.26802
  -7  -3  -5 6716.45  394.68   1-0.13296 0.19993-0.98961-0.86379 0.05464-0.46247
   7   3  -5 7817.78  441.56   1-0.15222-0.61534-0.97189-0.64646 0.17957 0.45103
  -7   3  -5 7632.12  438.97   1-0.18041-0.23536-0.90062-0.94470 0.39537-0.22833
  -7  -3   5 7227.50  407.70   1-0.20446 0.25915-0.42115-0.74611 0.88364 0.61331
  -7   3   5 7711.29  424.31   1-0.20005-0.12348-0.33460-0.83011 0.92087 0.54374
   7  -3  -5 6921.15  405.69   1-0.58302-0.65743 0.12585 0.62202-0.80264-0.42528
   7   3   5 6537.14  417.82   1-0.57803-0.91048-0.18065-0.30605-0.79576-0.27811
   7   3  -5 6637.87  463.49   1-0.41060-0.87320-0.71545-0.38895-0.56526-0.29365
  -7  -3  -6 7396.84  440.63   1-0.12483 0.19504-0.99216-0.82122 0.00544-0.53623
   7   3  -6 7250.05  427.13   1-0.16305-0.63913-0.95267-0.58178 0.25656 0.50301
  -7   3  -6 6937.95  420.29   1-0.17439-0.24238-0.92245-0.92137 0.34447-0.30384
  -7  -3   6 8065.47  453.53   1-0.19789 0.27886-0.30067-0.67076 0.93296 0.68724
  -7   3   6 7048.34  409.55   1-0.19476-0.10507-0.25677-0.79746 0.94664 0.59414
   7  -3  -6 7416.19  421.84   1-0.58724-0.67467 0.03930 0.58062-0.80845-0.45572
   7   3  -6 6449.64  429.63   1-0.40733-0.88295-0.72084-0.34919-0.56077-0.31378
  -7  -3  -7  737.48  153.36   1-0.11789 0.18896-0.99240-0.77634-0.03507-0.60132
  -7   3  -7  826.13  133.71   1-0.16863-0.24965-0.93933-0.89309 0.29868-0.37424
   7   3  -7  873.98  122.58   1-0.17195-0.66107-0.93001-0.51397 0.32479 0.54663
  -7   3   7  842.70  121.19   1-0.18838-0.08557-0.17967-0.76555 0.96551 0.63765
   7  -3  -7  699.26  120.90   1-0.58718-0.68763-0.04195 0.54450-0.80836-0.48027
   7   3  -7  892.81  149.82   1-0.40165-0.89028-0.73001-0.31322-0.55294-0.33059
  -7  -3  -8 1148.74  151.16   1-0.11217 0.18229-0.99138-0.73028-0.06760-0.65836
  -7   3  -8  966.51  147.85   1-0.16330-0.25736-0.95214-0.86074 0.25835-0.43918
  -7   3   8  949.37  121.44   1-0.18112-0.06512-0.10448-0.73544 0.97789 0.67444
   7  -3  -8 1130.16  140.65   1-0.58362-0.69709-0.11757 0.51404-0.80346-0.49981
   7   3  -8 1064.54  163.17   1-0.39431-0.89595-0.74151-0.27958-0.54284-0.34511
  -7  -3  -9 4723.78  273.94   1-0.10752 0.17397-0.98979-0.68354-0.09352-0.70886
  -7   3  -9 4738.45  273.90   1-0.15854-0.26558-0.96166-0.82533 0.22375-0.49828
  -7   3   9 4505.24  226.37   1-0.17308-0.04394-0.03111-0.70725 0.98441 0.70558
   7  -3  -9 4382.57  240.69   1-0.57722-0.70372-0.18800 0.48877-0.79465-0.51562
   7   3  -9 5289.86  301.31   1-0.38572-0.90038-0.75447-0.24739-0.53102-0.35792
  -7  -3 -10 4868.42  305.40   1-0.10389 0.16462-0.98810-0.63670-0.11341-0.75332
  -7   3 -10 4421.32  288.51   1-0.15437-0.27443-0.96869-0.78724 0.19440-0.55220
  -7   3  10 4542.59  244.81   1-0.16443-0.02215 0.03971-0.68161 0.98558 0.73137
   7  -3 -10 4751.53  273.12   1-0.56852-0.70805-0.25335 0.46858-0.78268-0.52827
   7   3 -10 5139.69  320.02   1-0.37613-0.90380-0.76836-0.21614-0.51781-0.36934
  -7  -3 -11  588.07  154.20   1-0.10120 0.15434-0.98659-0.59006-0.12798-0.79246
  -7   3 -11  670.90  148.16   1-0.15086-0.28394-0.97377-0.74720 0.17028-0.60088
  -7   3  11  784.40  139.30   1-0.15531 0.00011 0.10778-0.65873 0.98196 0.75237
   7  -3 -11  524.24  126.12   1-0.55797-0.71053-0.31401 0.45308-0.76815-0.53837
   7   3 -11  788.20  147.63   1-0.36568-0.90637-0.78283-0.18546-0.50343-0.37959
  -7   3 -12  531.51  155.08   1-0.14802-0.29412-0.97736-0.70566 0.15112-0.64461
  -7   3  12  646.02  146.89   1-0.14582 0.02299 0.17293-0.63872 0.97407 0.76908
   7  -3 -12  541.23  121.68   1-0.54589-0.71148-0.37039 0.44187-0.75153-0.54638
   7   3 -12  660.45  136.34   1-0.35447-0.90817-0.79762-0.15511-0.48800-0.38879
  -7  -5   0 2504.30  193.56   1-0.18202 0.34502-0.89394-0.93720 0.40955 0.05095
  -7   5   0 1741.15  162.93   1-0.20779-0.32585-0.58603-0.91250 0.78319 0.24729
   7  -5   0 2620.22  212.78   1-0.46854-0.34836 0.60364 0.93094-0.64503-0.10946
  -7  -5  -1 4472.69  293.69   1-0.16938 0.34462-0.93732-0.93543 0.30451-0.07870
  -7  -5   1 4558.03  283.90   1-0.19348 0.34660-0.83048-0.91890 0.52236 0.18837
  -7   5  -1 4668.09  301.42   1-0.20702-0.33820-0.64303-0.92431 0.73732 0.17679
  -7   5   1 4709.71  301.85   1-0.20742-0.31238-0.52480-0.89645 0.82556 0.31431
   7  -5   1 4676.06  311.47   1-0.43636-0.30317 0.66985 0.95207-0.60073-0.04052
   7  -5  -1 4636.39  306.25   1-0.49782-0.39064 0.53148 0.90387-0.68534-0.17439
   7   5  -214569.32  745.03   1-0.05211-0.60567-0.92735-0.79336-0.37052-0.06111
  -7  -5  -213047.14  680.11   1-0.15669 0.34455-0.96492-0.91781 0.21064-0.19722
  -7   5  -213344.67  710.14   1-0.20524-0.35025-0.69454-0.93084 0.68954 0.10418
  -7   5   212807.12  658.86   1-0.20589-0.29774-0.46022-0.87706 0.86359 0.37697
   7  -5   212359.85  637.77   1-0.40225-0.25607 0.72904 0.96615-0.55378 0.03105
   7  -5  -213322.63  709.98   1-0.52337-0.42920 0.45490 0.87234-0.72051-0.23407
   7   5  -3 3644.11  262.83   1-0.06758-0.63416-0.95201-0.77307-0.29848-0.01366
  -7  -5  -3 3256.80  237.15   1-0.14468 0.34353-0.98102-0.88879 0.12907-0.30336
  -7   5  -3 3261.31  247.67   1-0.20256-0.36061-0.74109-0.93222 0.64011 0.03014
   7  -5  -3 3158.78  236.16   1-0.54473-0.46357 0.37533 0.83790-0.74992-0.28812
  -7  -5  -4 2429.63  203.08   1-0.13379 0.34140-0.98920-0.85184 0.05976-0.39723
  -7   5  -4 2101.49  199.07   1-0.19916-0.37026-0.78191-0.92788 0.59071-0.04387
   7  -5  -4 2382.42  198.33   1-0.56163-0.49348 0.29452 0.80222-0.77319-0.33603
  -7  -5  -5 4247.12  284.60   1-0.12423 0.33794-0.99225-0.80977 0.00192-0.47964
  -7   5  -5 4379.58  297.91   1-0.19527-0.37941-0.81702-0.91784 0.54253-0.11667
  -7   5   5 4112.19  277.75   1-0.19471-0.24717-0.25609-0.80847 0.94683 0.53410
   7  -5  -5 4078.97  269.04   1-0.57408-0.51905 0.21398 0.76679-0.79033-0.37761
  -7  -5  -612791.31  661.43   1-0.11614 0.33365-0.99220-0.76481-0.04513-0.55111
  -7   5  -611923.84  629.37   1-0.19107-0.38825-0.84673-0.90231 0.49651-0.18732
  -7   5   612031.49  614.32   1-0.18907-0.22841-0.18746-0.78502 0.96390 0.57580
   7  -5  -612230.28  619.16   1-0.58233-0.54033 0.13482 0.73278-0.80169-0.41360
  -7  -5  -7 2734.81  198.13   1-0.10930 0.32752-0.99048-0.71794-0.08368-0.61423
  -7   5  -7 2802.18  208.66   1-0.18679-0.39701-0.87134-0.88175 0.45372-0.25472
  -7   5   7 2644.42  181.97   1-0.18269-0.20887-0.11992-0.76260 0.97582 0.61221
   7  -5  -7 2661.31  185.45   1-0.58671-0.55773 0.05800 0.70111-0.80771-0.44426
  -7  -5  -8 2951.98  220.49   1-0.10372 0.32012-0.98801-0.67033-0.11433-0.66946
  -7   5  -8 2441.24  204.24   1-0.18259-0.40585-0.89144-0.85669 0.41470-0.31835
  -7   5   8 2377.20  166.57   1-0.17563-0.18867-0.05352-0.74139 0.98299 0.64400
   7  -5  -8 2956.90  205.17   1-0.58762-0.57167-0.01584 0.67240-0.80897-0.47016
  -7  -5  -9 4464.77  283.78   1-0.09930 0.31156-0.98541-0.62259-0.13815-0.71785
  -7   5  -9 4482.23  291.79   1-0.17862-0.41492-0.90762-0.82771 0.37988-0.37778
  -7   5   9 4564.34  266.79   1-0.16802-0.16791 0.01117-0.72187 0.98571 0.67134
   7  -5  -9 4343.56  259.26   1-0.58551-0.58256-0.08620 0.64721-0.80606-0.49166
  -7  -5 -10 6489.31  399.71   1-0.09594 0.30195-0.98308-0.57510-0.15604-0.76031
  -7   5 -10 6310.44  382.87   1-0.17500-0.42434-0.92044-0.79537 0.34949-0.43278
  -7   5  10 6643.97  371.78   1-0.15995-0.14669 0.07394-0.70428 0.98435 0.69459
   7  -5 -10 6293.25  361.80   1-0.58076-0.59084-0.15322 0.62535-0.79952-0.50974
  -7   7   0 4027.25  234.71   1-0.20585-0.45295-0.45871-0.84203 0.86441 0.29292
   7  -7   0 4095.09  246.34   1-0.47602-0.22645 0.58644 0.97035-0.65534-0.08447
  -7   7  -1 1892.79  160.61   1-0.20724-0.46745-0.51366-0.85180 0.83258 0.23646
  -7   7   1 1981.81  173.32   1-0.20360-0.43756-0.40138-0.82989 0.89299 0.34613
   7  -7   1 1854.77  171.78   1-0.45001-0.18744 0.64316 0.98198-0.61953-0.02403
   7  -7  -1 1895.28  170.08   1-0.50016-0.26359 0.52508 0.95407-0.68856-0.14232
  -7   7  -2  151.02   90.32   1-0.20779-0.48112-0.56557-0.85852 0.79808 0.17733
  -7   7   2  151.98   91.79   1-0.20051-0.42135-0.34231-0.81600 0.91794 0.39571
   7  -7   2  123.27  106.27   1-0.42276-0.14718 0.69464 0.98837-0.58201 0.03812
   7  -7  -2  135.82   97.88   1-0.52184-0.29826 0.45996 0.93400-0.71841-0.19664
  -7   7  -3 3811.96  217.80   1-0.20756-0.49400-0.61388-0.86165 0.76161 0.11622
  -7   7   3 4047.28  236.91   1-0.19662-0.40434-0.28215-0.80103 0.93900 0.44141
   7  -7   3 4098.54  235.09   1-0.39493-0.10636 0.74055 0.98917-0.54370 0.10106
   7  -7  -3 4449.17  253.89   1-0.54071-0.33014 0.39180 0.91097-0.74439-0.24726
  -7   7  -4 4010.72  243.09   1-0.20663-0.50692-0.65762-0.86027 0.72445 0.05435
  -7   7   4 4116.03  238.05   1-0.19198-0.38658-0.22152-0.78558 0.95606 0.48311
   7  -7  -4 4620.33  247.77   1-0.55645-0.35889 0.32171 0.88600-0.76606-0.29357
  -7   7  -5 1408.68  162.50   1-0.20510-0.51843-0.69758-0.85507 0.68651-0.00819
  -7   7   5 1356.39  144.87   1-0.18666-0.36815-0.16094-0.77019 0.96914 0.52082
   7  -7  -5 1332.63  156.94   1-0.56893-0.38438 0.25067 0.86009-0.78324-0.33539
  -7  -7  -6  215.66  109.87   1-0.11337 0.46579-0.99168-0.70771-0.06086-0.53119
  -7   7  -6  169.46  113.62   1-0.20310-0.52948-0.73307-0.84540 0.64911-0.07021
  -7   7   6  134.95   96.54   1-0.18075-0.34911-0.10097-0.75537 0.97833 0.55454
   7  -7  -6  151.08  104.91   1-0.57814-0.40671 0.17957 0.83417-0.79592-0.37248
  -7  -7  -7 2467.68  210.47   1-0.10652 0.45967-0.98936-0.66024-0.09903-0.59394
  -7   7  -7 2343.62  207.33   1-0.20078-0.54020-0.76411-0.83129 0.61303-0.13090
  -7   7   7 2086.24  182.63   1-0.17430-0.32951-0.04176-0.74135 0.98380 0.58464
   7  -7  -7 2005.79  175.66   1-0.58418-0.42578 0.10916 0.80890-0.80424-0.40543
  -7  -7  -8 3138.58  246.60   1-0.10099 0.45222-0.98647-0.61220-0.12912-0.64860
  -7   7  -8 2851.25  230.21   1-0.19827-0.55073-0.79085-0.81287 0.57900-0.18956
  -7   7   8 2664.61  207.87   1-0.16738-0.30945 0.01631-0.72846 0.98575 0.61120
   7  -7  -8 2569.41  209.98   1-0.58722-0.44184 0.04009 0.78498-0.80842-0.43425
  -7   9   0 2195.12  198.42   1-0.19865-0.57476-0.31213-0.75232 0.92903 0.32194
   7  -9   0 1782.52  188.68   1-0.49049-0.11153 0.55084 0.99135-0.67526-0.06909
  -7   9  -1 3382.25  257.09   1-0.20164-0.59086-0.36223-0.75725 0.91001 0.27829
  -7   9   1 3433.51  243.47   1-0.19507-0.55805-0.26079-0.74617 0.94547 0.36302
   7  -9  -1 3282.21  237.80   1-0.51012-0.14416 0.49656 0.98215-0.70227-0.12074
  -7   9  -2 3813.27  268.74   1-0.20401-0.60637-0.41067-0.76048 0.88866 0.23231
  -7   9   2 3616.98  256.66   1-0.19091-0.54078-0.20867-0.73923 0.95916 0.40135
   7  -9  -2 3411.33  252.98   1-0.52798-0.17499 0.43917 0.96982-0.72687-0.16977
  -7   9  -3 3259.39  244.79   1-0.20579-0.62126-0.45697-0.76160 0.86534 0.18435
  -7   9   3 3004.93  223.84   1-0.18622-0.52297-0.15615-0.73189 0.97002 0.43683
  -8   0   026479.92 1274.52   1-0.19884 0.03436-0.78522-0.99658 0.58641 0.07513
   8   0   025903.04 1489.92   1-0.54694-0.77934 0.36589 0.57812-0.75297-0.24165
  -8   0  -112465.99  735.27   1-0.19309 0.02707-0.83327-0.99947 0.51803-0.01785
  -8   0   112017.65  714.05   1-0.20340 0.04284-0.72841-0.98492 0.65424 0.16758
   8   0   111932.67  723.52   1-0.51034-0.72967 0.49591 0.66316-0.70257-0.16669
   8   0  -112350.10  736.24   1-0.57105-0.81646 0.23630 0.49365-0.78616-0.29948
  -8   0  -2 2630.03  223.42   1-0.18651 0.02060-0.87278-0.99377 0.45106-0.10945
  -8   0   2 2301.10  205.52   1-0.20646 0.05283-0.66320-0.96487 0.71939 0.25735
   8   0   2 2389.37  206.40   1-0.46219-0.66852 0.61765 0.73981-0.63630-0.07577
   8   0  -2 2419.56  210.67   1-0.58383-0.84236 0.11454 0.41681-0.80375-0.34160
   8   0   2 2194.40  188.10   1-0.11818-0.32496-0.97957-0.85775-0.16270 0.39831
  -8   0  -310626.35  570.43   1-0.17949 0.01458-0.90429-0.98013 0.38733-0.19780
  -8   0   310169.73  536.10   1-0.20776 0.06529-0.59099-0.93720 0.77946 0.34262
   8   0   310186.94  554.13   1-0.40600-0.59932 0.72301 0.80007-0.55893 0.02621
   8   0  -310390.07  600.52   1-0.58769-0.85925 0.00419 0.35161-0.80907-0.37155
   8   0   3 9775.65  524.09   1-0.19754-0.39130-0.94181-0.86514-0.27195 0.31369
  -8   0  -414334.15  737.26   1-0.17236 0.00867-0.92879-0.95946 0.32806-0.28167
  -8   0   413300.90  666.94   1-0.20721 0.07896-0.51204-0.90343 0.83359 0.42139
   8   0  -414641.90  759.53   1-0.58513-0.86973-0.09334 0.29915-0.80554-0.39251
   8   0   413446.72  693.17   1-0.26526-0.44600-0.89234-0.86081-0.36518 0.24509
  -8   0  -513108.59  677.38   1-0.16541 0.00258-0.94735-0.93286 0.27414-0.36020
  -8   0   513420.61  687.38   1-0.20476 0.09452-0.42864-0.86522 0.87996 0.49239
   8   0  -513697.60  719.44   1-0.57819-0.87581-0.17916 0.25849-0.79598-0.40758
   8   0   512390.46  657.05   1-0.32153-0.48926-0.83706-0.85067-0.44265 0.19226
  -8   0  -6  245.21  102.85   1-0.15886-0.00389-0.96107-0.90142 0.22605-0.43291
  -8   0   6  290.48   84.92   1-0.20053 0.11190-0.34267-0.82439 0.91780 0.55484
   8   0  -6  272.89  100.59   1-0.56834-0.87899-0.25456 0.22826-0.78242-0.41864
   8   0   6  271.56   87.46   1-0.36776-0.52248-0.78000-0.83876-0.50630 0.15324
  -8   0  -7 5290.17  340.73   1-0.15288-0.01079-0.97095-0.86627 0.18407-0.49944
  -8   0   7 5429.76  322.06   1-0.19468 0.13087-0.25568-0.78258 0.94695 0.60863
   8   0  -7 5464.21  354.03   1-0.55656-0.88024-0.32116 0.20682-0.76621-0.42706
  -8   0  -8 9340.64  391.85   1-0.14753-0.01847-0.97794-0.82814 0.14787-0.56021
  -8   0   8 9127.43  356.87   1-0.18743 0.15124-0.16922-0.74130 0.96759 0.65390
   8   0  -8 9956.29 2586.74   1-0.54349-0.88030-0.38048 0.19277-0.74822-0.43347
  -8   0  -910395.82  483.04   1-0.14289-0.02684-0.98275-0.78783 0.11735-0.61530
  -8   0   9 9891.72  432.16   1-0.17907 0.17280-0.08501-0.70210 0.98015 0.69078
   8   0  -911094.47  467.74   1-0.52953-0.87936-0.43375 0.18465-0.72900-0.43888
  -8   0  10  396.18  103.62   1-0.16973 0.19529-0.00285-0.66513 0.98548 0.72073
   8   0 -10  444.25  125.91   1-0.51491-0.87776-0.48203 0.18151-0.70887-0.44337
  -8   0  11 4285.26  284.75   1-0.15965 0.21851 0.07613-0.63132 0.98423 0.74410
   8   0 -11 3766.39  288.58   1-0.49976-0.87563-0.52617 0.18252-0.68802-0.44715
  -8  -2   0 7743.83  488.58   1-0.19357 0.16882-0.82981-0.98449 0.52339 0.04762
  -8   2   0 9032.48  554.60   1-0.20390-0.09989-0.72014-0.98816 0.66318 0.11640
   8  -2   0 7779.52  498.93   1-0.50527-0.60822 0.51070 0.77964-0.69560-0.14906
   8   2   0 8581.80  529.33   1-0.13518-0.49720-0.97318-0.81762-0.18610 0.29031
  -8  -2  -1 3638.53  251.91   1-0.18597 0.16338-0.87555-0.98505 0.44589-0.05450
  -8   2  -1 3094.84  232.59   1-0.20022-0.10924-0.77057-0.99344 0.60507 0.03368
  -8  -2   1 3532.32  241.79   1-0.20000 0.17544-0.77301-0.97285 0.60203 0.15087
  -8   2   1 3038.79  225.78   1-0.20646-0.08940-0.66306-0.97624 0.71952 0.19736
   8  -2   1 3764.73  259.49   1-0.46942-0.55936 0.60166 0.82551-0.64625-0.07507
   8  -2  -1 3548.97  252.25   1-0.53487-0.65086 0.41435 0.72830-0.73635-0.21434
   8   2   1 2964.08  228.10   1-0.28010-0.62911-0.87911-0.76869-0.38561 0.11543
  -8  -2  -215463.76  784.40   1-0.17770 0.15861-0.91106-0.97540 0.37198-0.15302
  -8   2  -216908.07  839.74   1-0.19563-0.11770-0.81411-0.99182 0.54675-0.04925
  -8  -2   214540.67  738.86   1-0.20474 0.18375-0.70499-0.94999 0.67901 0.25247
  -8   2   215774.63  771.45   1-0.20770-0.07678-0.60044-0.95833 0.77221 0.27514
   8  -2   215087.63  771.57   1-0.42875-0.50569 0.68392 0.86269-0.59026 0.00554
   8  -2  -214387.46  753.28   1-0.55762-0.68662 0.31582 0.67489-0.76766-0.27030
   8   2  -215046.70  789.64   1-0.54982-0.93781-0.35321-0.10767-0.75692-0.33002
   8   2   215306.11  792.08   1-0.37872-0.71472-0.76467-0.69939-0.52138 0.00429
  -8  -2  -3 1909.47  177.61   1-0.16924 0.15404-0.93771-0.95689 0.30339-0.24622
  -8   2  -3 1858.16  182.87   1-0.19040-0.12552-0.85090-0.98339 0.48959-0.13105
  -8  -2   3 1555.54  142.72   1-0.20735 0.19473-0.62708-0.91643 0.75084 0.34959
  -8   2   3 1761.53  161.55   1-0.20752-0.06349-0.53212-0.93519 0.82083 0.34840
   8  -2   3 1818.32  173.19   1-0.38520-0.44914 0.75523 0.88890-0.53030 0.09013
   8  -2  -3 1902.59  172.71   1-0.57350-0.71552 0.21842 0.62262-0.78954-0.31681
   8   2  -3 1673.08  180.20   1-0.53356-0.93452-0.41920-0.12823-0.73455-0.33198
   8   2   3 1662.44  187.62   1-0.43798-0.76096-0.66678-0.64664-0.60296-0.05266
  -8  -2  -4 6582.22  385.02   1-0.16097 0.14927-0.95702-0.93104 0.24124-0.33298
  -8   2  -4 8160.14  464.61   1-0.18481-0.13297-0.88124-0.96856 0.43503-0.21021
  -8  -2   4 6474.31  366.72   1-0.20761 0.20759-0.53942-0.87396 0.81603 0.43943
  -8   2   4 8249.56  450.80   1-0.20588-0.04873-0.45978-0.90804 0.86383 0.41603
   8   2   4 7844.31  445.14   1-0.40626-0.71596 0.72259 0.69796-0.55929 0.01519
   8  -2  -4 6922.89  402.61   1-0.58311-0.73827 0.12461 0.57381-0.80277-0.35452
   8   2  -4 7611.75  469.61   1-0.51826-0.93224-0.47153-0.13541-0.71348-0.33554
  -8  -2  -5 2812.96  220.94   1-0.15319 0.14421-0.97049-0.89940 0.18620-0.41263
  -8  -2   5 2884.32  208.11   1-0.20538 0.22293-0.44505-0.82477 0.87163 0.51966
  -8   2   5 2604.03  210.09   1-0.20281-0.03251-0.38474-0.87814 0.90046 0.47728
   8  -2  -5 2895.08  225.62   1-0.58732-0.75550 0.03576 0.53012-0.80856-0.38495
   8   2  -5 2458.09  235.61   1-0.50378-0.93078-0.51495-0.13369-0.69355-0.34024
  -8  -2  -611296.74  591.07   1-0.14606 0.13832-0.97957-0.86336 0.13816-0.48524
  -8  -2   611980.53  603.86   1-0.20077 0.24069-0.34670-0.77155 0.91623 0.58887
  -8   2   612393.39  625.98   1-0.19839-0.01497-0.30809-0.84668 0.93044 0.53189
   8  -2  -611860.25  631.66   1-0.58704-0.76824-0.04721 0.49228-0.80817-0.40920
   8   2  -612287.45  678.75   1-0.48982-0.92984-0.55258-0.12617-0.67433-0.34564
  -8  -2  -7 2824.89  193.18   1-0.13972 0.13164-0.98542-0.82409 0.09702-0.55094
  -8   2  -7 2128.23  194.83   1-0.16819-0.15547-0.94047-0.89232 0.29531-0.42377
  -8  -2   7 3013.77  184.77   1-0.19400 0.26058-0.24680-0.71683 0.94944 0.64671
  -8   2   7 2521.37  174.85   1-0.19275 0.00377-0.23101-0.81478 0.95366 0.57975
   8  -2  -7 2901.10  198.97   1-0.58316-0.77740-0.12396 0.46065-0.80283-0.42830
   8   2  -7 2532.71  215.66   1-0.47612-0.92917-0.58621-0.11465-0.65547-0.35142
  -8  -2  -8 5309.03  282.19   1-0.13422 0.12412-0.98898-0.78252 0.06241-0.61012
  -8   2  -8 5960.09  305.27   1-0.16329-0.16360-0.95216-0.85884 0.25830-0.48539
  -8   2   8 6022.20  276.18   1-0.18606 0.02359-0.15447-0.78342 0.97031 0.62103
   8  -2  -8 5487.93  285.80   1-0.57641-0.78367-0.19500 0.43477-0.79354-0.44364
   8   2  -8 6522.91  341.76   1-0.46252-0.92858-0.61694-0.10023-0.63675-0.35732
  -8  -2  -9  904.06  155.59   1-0.12957 0.11575-0.99099-0.73940 0.03387-0.66323
  -8   2  -9  651.96  140.94   1-0.15889-0.17224-0.96100-0.82253 0.22630-0.54200
  -8   2   9  646.70  110.70   1-0.17850 0.04434-0.07964-0.75363 0.98071 0.65579
   8  -2  -9  903.78  136.66   1-0.56740-0.78769-0.26053 0.41440-0.78113-0.45585
   8   2  -9  756.81  144.76   1-0.44881-0.92796-0.64558-0.08372-0.61788-0.36313
  -8  -2 -10 6765.49  350.56   1-0.12574 0.10655-0.99200-0.69529 0.01088-0.71078
  -8   2 -10 6371.68  336.00   1-0.15508-0.18134-0.96757-0.78419 0.19935-0.59342
  -8   2  10 6579.15  336.85   1-0.17014 0.06584-0.00628-0.72546 0.98539 0.68509
   8  -2 -10 6744.98  357.04   1-0.55659-0.78991-0.32103 0.39907-0.76625-0.46559
   8   2 -10 7540.18  394.62   1-0.43504-0.92720-0.67232-0.06532-0.59892-0.36880
  -8  -2 -11 2660.79  234.44   1-0.12271 0.09656-0.99241-0.65058-0.00703-0.75326
  -8   2 -11 2370.50  231.87   1-0.15185-0.19113-0.97242-0.74392 0.17698-0.64035
  -8   2  11 2570.44  199.61   1-0.16117 0.08796 0.06478-0.69958 0.98479 0.70911
   8  -2 -11 2716.72  223.03   1-0.54429-0.79091-0.37716 0.38808-0.74932-0.47312
   8   2 -11 2709.68  237.99   1-0.42106-0.92623-0.69762-0.04548-0.57967-0.37418
  -8  -4   015543.60  793.86   1-0.18983 0.30176-0.85438-0.95239 0.48373 0.04345
   8  -4   015422.44  770.25   1-0.48812-0.46168 0.55691 0.88245-0.67199-0.09015
  -8  -4  -1 5368.94  323.93   1-0.18071 0.29784-0.89941-0.95226 0.39798-0.06690
  -8  -4   1 5003.15  302.96   1-0.19777 0.30686-0.79552-0.93870 0.57272 0.15707
   8  -4   1 5301.55  334.87   1-0.45751-0.41806 0.62765 0.90811-0.62985-0.02338
   8  -4  -1 5497.26  343.50   1-0.51526-0.50184 0.48094 0.85149-0.70936-0.15202
  -8  -4  -2 7086.39  400.78   1-0.17111 0.29440-0.93249-0.94018 0.31808-0.17141
  -8   4  -2 6927.21  401.89   1-0.20314-0.25440-0.73254-0.96692 0.64969 0.01817
  -8  -4   2 6709.12  375.66   1-0.20381 0.31387-0.72183-0.91016 0.66137 0.27034
  -8   4   2 7027.10  412.74   1-0.20731-0.20542-0.51763-0.93237 0.83010 0.29743
   8  -4   2 6912.91  405.90   1-0.42443-0.37198 0.69168 0.92705-0.58431 0.04679
   8  -4  -2 6811.97  386.88   1-0.53834-0.53793 0.40114 0.81681-0.74112-0.20843
  -8  -4  -3 6789.63  387.23   1-0.16157 0.29090-0.95579-0.91832 0.24566-0.26844
  -8   4  -3 6019.41  360.75   1-0.19994-0.26424-0.77366-0.96289 0.60121-0.05491
  -8   4   3 6221.11  359.85   1-0.20568-0.19068-0.45370-0.91362 0.86709 0.35906
   8  -4   3 6516.94  389.27   1-0.38997-0.32452 0.74811 0.93837-0.53688 0.11885
   8  -4  -3 6940.17  393.89   1-0.55690-0.56950 0.31944 0.78023-0.76668-0.25863
  -8  -4  -413898.87  693.22   1-0.15253 0.28718-0.97145-0.88883 0.18165-0.35706
  -8   4  -413905.05  701.32   1-0.19621-0.27355-0.80934-0.95341 0.55358-0.12716
  -8   4   414748.39  744.39   1-0.20294-0.17478-0.38736-0.89245 0.89931 0.41589
   8  -4  -414027.65  713.72   1-0.57088-0.59649 0.23750 0.74342-0.78592-0.30251
  -8  -4  -5 4722.92  306.71   1-0.14420 0.28249-0.98150-0.85375 0.12591-0.43737
  -8   4  -5 4718.00  319.88   1-0.19214-0.28253-0.83978-0.93868 0.50778-0.19758
  -8   4   5 5063.70  310.07   1-0.19912-0.15784-0.31941-0.86968 0.92645 0.46768
   8  -4  -5 4672.12  302.01   1-0.58043-0.61918 0.15678 0.70777-0.79907-0.34010
  -8  -4  -6 3888.01  228.21   1-0.13676 0.27691-0.98750-0.81463 0.07825-0.50959
  -8   4  -6 3704.11  230.04   1-0.18790-0.29134-0.86539-0.91904 0.46453-0.26545
  -8   4   6 3750.75  202.59   1-0.19430-0.13991-0.25071-0.84617 0.94836 0.51421
   8  -4  -6 3819.11  224.24   1-0.58589-0.63767 0.07824 0.67438-0.80659-0.37226
  -8  -4  -7 4691.74  262.44   1-0.13027 0.27037-0.99074-0.77274 0.03817-0.57424
  -8   4  -7 3752.58  235.96   1-0.18369-0.30016-0.88651-0.89501 0.42467-0.32992
  -8   4   7 3679.88  209.81   1-0.18859-0.12108-0.18198-0.82262 0.96504 0.55553
   8  -4  -7 4364.53  236.80   1-0.58769-0.65249 0.00272 0.64400-0.80907-0.39937
  -8  -4  -810437.75  461.82   1-0.12475 0.26287-0.99217-0.72905 0.00502-0.63196
  -8   4  -810545.22  479.24   1-0.17963-0.30915-0.90373-0.86707 0.38856-0.39064
  -8   4   810157.33  422.32   1-0.18211-0.10143-0.11415-0.79986 0.97662 0.59154
   8  -4  -8 9857.39  441.01   1-0.58628-0.66411-0.06932 0.61710-0.80713-0.42206
  -8  -4  -9 3033.63  246.16   1-0.12018 0.25442-0.99251-0.68426-0.02185-0.68340
  -8   4  -9 2946.94  242.14   1-0.17585-0.31840-0.91759-0.83577 0.35650-0.44732
  -8   4   9 2789.85  199.74   1-0.17491-0.08109-0.04711-0.77801 0.98345 0.62298
   8  -4  -9 3000.40  231.06   1-0.58211-0.67295-0.13753 0.59404-0.80138-0.44073
  -8  -4 -10 2858.97  236.36   1-0.11654 0.24583-0.99226-0.63900-0.04282-0.72886
  -8   4 -10 2739.03  240.30   1-0.17243-0.32802-0.92859-0.80160 0.32861-0.49982
  -8   4  10 2765.93  207.73   1-0.16712-0.06015 0.01846-0.75762 0.98576 0.64991
   8  -4 -10 2726.66  212.82   1-0.57556-0.67943-0.20217 0.57456-0.79237-0.45633
  -8   6   0 6391.25  287.16   1-0.20747-0.36084-0.52842-0.90965 0.82323 0.20570
   8  -6   0 6780.21  341.99   1-0.48692-0.33108 0.55995 0.94209-0.67033-0.05320
  -8   6  -1 4819.50  250.76   1-0.20780-0.37429-0.57975-0.91579 0.78784 0.14567
  -8   6   1 5003.68  261.18   1-0.20631-0.34656-0.47394-0.90035 0.85604 0.26314
   8  -6   1 4536.78  246.91   1-0.46151-0.29267 0.61913 0.95619-0.63535 0.00640
   8  -6  -1 4518.36  243.47   1-0.51020-0.36737 0.49633 0.92356-0.70238-0.10989
  -8   6  -2 4912.71  251.75   1-0.20735-0.38694-0.62743-0.91829 0.75055 0.08375
  -8   6   2 4952.76  259.88   1-0.20428-0.33142-0.41687-0.88846 0.88571 0.31745
   8  -6   2 5243.14  269.17   1-0.43460-0.25276 0.67315 0.96512-0.59831 0.06808
   8  -6  -2 5449.18  281.15   1-0.53080-0.40098 0.42924 0.90151-0.73074-0.16272
  -8   6  -3 5058.89  267.64   1-0.20621-0.39971-0.67050-0.91639 0.71266 0.02102
  -8   6   3 5197.11  256.66   1-0.20140-0.31539-0.35786-0.87463 0.91179 0.36815
   8  -6   3 4533.83  245.92   1-0.40687-0.21203 0.72159 0.96845-0.56014 0.13088
   8  -6  -3 4940.11  267.39   1-0.54841-0.43159 0.35950 0.87689-0.75498-0.21160
  -8  -6  -4 3732.20  236.88   1-0.14849 0.42050-0.97680-0.83752 0.15426-0.34889
  -8   6  -4 3360.91  222.63   1-0.20448-0.41102-0.70990-0.91064 0.67395-0.04229
  -8   6   4 3501.07  228.02   1-0.19768-0.29855-0.29746-0.85942 0.93404 0.41503
   8  -6  -4 3457.69  225.31   1-0.56275-0.45894 0.28826 0.85078-0.77473-0.25599
  -8  -6  -5 5218.85  294.89   1-0.13978 0.41619-0.98538-0.80097 0.09736-0.43037
  -8   6  -5 5384.55  303.20   1-0.20228-0.42187-0.74496-0.90053 0.63570-0.10517
   8  -6  -5 4803.77  281.87   1-0.57375-0.48306 0.21656 0.82419-0.78987-0.29555
  -8  -6  -6 2799.61  215.34   1-0.13211 0.41084-0.99000-0.76046 0.04941-0.50288
  -8   6  -6 2429.31  206.79   1-0.19975-0.43238-0.77570-0.88612 0.59865-0.16683
   8  -6  -6 2630.70  194.65   1-0.58147-0.50381 0.14517 0.79795-0.80050-0.33081
  -8  -6  -7 2268.11  199.72   1-0.12552 0.40441-0.99204-0.71738 0.00958-0.56728
  -8   6  -7 2325.71  214.86   1-0.19703-0.44270-0.80229-0.86755 0.56347-0.22663
  -8   6   7 1989.11  178.94   1-0.18208-0.24358-0.11390-0.81133 0.97666 0.53140
   8  -6  -7 2109.29  179.65   1-0.58604-0.52141 0.07490 0.77282-0.80680-0.36174
  -8  -6  -8 2579.63  225.18   1-0.11998 0.39692-0.99250-0.67272-0.02297-0.62440
  -8   6  -8 2490.50  211.45   1-0.19423-0.45294-0.82498-0.84509 0.53072-0.28399
   8  -6  -8 2486.95  200.62   1-0.58768-0.53608 0.00631 0.74938-0.80906-0.38863
  -8   8   0 1104.10  151.72   1-0.20365-0.48603-0.40243-0.84052 0.89251 0.23937
   8  -8   0 1177.50  162.89   1-0.49520-0.20997 0.53852 0.97726-0.68173-0.02931
  -8   8  -1 1500.93  165.78   1-0.20560-0.50111-0.45121-0.84411 0.86840 0.19064
  -8   8   1 1395.43  155.28   1-0.20105-0.47031-0.35167-0.83494 0.91427 0.28577
   8  -8   1 1441.62  164.37   1-0.47433-0.17610 0.59041 0.98407-0.65300 0.02405
   8  -8  -1 1422.24  161.66   1-0.51456-0.24232 0.48311 0.96685-0.70839-0.08040
  -8   8  -218335.22  844.49   1-0.20691-0.51554-0.49763-0.84535 0.84234 0.13993
  -8   8   219072.37  876.05   1-0.19781-0.45395-0.29939-0.82784 0.93339 0.32953
   8  -8   217689.56  825.20   1-0.45242-0.14119 0.63826 0.98683-0.62284 0.07884
   8  -8  -218492.60  862.37   1-0.53213-0.27289 0.42445 0.95332-0.73258-0.12923
  -8   8  -3  616.94  125.40   1-0.20763-0.52937-0.54130-0.84383 0.81478 0.08774
  -8   8   3  633.11  130.42   1-0.19394-0.43696-0.24602-0.81966 0.94966 0.37042
   8  -8   3  576.80  138.13   1-0.42993-0.10570 0.68177 0.98526-0.59188 0.13443
   8  -8  -3  600.28  122.21   1-0.54754-0.30131 0.36331 0.93731-0.75379-0.17508
  -9  -1   0 4028.01  270.93   1-0.19917 0.12778-0.78180-0.99123 0.59086 0.03342
  -9   1   0 3768.76  255.88   1-0.20316-0.00539-0.73224-0.99835 0.65003 0.05709
   9  -1   0 4072.39  267.20   1-0.54097-0.73771 0.39075 0.65781-0.74475-0.15184
   9   1   0 3758.96  259.81   1-0.58298-0.90923 0.12645 0.33661-0.80258-0.24491
  -9  -1  -1  901.18  130.19   1-0.19396 0.11995-0.82700-0.99128 0.52767-0.05437
  -9   1  -1  896.54  130.86   1-0.19947-0.01475-0.77868-0.99963 0.59486-0.02269
  -9  -1   1  856.92  115.75   1-0.20339 0.13660-0.72858-0.98317 0.65406 0.12124
  -9   1   1  904.70  136.19   1-0.20588 0.00492-0.67944-0.99070 0.70425 0.13593
   9  -1   1  853.67  118.17   1-0.51201-0.69569 0.49090 0.71300-0.70487-0.08743
   9  -1  -1  863.78  120.75   1-0.56273-0.77248 0.28835 0.60053-0.77471-0.20645
   9   1   1  840.81  115.23   1-0.56618-0.87932 0.26811 0.43344-0.77945-0.19723
   9   1  -1  863.23  120.71   1-0.58770-0.92698-0.00131 0.25398-0.80907-0.27604
  -9  -1  -2 2405.89  200.46   1-0.18806 0.11280-0.86453-0.98361 0.46606-0.14061
  -9   1  -2 2793.45  221.53   1-0.19505-0.02337-0.81870-0.99449 0.54006-0.10210
  -9  -1   2 2255.63  179.50   1-0.20632 0.14672-0.66746-0.96721 0.71548 0.20728
  -9   1   2 2662.70  207.38   1-0.20745 0.01719-0.62120-0.97699 0.75568 0.21256
   9  -1   2 2235.33  189.01   1-0.47659-0.64726 0.58512 0.76213-0.65611-0.01404
   9   1   2 2568.34  224.36   1-0.53475-0.83489 0.41478 0.53499-0.73619-0.12933
   9  -1  -2 2323.58  195.60   1-0.57725-0.80012 0.18773 0.54482-0.79469-0.25093
   9   1  -2 2574.59  223.12   1-0.58406-0.93639-0.11105 0.18928-0.80407-0.29554
   9  -1   2 2218.74  173.49   1-0.08706-0.25833-0.98896-0.81236-0.11986 0.52280
  -9  -1  -3  660.85  127.06   1-0.18179 0.10604-0.89492-0.96885 0.40749-0.22379
  -9   1  -3  886.40  131.96   1-0.19012-0.03149-0.85258-0.98315 0.48677-0.18002
  -9  -1   3  530.66   95.44   1-0.20771 0.15908-0.59960-0.94371 0.77287 0.28998
  -9   1   3  858.33  122.23   1-0.20775 0.03000-0.55687-0.95784 0.80419 0.28571
   9  -1   3  622.13  107.58   1-0.43640-0.59407 0.66978 0.80170-0.60078 0.06592
   9   1   3  798.86  119.34   1-0.48960-0.77666 0.55314 0.62846-0.67402-0.04261
   9  -1  -3  665.99  114.82   1-0.58524-0.82114 0.09131 0.49355-0.80569-0.28657
   9   1  -3  851.03  123.82   1-0.57536-0.94071-0.20382 0.14167-0.79209-0.30818
   9  -1   3  580.36   94.47   1-0.15377-0.31202-0.96516-0.83370-0.21169 0.45560
  -9  -1  -4 5160.23  331.23   1-0.17542 0.09936-0.91904-0.94781 0.35294-0.30295
  -9   1  -4 5289.60  333.29   1-0.18493-0.03934-0.88065-0.96607 0.43616-0.25524
  -9  -1   4 4863.15  300.25   1-0.20742 0.17248-0.52461-0.91391 0.82568 0.36743
  -9   1   4 5107.83  315.70   1-0.20668 0.04418-0.48797-0.93412 0.84803 0.35419
   9  -1   4 4948.08  311.51   1-0.39360-0.53827 0.74259 0.82941-0.54187 0.14946
   9   1   4 4969.40  316.55   1-0.43482-0.70888 0.67274 0.70298-0.59861 0.05743
   9  -1  -4 5080.47  328.01   1-0.58770-0.83662 0.00104 0.44843-0.80907-0.31458
   9   1  -4 4943.20  339.32   1-0.56383-0.94221-0.28210 0.10856-0.77621-0.31693
  -9  -1  -5 1181.18  146.92   1-0.16920 0.09255-0.93781-0.92141 0.30311-0.37740
  -9   1  -5 1208.60  147.05   1-0.17968-0.04712-0.90356-0.94382 0.38894-0.32707
  -9  -1   5 1167.98  122.42   1-0.20536 0.18765-0.44454-0.87902 0.87189 0.43828
  -9   1   5 1231.13  129.09   1-0.20422 0.05976-0.41553-0.90687 0.88635 0.41714
   9  -1  -5 1245.99  146.56   1-0.58571-0.84767-0.08216 0.41029-0.80634-0.33631
   9   1  -5 1221.58  148.80   1-0.55077-0.94219-0.34885 0.08696-0.75824-0.32359
  -9  -1  -6 3178.42  213.39   1-0.16330 0.08541-0.95213-0.89057 0.25838-0.44673
  -9   1  -6 3613.14  234.77   1-0.17454-0.05503-0.92196-0.91706 0.34570-0.39493
  -9   1   6 3514.38  203.04   1-0.20042 0.07672-0.34072-0.87720 0.91855 0.47395
  -9  -1   6 3257.69  194.04   1-0.20157 0.20459-0.36100-0.84060 0.91052 0.50151
   9  -1  -6 3308.59  218.92   1-0.58025-0.85524-0.15862 0.37899-0.79883-0.35342
   9   1  -6 3432.80  236.08   1-0.53694-0.94141-0.40654 0.07465-0.73920-0.32888
  -9  -1  -7  152.67  114.37   1-0.15788 0.07799-0.96285-0.85624 0.21905-0.51063
  -9   1  -7  188.22   96.61   1-0.16967-0.06319-0.93653-0.88646 0.30678-0.45845
  -9  -1   7  151.52   92.41   1-0.19613 0.22315-0.27535-0.80014 0.94112 0.55675
  -9   1   7  185.26   94.73   1-0.19534 0.09492-0.26448-0.84614 0.94440 0.52443
   9  -1  -7  155.92  104.80   1-0.57214-0.86016-0.22851 0.35426-0.78767-0.36688
   9   1  -7  195.69  107.45   1-0.52262-0.94011-0.45738 0.06896-0.71948-0.33379
  -9  -1  -8 3025.88  226.18   1-0.15299 0.06986-0.97079-0.81906 0.18482-0.56943
  -9   1   8 3240.36  212.29   1-0.18911 0.11427-0.18787-0.81471 0.96381 0.56848
  -9  -1   8 3193.65  199.26   1-0.18922 0.24318-0.18915-0.75913 0.96354 0.60380
   9  -1  -8 3246.31  230.08   1-0.56201-0.86306-0.29241 0.33552-0.77371-0.37755
   9   1  -8 3334.24  250.33   1-0.50801-0.93852-0.50280 0.06869-0.69936-0.33830
  -9  -1  -9 1045.65  160.76   1-0.14870 0.06113-0.97655-0.77970 0.15566-0.62316
  -9   1   9 1176.23  134.26   1-0.18191 0.13464-0.11223-0.78408 0.97688 0.60587
   9  -1  -9 1176.56  157.49   1-0.55031-0.86439-0.35097 0.32213-0.75761-0.38607
   9   1  -9 1295.21  166.52   1-0.49316-0.93669-0.54391 0.07272-0.67893-0.34249
  -9  -3   0 5282.05  322.57   1-0.19584 0.26030-0.81236-0.96513 0.54927 0.02734
  -9   3   0 5498.05  339.46   1-0.20645-0.13788-0.66351-0.98628 0.71911 0.09067
   9  -3   0 5193.49  327.37   1-0.51347-0.58076 0.48647 0.81024-0.70688-0.07879
  -9  -3  -1 3128.49  223.70   1-0.18933 0.25377-0.85729-0.96488 0.47874-0.06780
  -9  -3   1 3078.32  218.49   1-0.20132 0.26787-0.75756-0.95548 0.62094 0.12362
  -9   3  -1 2907.54  219.60   1-0.20442-0.14889-0.71103-0.98865 0.67278 0.01972
  -9   3   1 2909.88  216.67   1-0.20758-0.12508-0.61169-0.97915 0.76336 0.16002
   9  -3   1 3046.45  231.74   1-0.48580-0.54009 0.56275 0.84144-0.66880-0.01607
   9  -3  -1 3186.79  235.64   1-0.53706-0.61740 0.40606 0.77483-0.73937-0.13578
  -9  -3  -2 1751.34  167.59   1-0.18221 0.24785-0.89309-0.95551 0.41132-0.15984
  -9   3  -2 1927.37  188.29   1-0.20164-0.15916-0.75342-0.98589 0.62584-0.05182
  -9  -3   2 1586.35  145.69   1-0.20533 0.27690-0.69256-0.93565 0.69151 0.21881
  -9   3   2 1834.85  176.66   1-0.20774-0.11212-0.55479-0.96743 0.80563 0.22692
   9  -3   2 1690.07  176.04   1-0.45492-0.49621 0.63308 0.86669-0.62629 0.05107
   9  -3  -2 1748.80  169.37   1-0.55616-0.64951 0.32316 0.73707-0.76566-0.18671
  -9  -3  -3 5095.01  259.25   1-0.17487 0.24216-0.92089-0.93816 0.34838-0.24739
  -9  -3   3 4701.16  227.74   1-0.20749 0.28832-0.61850-0.90575 0.75789 0.31060
  -9   3   3 4810.14  246.34   1-0.20683-0.09810-0.49403-0.95186 0.84448 0.29040
   9  -3   3 4765.20  255.90   1-0.42190-0.45019 0.69614 0.88467-0.58083 0.12116
   9  -3  -3 4651.87  276.11   1-0.57055-0.67690 0.23980 0.69882-0.78547-0.23116
  -9  -3  -4 4246.37  231.48   1-0.16761 0.23637-0.94196-0.91407 0.29085-0.32952
  -9  -3   4 3545.18  192.75   1-0.20756 0.30137-0.53472-0.86716 0.81914 0.39648
  -9   3   4 3733.32  214.43   1-0.20482-0.08297-0.43013-0.93314 0.87922 0.34978
   9  -3   4 3541.46  221.44   1-0.38792-0.40320 0.75119 0.89461-0.53405 0.19257
   9  -3  -4 3689.08  228.96   1-0.58035-0.69984 0.15763 0.66165-0.79896-0.26911
  -9  -3  -5 1896.38  163.31   1-0.16069 0.23025-0.95756-0.88451 0.23926-0.40573
  -9   3  -5 1424.31  168.03   1-0.19052-0.18716-0.85018-0.94709 0.49080-0.26073
  -9   3   5 1618.72  156.83   1-0.20173-0.06673-0.36394-0.91210 0.90931 0.40448
   9  -3  -5 1933.19  168.69   1-0.58592-0.71844 0.07771 0.62688-0.80663-0.30141
  -9  -3  -6 1057.76  148.38   1-0.15430 0.22387-0.96880-0.85066 0.19391-0.47565
  -9   3  -6 1051.08  148.67   1-0.18644-0.19612-0.87314-0.92489 0.45040-0.32574
  -9   3   6 1072.33  135.18   1-0.19759-0.04947-0.29613-0.88947 0.93448 0.45429
   9  -3  -6 1095.56  137.62   1-0.58770-0.73324 0.00103 0.59534-0.80907-0.32849
  -9  -3  -7 4355.00  262.75   1-0.14851 0.21664-0.97677-0.81350 0.15444-0.53969
  -9   3  -7 4026.52  263.96   1-0.18243-0.20515-0.89215-0.89874 0.41324-0.38751
  -9   3   7 4200.84  238.59   1-0.19247-0.03123-0.22750-0.86603 0.95456 0.49901
   9  -3  -7 4279.48  251.94   1-0.58617-0.74475-0.07191 0.56755-0.80698-0.35103
  -9  -3  -8 3351.89  239.38   1-0.14341 0.20873-0.98226-0.77387 0.12075-0.59795
  -9   3  -8 3126.61  240.14   1-0.17860-0.21436-0.90771-0.86914 0.37967-0.44569
  -9   3   8 3043.21  208.11   1-0.18646-0.01210-0.15874-0.84245 0.96955 0.53863
   9  -3  -8 3433.47  247.68   1-0.58185-0.75344-0.14071 0.54386-0.80102-0.36949
  -9  -3  -9 1552.94  186.93   1-0.13902 0.20010-0.98595-0.73244 0.09251-0.65075
  -9   3  -9 1534.32  191.20   1-0.17505-0.22385-0.92028-0.83654 0.34990-0.50007
  -9   3   9 1456.96  141.78   1-0.17969 0.00784-0.09079-0.81954 0.97952 0.57296
   9  -3  -9 1644.18  172.14   1-0.57513-0.75976-0.20568 0.52406-0.79177-0.38486
  -9   5   0 3823.30  235.41   1-0.20780-0.26744-0.57603-0.95516 0.79056 0.12698
   9  -5   0 3318.08  214.36   1-0.50320-0.44111 0.51659 0.89697-0.69275-0.02936
  -9   5  -1   36.88   99.17   1-0.20741-0.28016-0.62377-0.95772 0.75357 0.06536
   9  -5   1   -1.00   80.05   1-0.47916-0.40406 0.57901 0.91429-0.65965 0.02836
   9  -5  -1    5.56   78.59   1-0.52475-0.47567 0.45027 0.87564-0.72241-0.08350
  -9  -5  -2  983.86  131.30   1-0.17896 0.38030-0.90635-0.91213 0.38274-0.15291
  -9   5  -2 1036.55  136.60   1-0.20633-0.29304-0.66696-0.95609 0.71595 0.00277
   9  -5   2  872.26  133.33   1-0.45328-0.36517 0.63649 0.92670-0.62402 0.08863
   9  -5  -2  916.83  127.47   1-0.54342-0.50735 0.38077 0.85127-0.74812-0.13385
  -9  -5  -3  115.92   96.48   1-0.17080 0.37542-0.93337-0.89398 0.31565-0.24461
  -9   5  -3   60.13  107.75   1-0.20465-0.30440-0.70664-0.95062 0.67732-0.06047
   9  -5   3   90.53   97.74   1-0.42622-0.32511 0.68848 0.93361-0.58678 0.15051
   9  -5  -3   74.15   94.63   1-0.55887-0.53581 0.30935 0.82498-0.76939-0.17975
  -9  -5  -4 4686.83  267.89   1-0.16289 0.37030-0.95303-0.86848 0.25532-0.32955
  -9   5  -4 4709.89  285.86   1-0.20249-0.31528-0.74211-0.94093 0.63895-0.12345
  -9   5   4 4959.42  282.12   1-0.20119-0.20833-0.35411-0.91395 0.91330 0.34825
   9  -5   4 4087.04  259.98   1-0.39871-0.28460 0.73465 0.93467-0.54890 0.21301
   9  -5  -4 4543.04  264.78   1-0.57094-0.56089 0.23709 0.79784-0.78601-0.22101
  -9  -5  -5   70.94  103.41   1-0.15550 0.36499-0.96691-0.83723 0.20224-0.40721
  -9   5  -5  149.62   96.34   1-0.19996-0.32580-0.77340-0.92706 0.60154-0.18548
  -9   5   5  142.67   99.30   1-0.19741-0.19144-0.29351-0.89854 0.93534 0.39493
   9  -5  -5   75.55  100.23   1-0.57964-0.58273 0.16500 0.77081-0.79798-0.25741
  -9  -5  -6 1757.69  173.96   1-0.14873 0.35873-0.97650-0.80170 0.15592-0.47810
  -9   5  -6 1887.68  193.20   1-0.19721-0.33609-0.80065-0.90915 0.56573-0.24591
  -9   5   6 2041.93  187.91   1-0.19283-0.17374-0.23199-0.88221 0.95341 0.43762
   9  -5  -6 1723.62  167.54   1-0.58510-0.60122 0.09381 0.74476-0.80550-0.28956
  -9  -5  -7  196.58  116.23   1-0.14271 0.35173-0.98291-0.76298 0.11624-0.54234
  -9   5  -7  107.53  118.46   1-0.19435-0.34627-0.82409-0.88744 0.53206-0.30419
  -9   5   7  107.60   98.95   1-0.18751-0.15530-0.17007-0.86547 0.96742 0.47627
   9  -5  -7  200.14   99.60   1-0.58752-0.61667 0.02423 0.72033-0.80884-0.31753
  -9   7   0  123.57  101.27   1-0.20616-0.39483-0.46876-0.90475 0.85892 0.15975
   9  -7   0  240.52  102.52   1-0.50456-0.31308 0.51273 0.94971-0.69463 0.00405
  -9   7  -1  705.94  121.47   1-0.20727-0.40905-0.51532-0.90612 0.83155 0.10774
  -9   7   1  683.18  132.08   1-0.20440-0.37996-0.41972-0.90089 0.88433 0.20980
   9  -7   1  676.93  137.98   1-0.48430-0.27981 0.56648 0.95838-0.66674 0.05657
   9  -7  -1  727.20  137.83   1-0.52315-0.34466 0.45562 0.93759-0.72021-0.04597
  -9   7  -2 6279.92  356.03   1-0.20777-0.42266-0.55904-0.90465 0.80268 0.05423
  -9   7   2 6544.09  395.95   1-0.20198-0.36439-0.36860-0.89494 0.90737 0.25746
   9  -7   2 6036.03  387.61   1-0.46283-0.24533 0.61627 0.96308-0.63717 0.11077
   9  -7  -2 6634.72  374.62   1-0.53978-0.37430 0.39547 0.92257-0.74311-0.09351
 -10   0   0 7935.81  342.70   1-0.20318 0.08832-0.73183-0.99602 0.65048 0.01139
 -10   0  -1 9491.88  386.29   1-0.19975 0.07871-0.77573-0.99476 0.59861-0.06510
 -10   0   1 9047.93  366.07   1-0.20578 0.09876-0.68191-0.99126 0.70188 0.08740
 -10   0  -2  756.96  125.80   1-0.19568 0.06974-0.81367-0.98755 0.54738-0.14094
 -10   0   2  633.81  108.24   1-0.20736 0.11101-0.62685-0.98054 0.75103 0.16186
 -10   0  -3 8989.70  374.23   1-0.19119 0.06118-0.84598-0.97464 0.49775-0.21520
 -10   0   3 8370.55  345.03   1-0.20779 0.12369-0.56556-0.96443 0.79809 0.23356
  10   0  -3 6939.83  810.17   1-0.58588-0.91555-0.07858 0.32182-0.80657-0.24120
 -10   0  -4 3800.50  242.54   1-0.18647 0.05286-0.87299-0.95650 0.45067-0.28689
 -10   0   4 3599.64  230.98   1-0.20695 0.13765-0.49946-0.94352 0.84125 0.30136
  10   0  -4 2566.24  490.23   1-0.58017-0.92289-0.15946 0.28599-0.79872-0.25781
 -10   0  -5 6218.65  330.33   1-0.18170 0.04459-0.89529-0.93363 0.40673-0.35544
 -10   0   5 6227.69  349.70   1-0.20479 0.15292-0.42938-0.91862 0.87959 0.36434
 -10   0  -6   52.92  116.02   1-0.17704 0.03622-0.91344-0.90663 0.36642-0.42036
 -10   0   6   80.37   90.23   1-0.20131 0.16955-0.35634-0.89071 0.91241 0.42176
 -10   0  -7 8955.74  475.71   1-0.17261 0.02761-0.92805-0.87607 0.33002-0.48137
 -10   0   7 9105.62  460.86   1-0.19655 0.18743-0.28117-0.86072 0.93931 0.47329
 -10  -2   014330.36  637.02   1-0.20045 0.22025-0.76790-0.97543 0.60838 0.00479
 -10   2   014581.49  509.68   1-0.20595-0.04363-0.67769-0.99855 0.70591 0.03131
  10  -2   014936.23  509.06   1-0.54234-0.70343 0.38520 0.70709-0.74664-0.07216
 -10  -2  -1 1830.23  163.11   1-0.19591 0.21175-0.81182-0.97419 0.55004-0.07815
 -10   2  -1 2239.99  175.00   1-0.20379-0.05451-0.72208-0.99778 0.66110-0.03810
 -10  -2   1 1733.02  143.84   1-0.20411 0.22963-0.71661-0.96929 0.66693 0.08796
 -10   2   1 2238.35  174.74   1-0.20731-0.03108-0.62916-0.99453 0.74910 0.09971
  10  -2   1 1755.61  156.32   1-0.51948-0.66755 0.46762 0.74438-0.71516-0.01604
  10  -2  -1 1811.84  155.74   1-0.56055-0.73464 0.30040 0.66741-0.77170-0.12186
 -10  -2  -2 7371.48  357.38   1-0.19075 0.20386-0.84873-0.96590 0.49322-0.15961
 -10  -2   2 6850.07  322.45   1-0.20662 0.24017-0.65792-0.95576 0.72418 0.16982
 -10   2   2 6549.64  339.02   1-0.20780-0.01846-0.57535-0.98590 0.79106 0.16630
  10  -2   2 7175.97  369.90   1-0.49262-0.62765 0.54531 0.77716-0.67819 0.04543
  10  -2  -2 7374.00  350.06   1-0.57389-0.76111 0.21544 0.62735-0.79007-0.16471
 -10  -2  -3 1947.72  177.15   1-0.18525 0.19633-0.87912-0.95113 0.43911-0.23832
 -10   2  -3 2239.56  196.09   1-0.19771-0.07452-0.79608-0.98147 0.57196-0.17647
 -10  -2   3 1869.73  156.19   1-0.20775 0.25276-0.59289-0.93491 0.77801 0.24908
 -10   2   3 2160.90  176.01   1-0.20730-0.00484-0.51741-0.97315 0.83024 0.23012
  10  -2   3 1944.27  173.06   1-0.46255-0.58457 0.61688 0.80364-0.63678 0.11147
  10  -2  -3 2027.76  173.82   1-0.58257-0.78282 0.13173 0.58878-0.80202-0.20129
 -10  -2  -414277.70  564.27   1-0.17963 0.18890-0.90375-0.93060 0.38853-0.31351
 -10   2  -414383.06  617.88   1-0.19410-0.08395-0.82595-0.96618 0.52926-0.24379
 -10  -2   414109.02  566.37   1-0.20736 0.26627-0.52064-0.90784 0.82821 0.32391
 -10   2   413991.48  562.46   1-0.20576 0.00981-0.45593-0.95684 0.86590 0.29041
  10  -2   414396.57  576.51   1-0.43048-0.53949 0.68078 0.82246-0.59263 0.18025
  10  -2  -414617.38  573.41   1-0.58693-0.80021 0.05085 0.55305-0.80803-0.23193
 -10  -2  -5 1938.67  176.06   1-0.17410 0.18140-0.92339-0.90508 0.34208-0.38458
 -10   2  -5 2392.27  204.54   1-0.19031-0.09320-0.85147-0.94646 0.48864-0.30904
 -10  -2   5 1908.46  159.80   1-0.20531 0.28144-0.44301-0.87539 0.87269 0.39303
 -10   2   5 2337.09  175.93   1-0.20314 0.02558-0.39163-0.93768 0.89741 0.34654
  10  -2   5 1939.19  168.08   1-0.39763-0.49364 0.73635 0.83292-0.54742 0.25009
  10  -2  -5 2022.99  177.22   1-0.58749-0.81379-0.02627 0.52107-0.80879-0.25733
 -10  -2  -6 5849.93  349.50   1-0.16881 0.17365-0.93884-0.87537 0.30010-0.45117
 -10   2  -6 4785.76  319.85   1-0.18648-0.10242-0.87292-0.92276 0.45079-0.37150
 -10   2   6 5507.14  316.94   1-0.19947 0.04237-0.32509-0.91633 0.92440 0.39816
  10  -2  -6 6176.27  364.23   1-0.58481-0.82413-0.09899 0.49343-0.80510-0.27806
 -10  -2  -7  552.96  134.07   1-0.16389 0.16553-0.95083-0.84220 0.26277-0.51312
 -10   2   7  823.07  127.19   1-0.19479 0.06017-0.25711-0.89353 0.94654 0.44494
  10  -2  -7  583.53  116.36   1-0.57940-0.83175-0.16745 0.47012-0.79765-0.29524
 -10   4   0 3520.72  216.92   1-0.20765-0.17356-0.60606-0.98310 0.76783 0.05820
  10  -4   0 3483.87  229.32   1-0.52398-0.55565 0.45285 0.83133-0.72136-0.01155
 -10  -4  -1 1791.60  162.49   1-0.19344 0.34342-0.83080-0.93650 0.52186-0.07084
 -10   4   1 2129.92  174.28   1-0.20776-0.16055-0.55764-0.97986 0.80365 0.11866
  10  -4   1 1702.57  167.45   1-0.50237-0.52100 0.51894 0.85248-0.69160 0.04268
  10  -4  -1 1712.43  163.32   1-0.54283-0.58751 0.38321 0.80682-0.74731-0.06214
 -10  -4  -212126.15  504.80   1-0.18743 0.33638-0.86795-0.92847 0.45991-0.15741
 -10   4   211042.84  453.72   1-0.20709-0.14677-0.50578-0.97319 0.83743 0.17708
  10  -4   211415.17  501.98   1-0.47840-0.48403 0.58082 0.86927-0.65861 0.10030
  10  -4  -211651.53  490.88   1-0.55847-0.61616 0.31140 0.78013-0.76885-0.10832
 -10  -4  -3 1129.69  141.41   1-0.18113 0.32964-0.89767-0.91303 0.40170-0.24022
 -10   4  -3 1415.30  149.66   1-0.20347-0.20948-0.72727-0.96933 0.65548-0.12846
 -10   4   3 1581.28  164.19   1-0.20558-0.13215-0.45090-0.96348 0.86857 0.23286
  10  -4   3 1078.80  138.54   1-0.45279-0.44542 0.63750 0.88087-0.62335 0.16020
  10  -4  -3 1088.24  134.13   1-0.57073-0.64143 0.23855 0.75240-0.78571-0.14983
 -10  -4  -4 2860.59  223.72   1-0.17483 0.32291-0.92103-0.89122 0.34804-0.31850
 -10   4  -4 2836.43  230.37   1-0.20114-0.22018-0.75980-0.95671 0.61825-0.19032
 -10   4   4 2986.37  231.80   1-0.20323-0.11665-0.39352-0.95126 0.89656 0.28546
  10  -4   4 2609.71  210.08   1-0.42626-0.40588 0.68842 0.88671-0.58683 0.22135
  10  -4  -4 2797.94  221.57   1-0.57956-0.66340 0.16582 0.72466-0.79787-0.18641
 -10  -4  -5 1918.74  180.52   1-0.16872 0.31597-0.93908-0.86411 0.29942-0.39173
 -10   4  -5 2321.64  210.91   1-0.19852-0.23061-0.78839-0.94013 0.58226-0.25092
 -10   4   5 2333.87  191.96   1-0.20002-0.10032-0.33408-0.93700 0.92107 0.33460
  10  -4   5 1683.15  167.92   1-0.39953-0.36615 0.73337 0.88654-0.55003 0.28277
  10  -4  -5 1822.43  173.42   1-0.58510-0.68196 0.09394 0.69792-0.80550-0.21867
 -11  -1   0 3870.44  255.44   1-0.20386 0.18139-0.72086-0.98314 0.66241-0.02284
 -11   1   0 3901.41  255.21   1-0.20587 0.05019-0.67965-0.99860 0.70404-0.01670
 -11  -1  -1  445.53  106.72   1-0.20084 0.17137-0.76340-0.98052 0.61390-0.09596
 -11   1  -1  425.01  102.58   1-0.20380 0.03922-0.72189-0.99568 0.66130-0.08406
 -11  -1   1  404.83  114.46   1-0.20614 0.19216-0.67265-0.98008 0.71066 0.05002
 -11   1   1  391.11   98.05   1-0.20723 0.06273-0.63351-0.99677 0.74546 0.05002
 -11  -1  -2 2223.94  186.20   1-0.19724 0.16193-0.80037-0.97233 0.56612-0.16835
 -11   1  -2 2431.42  205.16   1-0.20117 0.02881-0.75943-0.98806 0.61869-0.15129
 -11  -1   2 2223.78  184.99   1-0.20747 0.20463-0.61964-0.97123 0.75696 0.12175
 -11   1   2 2277.34  191.93   1-0.20780 0.07527-0.58201-0.99046 0.78617 0.11537
 -11  -1  -3 1155.94  149.46   1-0.19326 0.15287-0.83206-0.95886 0.51992-0.23917
 -11   1  -3 1129.04  162.01   1-0.19811 0.01882-0.79237-0.97584 0.57697-0.21763
 -11  -1   3 1088.16  135.07   1-0.20777 0.21744-0.56039-0.95716 0.80174 0.19116
 -11   1   3 1098.12  144.55   1-0.20744 0.08874-0.52630-0.97994 0.82459 0.17843
 -11  -1  -4 4834.57  316.28   1-0.18905 0.14403-0.85890-0.94049 0.47595-0.30776
 -11  -1   4 4693.28  282.11   1-0.20688 0.23145-0.49626-0.93822 0.84316 0.25722
 -11   1   4 4626.59  279.64   1-0.20610 0.10320-0.46683-0.96565 0.85999 0.23846
 -11  -3   0 4771.89  290.20   1-0.20233 0.31212-0.74433-0.94994 0.63641-0.01333
  11  -3   0 4543.54  293.90   1-0.54764-0.67307 0.36286 0.73957-0.75393 0.00212
 -11  -3  -1  187.99   93.58   1-0.19854 0.30286-0.78815-0.94860 0.58257-0.09178
  11  -3   1  200.87   99.33   1-0.52965-0.64207 0.43332 0.76490-0.72917 0.05152
  11  -3  -1  148.36   79.87   1-0.56241-0.70084 0.29019 0.71202-0.77426-0.04284
;
_shelx_hkl_checksum     38887
_shelx_res_file
;
    a109.res created by SHELXL-2014/7
TITL ABER109  K/BR/ME-PIP            New: Amm2
CELL  0.71073   13.4110    9.4880    9.7900    90.000    90.000    90.000
ZERR       2    0.0030    0.0020    0.0020     0.000     0.000     0.000
LATT  -5
SYMM             - X ,            - Y ,              Z
SYMM             - X ,              Y ,              Z
SYMM               X ,            - Y ,              Z
SFAC  C  H Br  N K O
UNIT   20 60 12 8 4 2
L.S. 6
FMAP 2
PLAN 20
ACTA
size 0.10 0.08 0.08
rem colourless block
temp -180
omit 7 0 6
rem random bad agreement
BOND $H
htab
CONF
REM Instructions for potential hydrogen bonds
EQIV $1 -x+1, -y+1, z
EQIV $2 -x+2, -y+1, z
EQIV $3 x, y-1/2, z-1/2
EQIV $4 -x+2, -y+3/2, z-1/2
EQIV $5 x, y, z-1
HTAB N1 O1
HTAB N1 Br3
HTAB N2 Br1
HTAB N2 Br1_$2
HTAB O1 Br2_$3
HTAB C1 Br2_$1
HTAB C1 Br1_$2
HTAB C2 Br1_$2
HTAB C2 Br3_$3
HTAB C3 Br1_$4
HTAB C3 Br3_$5
WGHT    0.000000
EXTI    0.001945
FVAR       0.92954
mole 1
K1    5    1.000000    0.500000    0.905789    10.25000    0.01322    0.01467 =
         0.01562    0.00000    0.00000    0.00000
K2    5    0.500000    0.500000    1.030650    10.25000    0.01051    0.01375 =
         0.01174    0.00000    0.00000    0.00000
BR1   3    1.000000    0.703844    0.604629    10.50000    0.00863    0.01106 =
         0.01525   -0.00181    0.00000    0.00000
BR2   3    0.500000    0.744495    0.776749    10.50000    0.01019    0.01138 =
         0.01103   -0.00152    0.00000    0.00000
BR3   3    0.743930    0.500000    0.967244    10.50000    0.01187    0.01018 =
         0.01098    0.00000   -0.00259    0.00000
mole 2
C1    1    0.728909    0.369342    0.616276    11.00000    0.01047    0.00917 =
         0.01729    0.00320    0.00168    0.00220
AFIX  23
H1A   2    0.686142    0.285877    0.632104    11.00000   -1.20000
H1B   2    0.787830    0.361395    0.676706    11.00000   -1.20000
AFIX   0
C2    1    0.762646    0.370558    0.470005    11.00000    0.00983    0.00867 =
         0.01375   -0.00043    0.00210   -0.00048
AFIX  23
H2A   2    0.703819    0.369635    0.408921    11.00000   -1.20000
H2B   2    0.802657    0.285083    0.451040    11.00000   -1.20000
AFIX   0
C3    1    0.862947    0.500000    0.298538    10.50000    0.01694    0.01898 =
         0.00752    0.00000    0.00465    0.00000
AFIX   3
H3A   2    0.902777    0.585119    0.283095    11.00000   -1.50000
H3B   2    0.806744    0.500000    0.234580    10.50000   -1.50000
AFIX   0
N1    4    0.671956    0.500000    0.652152    10.50000    0.00709    0.01429 =
         0.00797    0.00000    0.00257    0.00000
AFIX  23
H1N   2    0.658622    0.500001    0.743291    10.50000   -1.20000
H2N   2    0.612768    0.500000    0.606697    10.50000   -1.20000
AFIX   0
N2    4    0.824409    0.500000    0.442093    10.50000    0.00882    0.00897 =
         0.00964    0.00000    0.00035    0.00000
AFIX  13
H3N   2    0.882659    0.500000    0.505861    10.50000   -1.20000
AFIX   0
mole 3
O1    6    0.500000    0.500000    0.490175    10.25000    0.01175    0.00755 =
         0.00717    0.00000    0.00000    0.00000
AFIX   3
H1O   2    0.500000    0.425100    0.439168    10.50000   -1.20000
AFIX   0
HKLF 4 1  0.0000  0.0000  1.0000  1.0000  0.0000  0.0000  0.0000  1.0000  0.0000
REM  ABER109  K/BR/ME-PIP            New: Amm2
REM R1 =  0.0150 for    1208 Fo > 4sig(Fo)  and  0.0153 for all    1235 data
REM     68 parameters refined using      1 restraints
END
WGHT      0.0000      0.0000
REM Instructions for potential hydrogen bonds
HTAB C1 Br2_$1
HTAB C1 Br1_$2
HTAB C2 Br1_$2
HTAB C2 Br3_$3
HTAB C3 Br1_$4
HTAB C3 Br3_$5
HTAB N1 Br3
HTAB N1 O1
HTAB N2 Br1
HTAB N2 Br1_$2
HTAB O1 Br2_$3
REM Highest difference peak  0.409,  deepest hole -0.358,  1-sigma level  0.070
Q1    1   0.5000  0.7427  0.8865  10.50000  0.05    0.41
Q2    1   0.7412  0.5000  0.8547  10.50000  0.05    0.40
Q3    1   1.0000  0.6996  0.4963  10.50000  0.05    0.40
Q4    1   1.0000  0.7059  0.7148  10.50000  0.05    0.39
Q5    1   0.7429  0.5000  1.0766  10.50000  0.05    0.37
Q6    1   0.6845  0.5000  0.9565  10.50000  0.05    0.36
Q7    1   0.5000  0.7444  0.6714  10.50000  0.05    0.33
Q8    1   0.7976  0.5000  0.9636  10.50000  0.05    0.31
Q9    1   1.0000  0.6205  0.6410  10.50000  0.05    0.30
Q10   1   0.5000  0.8429  0.7200  10.50000  0.05    0.30
Q11   1   1.0666  0.7036  0.6121  11.00000  0.05    0.28
Q12   1   1.0000  0.5000  1.0340  10.25000  0.05    0.26
Q13   1   0.8808  0.5000  0.6028  10.50000  0.05    0.24
Q14   1   0.5000  0.6584  0.7128  10.50000  0.05    0.24
Q15   1   0.9438  0.5000  0.5409  10.50000  0.05    0.24
Q16   1   0.7377  0.4199  1.0148  11.00000  0.05    0.24
Q17   1   0.8459  0.5000  1.0396  10.50000  0.05    0.23
Q18   1   0.7017  0.3973  1.0348  11.00000  0.05    0.22
Q19   1   0.7438  0.4092  0.9477  11.00000  0.05    0.22
Q20   1   0.8057  0.4034  0.9053  11.00000  0.05    0.22
;
_shelx_res_checksum     18475
data_II
_audit_creation_method     'SHELXL-2014/7'
_database_code_depnum_ccdc_archive     'CCDC 1941725'
_chemical_name_systematic
;
Poly[1-methylpiperizine-1,4-diium [tri-\m-bromido-rubidium] hemihydrate]
;
_chemical_name_common     ?
_chemical_formula_moiety     'C5 H14 N2, Rb Br3, 0.5(H2 O)'
_chemical_formula_sum     'C5 H15 Br3 N2 O0.5 Rb'
_chemical_formula_iupac     '(C5 H14 N2) [Rb Br3], 0.5H2 O'
_chemical_formula_weight     436.39
_chemical_melting_point     ?
_chemical_absolute_configuration     ?
_space_group_crystal_system     orthorhombic
_space_group_name_H-M_alt     'A m m 2'
_space_group_name_Hall     'A 2 -2'
loop_
    _space_group_symop_operation_xyz
    'x, y, z'
    '-x, -y, z'
    '-x, y, z'
    'x, -y, z'
    'x, y+1/2, z+1/2'
    '-x, -y+1/2, z+1/2'
    '-x, y+1/2, z+1/2'
    'x, -y+1/2, z+1/2'
_cell_length_a     13.477(3)
_cell_length_b     9.5617(19)
_cell_length_c     9.850(2)
_cell_angle_alpha     90
_cell_angle_beta     90
_cell_angle_gamma     90
_cell_volume     1269.3(5)
_cell_formula_units_Z     4
_cell_measurement_reflns_used     2309
_cell_measurement_theta_min     3.0
_cell_measurement_theta_max     27.4
_cell_measurement_temperature     93(2)
_exptl_crystal_description     prism
_exptl_crystal_colour     colourless
_exptl_crystal_size_max     0.150
_exptl_crystal_size_mid     0.100
_exptl_crystal_size_min     0.100
_exptl_crystal_density_diffrn     2.284
_exptl_crystal_density_meas     ?
_exptl_crystal_density_method     ?
_exptl_crystal_F_000     820
_exptl_absorpt_coefficient_mu     13.306
_exptl_absorpt_correction_type     multi-scan
_exptl_absorpt_process_details
;
(CrysalisPro; Rigaku, 2017)
;
_exptl_absorpt_correction_T_min     0.347
_exptl_absorpt_correction_T_max     1.000
_diffrn_ambient_temperature     93(2)
_diffrn_source     ?
_diffrn_radiation_type     MoK\a
_diffrn_radiation_wavelength     0.71073
_diffrn_measurement_device_type     'Rigaku Pilatus 200K CCD'
_diffrn_measurement_method     \w
_diffrn_detector_area_resol_mean     ?
_diffrn_reflns_number     6851
_diffrn_reflns_av_R_equivalents     0.0374
_diffrn_reflns_av_unetI/netI     0.0264
_diffrn_reflns_theta_min     2.969
_diffrn_reflns_theta_max     25.337
_diffrn_reflns_theta_full     25.242
_diffrn_measured_fraction_theta_max     0.999
_diffrn_measured_fraction_theta_full     0.999
_diffrn_reflns_limit_h_min     -16
_diffrn_reflns_limit_h_max     16
_diffrn_reflns_limit_k_min     -11
_diffrn_reflns_limit_k_max     11
_diffrn_reflns_limit_l_min     -11
_diffrn_reflns_limit_l_max     11
_refine_special_details     ?
_reflns_number_total     1264
_reflns_number_gt     1244
_reflns_threshold_expression     'I > 2\s(I)'
_refine_ls_structure_factor_coef     Fsqd
_refine_ls_matrix_type     full
_refine_ls_R_factor_all     0.0132
_refine_ls_R_factor_gt     0.0128
_refine_ls_wR_factor_gt     0.0276
_refine_ls_wR_factor_ref     0.0276
_refine_ls_goodness_of_fit_ref     1.010
_refine_ls_restrained_S_all     1.010
_refine_ls_number_reflns     1264
_refine_ls_number_parameters     69
_refine_ls_number_restraints     1
_refine_ls_hydrogen_treatment     constr
_refine_ls_weighting_scheme     calc
_refine_ls_weighting_details
                      'w=1/[\s^2^(Fo^2^)+(0.0076P)^2^] where P=(Fo^2^+2Fc^2^)/3'
_atom_sites_solution_hydrogens     mixed
_atom_sites_solution_primary     direct
_atom_sites_solution_secondary     ?
_refine_ls_shift/su_max     0.000
_refine_ls_shift/su_mean     0.000
_refine_diff_density_max     0.269
_refine_diff_density_min     -0.354
_refine_ls_extinction_method
;
SHELXL-2014/7 (Sheldrick 2015)
;
_refine_ls_extinction_coef     0.00327(14)
_refine_ls_extinction_expression
                                  'Fc^*^=kFc[1+0.001xFc^2^\l^3^/sin(2\q)]^-1/4^'
_refine_ls_abs_structure_details
;
Parsons <i>et al.</i> (2013)
;
_refine_ls_abs_structure_Flack     -0.001(13)
loop_
    _atom_type_symbol
    _atom_type_description
    _atom_type_scat_dispersion_real
    _atom_type_scat_dispersion_imag
    _atom_type_scat_source
    'C' 'C' 0.0033 0.0016
                         'International Tables Vol C Tables 4.2.6.8 and 6.1.1.4'
    'H' 'H' 0.0000 0.0000
                         'International Tables Vol C Tables 4.2.6.8 and 6.1.1.4'
    'Br' 'Br' -0.2901 2.4595
                         'International Tables Vol C Tables 4.2.6.8 and 6.1.1.4'
    'N' 'N' 0.0061 0.0033
                         'International Tables Vol C Tables 4.2.6.8 and 6.1.1.4'
    'Rb' 'Rb' -0.9393 2.9676
                         'International Tables Vol C Tables 4.2.6.8 and 6.1.1.4'
    'O' 'O' 0.0106 0.0060
                         'International Tables Vol C Tables 4.2.6.8 and 6.1.1.4'
_computing_data_collection
;
CrysalisPro (Rigaku, 2017)
;
_computing_cell_refinement
;
CrysalisPro (Rigaku, 2017)
;
_computing_data_reduction
;
CrysalisPro (Rigaku, 2017)
;
_computing_structure_solution
;
SHELXS-7 (Sheldrick, 2008)
;
_computing_structure_refinement
;
<i>SHELXL2014/7</i> (Sheldrick, 2015)
;
_computing_molecular_graphics
;
ORTEP-3 for Windows (Farrugia, 2012)
;
_computing_publication_material
;
publCIF (Westrip, 2010)
;
loop_
    _atom_site_type_symbol
    _atom_site_label
    _atom_site_fract_x
    _atom_site_fract_y
    _atom_site_fract_z
    _atom_site_U_iso_or_equiv
    _atom_site_adp_type
    _atom_site_calc_flag
    _atom_site_occupancy
    _atom_site_disorder_assembly
    _atom_site_disorder_group
    Rb Rb1 0.0000 0.5000 0.09734(7) 0.01032(18) Uani d 1 . .
    Rb Rb2 0.5000 0.5000 -0.03670(8) 0.00968(16) Uani d 1 . .
    Br Br1 0.0000 0.29829(5) 0.39777(6) 0.01090(14) Uani d 1 . .
    Br Br2 0.5000 0.25694(6) 0.21977(6) 0.01073(13) Uani d 1 . .
    Br Br3 0.25385(4) 0.5000 0.03510(6) 0.01017(13) Uani d 1 . .
    C C1 0.2708(3) 0.6293(4) 0.3838(4) 0.0124(8) Uani d 1 . .
    H H1A 0.2118 0.6366 0.3243 0.015 Uiso calc 1 . .
    H H1B 0.3130 0.7123 0.3674 0.015 Uiso calc 1 . .
    C C2 0.2378(3) 0.6284(4) 0.5303(5) 0.0117(8) Uani d 1 . .
    H H2A 0.2966 0.6293 0.5905 0.014 Uiso calc 1 . .
    H H2B 0.1980 0.7131 0.5495 0.014 Uiso calc 1 . .
    C C3 0.1383(4) 0.5000 0.6996(5) 0.0149(12) Uani d 1 . .
    H H3A 0.0985 0.4149 0.7150 0.022 Uiso d 1 . .
    H H3B 0.1945 0.5000 0.7635 0.022 Uiso d 1 . .
    N N1 0.3274(3) 0.5000 0.3486(5) 0.0107(10) Uani d 1 . .
    H H1N 0.3862 0.5000 0.3941 0.013 Uiso calc 1 . .
    H H2N 0.3410 0.5000 0.2581 0.013 Uiso calc 1 . .
    N N2 0.1766(3) 0.5000 0.5584(4) 0.0087(9) Uani d 1 . .
    H H3N 0.1187 0.5000 0.4950 0.010 Uiso calc 1 . .
    O O1 0.5000 0.5000 0.5097(5) 0.0109(12) Uani d 1 . .
    H H1O 0.5000 0.5749 0.5607 0.013 Uiso d 1 . .
loop_
    _atom_site_aniso_label
    _atom_site_aniso_U_11
    _atom_site_aniso_U_22
    _atom_site_aniso_U_33
    _atom_site_aniso_U_12
    _atom_site_aniso_U_13
    _atom_site_aniso_U_23
    Rb1 0.0111(4) 0.0093(4) 0.0105(4) 0.000 0.000 0.000
    Rb2 0.0114(4) 0.0091(3) 0.0086(3) 0.000 0.000 0.000
    Br1 0.0122(3) 0.0083(3) 0.0122(3) 0.000 0.000 0.0006(2)
    Br2 0.0141(3) 0.0087(3) 0.0094(3) 0.000 0.000 0.0001(2)
    Br3 0.0112(3) 0.0092(3) 0.0101(3) 0.000 -0.0012(2) 0.000
    C1 0.013(2) 0.0077(19) 0.017(2) -0.0003(15) -0.0003(17) 0.0023(18)
    C2 0.013(2) 0.0054(18) 0.017(2) 0.0009(15) 0.0016(18) -0.001(2)
    C3 0.019(3) 0.021(3) 0.005(3) 0.000 0.004(2) 0.000
    N1 0.011(2) 0.012(2) 0.009(2) 0.000 0.0025(19) 0.000
    N2 0.009(2) 0.010(2) 0.007(2) 0.000 -0.0010(18) 0.000
    O1 0.016(3) 0.006(2) 0.011(3) 0.000 0.000 0.000
_geom_special_details
;
 All esds (except the esd in the dihedral angle between two l.s. planes)
 are estimated using the full covariance matrix.  The cell esds are taken
 into account individually in the estimation of esds in distances, angles
 and torsion angles; correlations between esds in cell parameters are only
 used when they are defined by crystal symmetry.  An approximate (isotropic)
 treatment of cell esds is used for estimating esds involving l.s. planes.
;
loop_
    _geom_bond_atom_site_label_1
    _geom_bond_atom_site_label_2
    _geom_bond_site_symmetry_2
    _geom_bond_distance
    _geom_bond_publ_flag
    Rb1 Br1 6_554 3.4639(8) y
    Rb1 Br1 5_554 3.4639(8) ?
    Rb1 Br1 2_565 3.5323(10) ?
    Rb1 Br1 . 3.5323(10) y
    Rb1 Br3 2_565 3.4756(9) ?
    Rb1 Br3 . 3.4756(9) y
    Rb2 Br2 2_665 3.4326(9) ?
    Rb2 Br2 . 3.4326(9) y
    Rb2 Br2 6_654 3.4336(9) y
    Rb2 Br2 5_554 3.4336(9) ?
    Rb2 Br3 . 3.3919(9) y
    Rb2 Br3 2_665 3.3920(9) ?
    Br1 Rb1 5_545 3.4639(8) ?
    Br2 Rb2 5_545 3.4336(9) ?
    C1 N1 . 1.494(4) ?
    C1 C2 . 1.510(6) ?
    C1 H1A . 0.9900 ?
    C1 H1B . 0.9900 ?
    C2 N2 . 1.504(4) ?
    C2 H2A . 0.9900 ?
    C2 H2B . 0.9900 ?
    C3 N2 . 1.484(6) ?
    C3 H3A . 0.9868 ?
    C3 H3B . 0.9852 ?
    N1 C1 4_565 1.494(4) ?
    N1 H1N . 0.9100 ?
    N1 H2N . 0.9100 ?
    N2 C2 4_565 1.504(4) ?
    N2 H3N . 1.0000 ?
    O1 H1O . 0.8748 ?
loop_
    _geom_angle_atom_site_label_1
    _geom_angle_atom_site_label_2
    _geom_angle_atom_site_label_3
    _geom_angle_site_symmetry_1
    _geom_angle_site_symmetry_3
    _geom_angle
    _geom_angle_publ_flag
    Br1 Rb1 Br1 6_554 5_554 110.85(3) ?
    Br1 Rb1 Br3 6_554 2_565 84.255(10) ?
    Br1 Rb1 Br3 5_554 2_565 84.255(10) ?
    Br1 Rb1 Br3 6_554 . 84.255(10) ?
    Br1 Rb1 Br3 5_554 . 84.255(10) ?
    Br3 Rb1 Br3 2_565 . 159.68(3) ?
    Br1 Rb1 Br1 6_554 2_565 157.67(2) ?
    Br1 Rb1 Br1 5_554 2_565 91.481(16) ?
    Br3 Rb1 Br1 2_565 2_565 98.498(12) ?
    Br3 Rb1 Br1 . 2_565 98.498(12) ?
    Br1 Rb1 Br1 6_554 . 91.481(15) ?
    Br1 Rb1 Br1 5_554 . 157.67(2) ?
    Br3 Rb1 Br1 2_565 . 98.498(12) ?
    Br3 Rb1 Br1 . . 98.498(12) ?
    Br1 Rb1 Br1 2_565 . 66.19(3) ?
    Br3 Rb2 Br3 . 2_665 155.93(3) ?
    Br3 Rb2 Br2 . 2_665 81.173(14) ?
    Br3 Rb2 Br2 2_665 2_665 81.173(13) ?
    Br3 Rb2 Br2 . . 81.172(13) ?
    Br3 Rb2 Br2 2_665 . 81.173(14) ?
    Br2 Rb2 Br2 2_665 . 85.22(3) ?
    Br3 Rb2 Br2 . 6_654 98.376(11) ?
    Br3 Rb2 Br2 2_665 6_654 98.376(11) ?
    Br2 Rb2 Br2 2_665 6_654 176.93(2) ?
    Br2 Rb2 Br2 . 6_654 91.702(16) ?
    Br3 Rb2 Br2 . 5_554 98.376(11) ?
    Br3 Rb2 Br2 2_665 5_554 98.376(11) ?
    Br2 Rb2 Br2 2_665 5_554 91.702(16) ?
    Br2 Rb2 Br2 . 5_554 176.93(2) ?
    Br2 Rb2 Br2 6_654 5_554 91.37(3) ?
    Rb1 Br1 Rb1 5_545 . 157.67(2) y
    Rb2 Br2 Rb2 . 5_545 176.93(2) y
    Rb2 Br3 Rb1 . . 178.12(3) y
    N1 C1 C2 . . 111.6(3) ?
    N1 C1 H1A . . 109.3 ?
    C2 C1 H1A . . 109.3 ?
    N1 C1 H1B . . 109.3 ?
    C2 C1 H1B . . 109.3 ?
    H1A C1 H1B . . 108.0 ?
    N2 C2 C1 . . 110.0(3) ?
    N2 C2 H2A . . 109.7 ?
    C1 C2 H2A . . 109.7 ?
    N2 C2 H2B . . 109.7 ?
    C1 C2 H2B . . 109.7 ?
    H2A C2 H2B . . 108.2 ?
    N2 C3 H3A . . 109.5 ?
    N2 C3 H3B . . 109.4 ?
    H3A C3 H3B . . 108.6 ?
    C1 N1 C1 . 4_565 111.7(4) ?
    C1 N1 H1N . . 109.3 ?
    C1 N1 H1N 4_565 . 109.3 ?
    C1 N1 H2N . . 109.3 ?
    C1 N1 H2N 4_565 . 109.3 ?
    H1N N1 H2N . . 107.9 ?
    C3 N2 C2 . . 111.3(3) ?
    C3 N2 C2 . 4_565 111.3(3) ?
    C2 N2 C2 . 4_565 109.4(4) ?
    C3 N2 H3N . . 108.3 ?
    C2 N2 H3N . . 108.3 ?
    C2 N2 H3N 4_565 . 108.3 ?
loop_
    _geom_torsion_atom_site_label_1
    _geom_torsion_atom_site_label_2
    _geom_torsion_atom_site_label_3
    _geom_torsion_atom_site_label_4
    _geom_torsion_site_symmetry_1
    _geom_torsion_site_symmetry_2
    _geom_torsion_site_symmetry_3
    _geom_torsion_site_symmetry_4
    _geom_torsion
    _geom_torsion_publ_flag
    N1 C1 C2 N2 . . . . -56.8(4) ?
    C2 C1 N1 C1 . . . 4_565 53.6(5) ?
    C1 C2 N2 C3 . . . . -176.8(3) ?
    C1 C2 N2 C2 . . . 4_565 59.8(5) ?
loop_
    _geom_hbond_atom_site_label_D
    _geom_hbond_atom_site_label_H
    _geom_hbond_atom_site_label_A
    _geom_hbond_site_symmetry_A
    _geom_hbond_distance_DH
    _geom_hbond_distance_HA
    _geom_hbond_distance_DA
    _geom_hbond_angle_DHA
    N1 H1N O1 . 0.91 1.91 2.816(5) 173
    N1 H2N Br3 . 0.91 2.49 3.243(4) 140
    N2 H3N Br1 . 1.00 2.68 3.448(4) 134
    N2 H3N Br1 2_565 1.00 2.68 3.448(4) 134
    O1 H1O Br2 5 0.87 2.34 3.212(3) 173
    C1 H1A Br1 2_565 0.99 3.01 3.717(4) 129
    C1 H1B Br2 2_665 0.99 2.92 3.652(4) 131
    C2 H2B Br1 2_565 0.99 3.06 3.531(4) 111
    C2 H2B Br3 5 0.99 2.85 3.560(4) 130
    C3 H3A Br1 6 0.99 3.03 3.927(4) 152
    C3 H3B Br3 1_556 0.99 2.79 3.653(5) 146
_shelx_space_group_comment
;
The symmetry employed for this shelxl refinement is uniquely defined
by the following loop, which should always be used as a source of
symmetry information in preference to the above space-group names.
They are only intended as comments.
;
_shelx_estimated_absorpt_T_min     0.240
_shelx_estimated_absorpt_T_max     0.350
_shelx_hkl_file
;
   0   0  -210278.97  386.28   1 0.00007 0.07682 0.87815 0.83873-0.47837-0.53909
   0   0  -210865.77  400.30   1 0.00005 0.07701-0.79386-0.83328 0.60808 0.54745
   0   0  -211107.46  388.81   1-0.31812-0.24147 0.62286 0.58323-0.71472-0.77558
   0   0  -3  242.76   57.72   1 0.00007 0.11519 0.89597 0.83684-0.44411-0.53518
   0   0  -3  220.63   54.26   1 0.00005 0.11549-0.76974-0.82886 0.63835 0.54740
   0   0  -3  200.80   68.35   1-0.30221-0.18722 0.66907 0.60963-0.67896-0.77025
   0   0   3  216.88   66.87   1-0.37886-0.49385 0.36322 0.42266-0.85119-0.75990
   0   0  -481890.42 1809.16   1 0.00007 0.15357 0.91263 0.83383-0.40876-0.53022
   0   0  -488383.27 1929.55   1 0.00005 0.15396-0.74433-0.82315 0.66781 0.54654
   0   0  -5  833.50   93.64   1 0.00008 0.19194 0.92789 0.82938-0.37284-0.52466
   0   0   5  810.15   87.04   1 0.00004-0.19180 0.71844 0.81702-0.69558-0.54375
   0   0   5  793.63   95.54   1 0.00008-0.19231-0.92772-0.82919 0.37325 0.52483
   0   0  -5  819.06   84.70   1 0.00004 0.19244-0.71762-0.81615 0.69642 0.54484
   0   0  -5  824.56  106.92   1-0.29875-0.10618-0.86115-0.95977 0.41129 0.25990
   0   0  -5  852.99   83.16   1-0.26641-0.07476 0.75549 0.65642-0.59853-0.75067
   0   0   5  846.22   83.30   1-0.39417-0.58581 0.24573 0.34481-0.88557-0.73343
   0   0  -622255.08  869.55   1 0.00008 0.23032 0.94183 0.82362-0.33606-0.51825
   0   0   623959.09  630.28   1 0.00004-0.23018 0.69054 0.80883-0.72329-0.54110
   0   0   622326.65  610.69   1 0.00008-0.23063-0.94170-0.82327 0.33644 0.51867
   0   0  -622884.12  610.84   1 0.00004 0.23091-0.68960-0.80783 0.72418 0.54228
   0   0  -622048.30  658.73   1-0.31261-0.08153-0.84678-0.96514 0.43037 0.24870
   0   0  -624015.84  628.37   1-0.24640-0.01642 0.79550 0.67662-0.55358-0.73614
   0   0   623769.77  633.01   1-0.39971-0.62968 0.18379 0.30268-0.89802-0.71545
   0   0  -7  223.48   64.86   1 0.00008 0.26870 0.95443 0.81652-0.29841-0.51096
   0   0   7  173.98   55.86   1 0.00004-0.26855 0.66128 0.79930-0.75013-0.53758
   0   0   7  173.68   66.66   1 0.00008-0.26909-0.95434-0.81617 0.29871 0.51132
   0   0  -7  163.62   54.44   1 0.00004 0.26939-0.66022-0.79816 0.75107 0.53885
   0   0  -7  150.70   79.59   1-0.32629-0.05669-0.83171-0.96978 0.44920 0.23726
   0   0  -7  192.61   54.03   1-0.22455 0.04396 0.83370 0.69517-0.50449-0.71749
   0   0  -858629.55 1876.40   1 0.00008 0.30707 0.96564 0.80803-0.25986-0.50277
   0   0   861709.13 1975.19   1 0.00003-0.30693 0.63064 0.78837-0.77606-0.53315
   0   0   855602.67 1689.53   1 0.00008-0.30754-0.96558-0.80767 0.26008 0.50306
   0   0  -859525.14 1841.36   1 0.00003 0.30786-0.62944-0.78709 0.77704 0.53450
   0   0  -855508.06 1845.75   1-0.33975-0.03167-0.81595-0.97374 0.46773 0.22542
   0   0  -861306.88 1906.18   1-0.20128 0.10558 0.86889 0.71057-0.45222-0.69564
   0   0  -9  286.42   75.60   1 0.00009 0.34545 0.97541 0.79809-0.22037-0.49365
   0   0   9  307.70   70.36   1 0.00003-0.34530 0.59856 0.77601-0.80107-0.52779
   0   0   9  271.52   80.06   1 0.00009-0.34599-0.97538-0.79773 0.22050 0.49386
   0   0  -9  327.78   67.49   1 0.00003 0.34634-0.59722-0.77457 0.80207 0.52922
   0   0  -9  271.02  102.85   1-0.35307-0.00648-0.79941-0.97692 0.48607 0.21347
   0   0  -9  254.42   78.44   1 0.08644 0.43194 0.98912 0.81225-0.11900-0.39201
   0   0  -9  305.60   66.51   1-0.17617 0.16906 0.90128 0.72317-0.39579-0.66965
   0   0 -1011215.84  496.61   1 0.00009 0.38383 0.98368 0.78666-0.17991-0.48356
   0   0  1011255.36  449.13   1 0.00002-0.38368 0.56498 0.76214-0.82509-0.52145
   0   0  1010959.42  478.52   1 0.00009-0.38444-0.98367-0.78628 0.17995 0.48368
   0   0 -1011355.65  465.04   1 0.00002 0.38481-0.56348-0.76054 0.82612 0.52295
   0   0 -1010583.20  478.38   1-0.36621 0.01888-0.78211-0.97935 0.50416 0.20127
   0   0 -11  225.45   78.59   1 0.00009 0.42269 0.99048 0.77395-0.13764-0.47150
   0   0  11  112.06   60.53   1 0.00002-0.42205 0.52982 0.74670-0.84810-0.51409
   0   0  11  118.05   72.34   1 0.00009-0.42289-0.99037-0.77325 0.13837 0.47248
   0   0 -11  111.16   57.22   1 0.00002 0.42328-0.52816-0.74493 0.84913 0.51565
   0   0 -11  115.34   88.53   1-0.37915 0.04445-0.76404-0.98100 0.52198 0.18880
   0   0  1238022.99 1299.33   1 0.00002-0.46043 0.49300 0.72960-0.87002-0.50565
   0   0  1237396.48  891.50   1 0.00009-0.46134-0.99541-0.75854 0.09570 0.46018
   0   0 -1238332.08 1325.11   1 0.00002 0.46176-0.49116-0.72763 0.87106 0.50726
   0   0 -1235069.41  910.49   1-0.39190 0.07021-0.74518-0.98187 0.53953 0.17606
   0   0  13  292.22   71.61   1 0.00001-0.49880 0.45440 0.71071-0.89079-0.49605
   0   0  13  279.48   85.83   1 0.00009-0.49949-0.99861-0.74155 0.05270 0.44788
   0   0 -13  261.46  125.05   1-0.40446 0.09617-0.72551-0.98191 0.55681 0.16305
   0   0  14 6095.48  209.44   1 0.00001-0.53718 0.41389 0.68992-0.91032-0.48522
   0   0 -14 5672.63  250.57   1-0.41680 0.12233-0.70499-0.98112 0.57380 0.14976
   0   0  15  292.74   83.19   1 0.00000-0.57556 0.37131 0.66705-0.92850-0.47304
   0   0 -15  274.06  114.27   1-0.42893 0.14871-0.68360-0.97945 0.59050 0.13617
   0   0 -1616943.46  639.70   1-0.44084 0.17532-0.66131-0.97688 0.60689 0.12227
   0   2   012829.20  439.04   1-0.00000 0.07806-0.26039-0.14092 0.96550 0.98693
   0   2   011694.81  500.14   1-0.58107-0.50308 0.14974 0.26931 0.79995 0.82120
   0   2   012668.95  431.73   1-0.38536-0.30685 0.31925 0.43865-0.86577-0.84464
   0   2  -1 6829.14  276.85   1 0.00002 0.11655-0.02625 0.07368 0.99965 0.99044
   0  -2  -1 6379.42  257.78   1 0.00001-0.03987 0.42153 0.28233-0.90680-0.95848
   0   2   1 6658.08  271.38   1-0.00000 0.03988 0.27229 0.41149-0.96221-0.91053
   0   2   1 6653.12  267.98   1 0.00001 0.03960-0.42196-0.28278 0.90661 0.95836
   0  -2  -1 6495.74  268.89   1-0.00000-0.03960-0.27288-0.41206 0.96204 0.91029
   0   2   1 6189.30  316.87   1-0.57398-0.53434-0.21476-0.07549 0.79020 0.84188
   0  -2  -1 5362.53  302.55   1-0.58703-0.62662-0.04761-0.18684 0.80816 0.75658
   0   2  -1 6089.90  308.56   1-0.49952-0.38315 0.52684 0.62677 0.68768 0.67848
   0  -2  -1 6647.60  265.51   1-0.35588-0.39606 0.48381 0.34459-0.79954-0.85111
   0   2   1 6731.91  272.76   1-0.38195-0.34177 0.34311 0.48233-0.85812-0.80656
   0   2  -1 6859.80  273.81   1-0.39269-0.27585 0.25963 0.35922-0.88225-0.89154
   0   2  -211844.45  421.05   1 0.00005 0.15507 0.27505 0.35529 0.96142 0.92180
   0  -2   210985.53  451.03   1 0.00008-0.15495 0.59701 0.51690 0.80222 0.84190
   0  -2  -212050.60  412.35   1 0.00002-0.00148 0.53635 0.37743-0.84399-0.92603
   0   2   211741.99  410.94   1 0.00000 0.00152 0.37742 0.53633-0.92604-0.84400
   0   2   211520.42  403.42   1 0.00002 0.00114-0.53653-0.37764 0.84387 0.92594
   0  -2  -212533.20  434.97   1 0.00000-0.00111-0.37764-0.53652 0.92595 0.84388
   0   2   211049.50  459.08   1-0.51987-0.51870-0.46635-0.30737 0.71570 0.79779
   0  -2  -212125.18  495.32   1-0.56169-0.56289-0.29415-0.45310 0.77328 0.69126
   0   2  -211147.24  436.39   1-0.37316-0.21843 0.77254 0.85288 0.51373 0.47421
   0  -2  -213211.69  444.91   1-0.34980-0.35165 0.50991 0.35088-0.78588-0.86788
   0  -2   213114.35  443.36   1-0.35377-0.50894 0.49306 0.41328-0.79481-0.75509
   0   2   212124.01  419.42   1-0.38156-0.37971 0.34574 0.50478-0.85724-0.77525
   0   2  -311612.79  418.98   1 0.00008 0.19357 0.57167 0.63207 0.82047 0.75033
   0  -2   312003.41  454.13   1 0.00010-0.19332 0.89547 0.83510 0.44511 0.51499
   0  -2  -313202.73  443.96   1 0.00003 0.03689 0.62146 0.44283-0.78343-0.89584
   0   2   311644.91  418.53   1 0.00001-0.03684 0.43738 0.61601-0.89927-0.78687
   0   2  -311650.89  430.55   1 0.00010 0.19378-0.89727-0.83717-0.44147-0.51145
   0   2   312012.38  419.32   1 0.00003-0.03732-0.62153-0.44294 0.78338 0.89577
   0  -2  -313451.17  470.65   1 0.00001 0.03737-0.43734-0.61593 0.89929 0.78690
   0   2   311407.52  469.07   1-0.45980-0.49711-0.62279-0.44409 0.63301 0.74542
   0  -2  -313458.81  527.76   1-0.52805-0.49075-0.43894-0.61764 0.72696 0.61455
   0   2  -311084.67  424.18   1-0.26624-0.07311 0.89150 0.95217 0.36652 0.29667
   0  -2   314095.58  471.76   1-0.33087-0.52436 0.58131 0.52135-0.74336-0.67321
   0   2  -412067.79  471.30   1 0.00009 0.23194 0.76951 0.81017 0.63862 0.53834
   0  -2   412432.54  473.14   1 0.00010-0.23178 0.99670 0.95576 0.08105 0.18108
   0  -2  -411149.00  394.94   1 0.00004 0.07527 0.68752 0.48917-0.72616-0.86893
   0  -2   412471.32  456.18   1 0.00009-0.23203-0.77175-0.81201-0.63592-0.53552
   0   2  -411495.13  426.30   1 0.00010 0.23223-0.99719-0.95678-0.07483-0.17504
   0  -2  -412223.40  445.79   1 0.00001 0.07585-0.47014-0.66843 0.88259 0.73988
   0   2   411685.94  472.45   1-0.40629-0.48225-0.72254-0.52413 0.55933 0.70193
   0  -2  -412506.89  497.88   1-0.50105-0.42527-0.52261-0.72102 0.68979 0.54705
   0   2  -411517.02  430.74   1-0.19326 0.03824 0.94438 0.98540 0.26606 0.16587
   0  -2   412804.68  438.19   1-0.21730-0.44920 0.84524 0.80492-0.48820-0.38770
   0  -2  -412711.61  430.26   1-0.33228-0.25747 0.57644 0.37777-0.74652-0.88937
   0   2  -5 6378.91  256.91   1 0.00010 0.27038 0.87353 0.89447 0.48676 0.35609
   0  -2   5 5922.66  254.05   1 0.00009-0.27001 0.98217 0.96113-0.18797-0.05745
   0  -2  -5 5560.70  218.28   1 0.00005 0.11365 0.74074 0.52267-0.67178-0.84491
   0  -2   5 5800.82  246.67   1 0.00010-0.27045-0.87534-0.89580-0.48349-0.35267
   0   2  -5 5867.10  238.96   1 0.00009 0.27063-0.98159-0.96077 0.19095 0.06051
   0  -2  -5 5524.27  222.07   1 0.00002 0.11433-0.48598-0.70398 0.87396 0.70094
   0   2   5 6069.99  289.49   1-0.36036-0.47483-0.78994-0.57180 0.49611 0.66900
   0  -2  -5 5917.84  287.76   1-0.48219-0.36793-0.57167-0.78979 0.66383 0.49076
   0   2  -5 5884.00  246.13   1-0.14650 0.12340 0.96843 0.98980 0.20168 0.07116
   0  -2   5 5904.45  256.90   1 0.05313-0.21676 0.99590 0.97453-0.07314 0.05737
   0  -2  -5 5790.28  218.19   1-0.32120-0.20806 0.61325 0.39477-0.72163-0.89490
   0   2   5 6318.03  238.53   1-0.38973-0.50286 0.28538 0.50386-0.87559-0.70231
   0   2  -6 7324.30  379.58   1 0.00010 0.30884 0.92284 0.92425 0.38517 0.22443
   0  -2   6 7540.43  387.94   1 0.00008-0.30839 0.92969 0.92835-0.36834-0.20746
   0  -2  -6 7183.86  362.58   1 0.00005 0.15205 0.78482 0.54704-0.61971-0.82317
   0   2   6 6691.53  347.41   1 0.00002-0.15194 0.49102 0.72880-0.87114-0.66764
   0  -2   6 7557.77  396.78   1 0.00010-0.30884-0.92476-0.92549-0.38053-0.21926
   0   2  -6 6674.54  349.85   1 0.00008 0.30907-0.92856-0.92747 0.37117 0.21036
   0   2   6 6877.33  359.29   1 0.00005-0.15273-0.78490-0.54719 0.61961 0.82294
   0  -2  -6 7036.16  357.06   1 0.00002 0.15281-0.49049-0.72820 0.87144 0.66811
   0   2   6 7107.46  402.39   1-0.32056-0.47357-0.83813-0.60031 0.44132 0.64447
   0  -2  -6 7297.61  404.05   1-0.47002-0.31728-0.60030-0.83814 0.64707 0.44367
   0   2  -6 6515.59  348.56   1-0.11730 0.19098 0.97987 0.98159 0.16149 0.00064
   0  -2  -6 7450.16  391.03   1-0.30867-0.15721 0.65098 0.41269-0.69349-0.89720
   0   2   6 7224.81  363.50   1-0.39358-0.54504 0.25138 0.48967-0.88425-0.68054
   0   2  -7 5066.22  242.37   1 0.00010 0.34727 0.94694 0.92866 0.32138 0.13029
   0  -2   7 5517.68  395.04   1 0.00007-0.34680 0.86897 0.88742-0.49484-0.30364
   0  -2  -7 5300.45  243.33   1 0.00006 0.19043 0.82220 0.56470-0.56919-0.80302
   0   2   7 4974.99  236.53   1 0.00002-0.19032 0.48763 0.74512-0.87304-0.63918
   0  -2   7 5535.09  267.53   1 0.00010-0.34726-0.94841-0.92935-0.31701-0.12531
   0   2  -7 4721.82  225.65   1 0.00007 0.34749-0.86784-0.88632 0.49682 0.30605
   0   2   7 4688.84  234.06   1 0.00006-0.19120-0.82229-0.56487 0.56906 0.80272
   0  -2  -7 5189.75  235.98   1 0.00002 0.19129-0.48696-0.74438 0.87342 0.63976
   0  -2  -7 5445.69  287.62   1-0.46288-0.27166-0.61616-0.87371 0.63724 0.40350
   0   2  -7 4585.87  232.61   1-0.09978 0.24689 0.98548 0.96754 0.13736-0.05382
   0  -2  -7 5494.37  239.43   1-0.29473-0.10494 0.68896 0.43085-0.66216-0.89630
   0   2   7 4872.59  226.24   1-0.39734-0.58713 0.21258 0.47069-0.89270-0.65857
   0   2  -8 4392.20  225.99   1 0.00010 0.38571 0.95836 0.92038 0.28555 0.06410
   0  -2  -8 4116.78  214.81   1 0.00006 0.22881 0.85429 0.57708-0.51978-0.78397
   0  -2   8 4332.26  218.05   1 0.00006-0.38518 0.80873 0.84689-0.58817-0.36661
   0   2   8 4301.08  214.06   1 0.00001-0.22869 0.47822 0.75544-0.87823-0.61400
   0  -2   8 4282.51  230.39   1 0.00010-0.38568-0.95957-0.92072-0.28145-0.05932
   0   2   8 3974.69  220.00   1 0.00006-0.22967-0.85440-0.57727 0.51960 0.78358
   0   2  -8 4127.38  207.75   1 0.00006 0.38596-0.80727-0.84546 0.59017 0.36908
   0  -2  -8 4035.70  201.31   1 0.00001 0.22977-0.47743-0.75455 0.87866 0.61470
   0  -2  -8 4287.13  257.47   1-0.45945-0.22976-0.62353-0.90079 0.63253 0.36846
   0   2  -8 3939.80  212.37   1-0.09019 0.29487 0.98815 0.95056 0.12417-0.09735
   0  -2  -8 4329.21  209.05   1-0.27936-0.05124 0.72666 0.44873-0.62763-0.89219
   0   2   8 4192.80  213.62   1-0.40074-0.62886 0.16962 0.44754-0.90034-0.63578
   0   2  -9 2686.12  168.50   1 0.00010 0.42414 0.96309 0.90542 0.26917 0.01737
   0  -2  -9 2675.65  165.19   1 0.00007 0.26719 0.88209 0.58517-0.47108-0.76562
   0  -2   9 2742.32  163.80   1 0.00005-0.42354 0.75020 0.80816-0.66120-0.40923
   0   2   9 2588.75  161.83   1 0.00001-0.26706 0.46410 0.76103-0.88578-0.59119
   0  -2   9 2867.15  185.99   1 0.00010-0.42410-0.96416-0.90552-0.26529-0.01273
   0   2   9 2373.00  161.69   1 0.00007-0.26814-0.88221-0.58538 0.47083 0.76512
   0   2  -9 2582.46  156.05   1 0.00005 0.42443-0.74863-0.80651 0.66298 0.41156
   0  -2  -9 2660.75  155.77   1 0.00001 0.26824-0.46317-0.75999 0.88626 0.59198
   0  -2  -9 2785.15  200.91   1-0.45879-0.19062-0.62494-0.92192 0.63161 0.33722
   0   2  -9 2326.09  159.62   1-0.08620 0.33725 0.98918 0.93194 0.11867-0.13318
   0  -2  -9 2784.81  158.80   1-0.26253 0.00391 0.76366 0.46592-0.58982-0.88481
   0  -2 -10 3694.53  230.30   1 0.00007 0.30556 0.90625 0.58962-0.42274-0.74764
   0  -2  10 3786.41  226.38   1 0.00004-0.46192 0.69343 0.77111-0.72051-0.43818
   0   2  10 3690.51  222.46   1 0.00001-0.30543 0.44609 0.76274-0.89498-0.57003
   0  -2  10 3981.81  254.72   1 0.00010-0.46252-0.96481-0.88637-0.26293 0.02005
   0   2  10 3538.67  234.92   1 0.00007-0.30662-0.90640-0.58985 0.42242 0.74702
   0   2 -10 3866.68  228.63   1 0.00004 0.46290-0.69158-0.76916 0.72229 0.44056
   0  -2 -10 3661.35  218.43   1 0.00001 0.30672-0.44503-0.76156 0.89551 0.57091
   0  -2 -10 3776.06  261.77   1-0.46020-0.15354-0.62195-0.93864 0.63355 0.30882
   0  -2 -10 3859.13  229.62   1-0.24419 0.06058 0.79961 0.48205-0.54862-0.87404
   0  -2  11 4379.28  214.69   1 0.00003-0.50030 0.63762 0.73501-0.77034-0.45764
   0   2  11 4074.69  210.26   1 0.00001-0.34381 0.42476 0.76112-0.90530-0.54998
   0  -2  11 4519.33  246.20   1 0.00010-0.50094-0.96265-0.86442-0.27075 0.04267
   0  -2 -11 4177.93  212.25   1 0.00001 0.34520-0.42355-0.75979 0.90586 0.55094
   0  -2 -11 4316.39  257.50   1-0.46316-0.11802-0.61555-0.95195 0.63762 0.28257
   0  -2  12 2681.33  164.49   1 0.00003-0.53868 0.58206 0.69917-0.81314-0.47007
   0   2  12 2545.43  161.98   1 0.00001-0.38218 0.40047 0.75655-0.91630-0.53062
   0  -2  12 2734.38  187.20   1 0.00010-0.53937-0.95811-0.84010-0.28636 0.05748
   0  -2 -12 2674.16  165.89   1 0.00001 0.38367-0.39912-0.75506 0.91689 0.53166
   0   2 -12 2492.43  187.37   1-0.30777 0.23248-0.85191-0.96915 0.42370 0.08185
   0  -2 -12 2658.94  195.77   1-0.46731-0.08369-0.60641-0.96252 0.64333 0.25795
   0  -2  13 1140.16  110.66   1 0.00002-0.57705 0.52610 0.66293-0.85041-0.47699
   0   2  13 1216.68  121.61   1 0.00000-0.42056 0.37347 0.74926-0.92764-0.51159
   0  -2 -13 1154.53  114.38   1 0.00000 0.42215-0.37196-0.74761 0.92824 0.51269
   0   2 -13 1129.83  144.45   1-0.32942 0.24928-0.82813-0.96502 0.45351 0.08120
   0  -2 -13 1168.38  176.08   1-0.47236-0.05027-0.59496-0.97079 0.65029 0.23457
   0   2  14 2209.46  974.46   1 0.00000-0.45893 0.34390 0.73941-0.93900-0.49259
   0  -2 -14 2321.76  136.22   1 0.00000 0.46062-0.34223-0.73758 0.93961 0.49374
   0   2 -14 2093.38  170.08   1-0.34969 0.26752-0.80370-0.96032 0.48142 0.07881
   0  -2 -14 2287.49  189.22   1-0.47810-0.01753-0.58153-0.97707 0.65820 0.21215
   0   2  15 1523.18  133.94   1 0.00000-0.49731 0.31183 0.72705-0.95013-0.47336
   0   2 -15 1508.31  161.58   1-0.36873 0.28699-0.77867-0.95501 0.50763 0.07474
   0  -2 -15 1971.91  195.89   1-0.48436 0.01468-0.56633-0.98158 0.66682 0.19044
   0  -4   0  968.29   96.32   1 0.00003-0.15603-0.00311-0.24241 0.99999 0.95754
   0  -4   0  953.54   87.36   1 0.00000-0.15651 0.34213 0.10316-0.93965-0.98227
   0   4   0 1397.44  104.17   1 0.00000 0.15615-0.34288-0.10394 0.93937 0.98224
   0   4   0 1325.29  140.67   1-0.58646-0.43047 0.06483 0.30396 0.80737 0.84987
   0  -4   0  877.38  137.69   1-0.53995-0.69594 0.39482 0.15567 0.74334 0.70102
   0  -4   0  938.05   85.92   1-0.34308-0.50010 0.53679 0.29798-0.77080-0.81307
   0   4   0 1311.05  104.80   1-0.39459-0.23757 0.24161 0.48042-0.88652-0.84424
   0  -4   125447.12  743.40   1 0.00004-0.19450 0.14206-0.07752 0.98985 0.97783
   0  -4   127414.22  675.94   1-0.00000-0.19489 0.25071 0.03145-0.96806-0.98031
   0   4   129460.36  711.38   1 0.00001 0.11768-0.42287-0.16421 0.90618 0.97937
   0   4  -129731.33  720.14   1-0.00000 0.19462-0.25178-0.03254 0.96778 0.98033
   0   4   128561.71  802.71   1-0.58287-0.46516-0.12782 0.13101 0.80244 0.87547
   0   4  -128508.01  798.84   1-0.56695-0.37259 0.26333 0.48282 0.78052 0.79250
   0  -4   129094.66  696.50   1-0.34146-0.53680 0.54303 0.32403-0.76715-0.77899
   0   4   129579.14  743.71   1-0.39251-0.27382 0.26126 0.51989-0.88185-0.80915
   0   4  -128828.25  725.28   1-0.39789-0.20254 0.20633 0.42533-0.89392-0.88208
   0   4   232657.78  823.41   1-0.00001 0.07976 0.19434 0.47274-0.98093-0.87758
   0  -4   229925.88  738.05   1-0.00001-0.23327 0.14719-0.05234-0.98910-0.97100
   0   4   232244.97  766.21   1 0.00002 0.07921-0.49317-0.21481 0.86993 0.97343
   0   4  -232884.97  774.72   1-0.00001 0.23309-0.14868 0.05085 0.98888 0.97112
   0   4   231385.54  862.57   1-0.56123-0.48195-0.29673-0.01820 0.77263 0.87600
   0   4  -231348.67  845.83   1-0.52666-0.29392 0.44375 0.64358 0.72505 0.70668
   0  -4   231214.08  776.05   1-0.33642-0.57010 0.56171 0.36252-0.75584-0.73726
   0  -4  -231874.84  749.99   1-0.33950-0.41986 0.55041 0.27197-0.76274-0.86587
   0   4   233054.36  806.70   1-0.39164-0.31128 0.26902 0.54746-0.87990-0.77677
   0   4  -340562.96 1716.30   1 0.00002 0.27157-0.03049 0.14968 0.99953 0.95070
   0  -4  -336123.73  858.83   1 0.00002-0.04137 0.55502 0.25690-0.83183-0.96555
   0   4   339291.24 1008.75   1-0.00000 0.04139 0.25212 0.55023-0.96769-0.83398
   0   4   339596.89  919.53   1 0.00002 0.04074-0.55525-0.25719 0.83167 0.96550
   0  -4  -337521.28  973.27   1-0.00000-0.04072-0.25255-0.55062 0.96758 0.83375
   0   4   337576.98  995.48   1-0.52883-0.48799-0.43624-0.13798 0.72803 0.86187
   0   4  -338575.85  971.86   1-0.47451-0.20341 0.58998 0.77018 0.65325 0.60451
   0  -4   336927.35  879.07   1-0.32620-0.59821 0.59705 0.41769-0.73287-0.68386
   0  -4  -338823.05  885.25   1-0.33513-0.37716 0.56638 0.26812-0.75292-0.88648
   0   4   340307.66 1707.80   1-0.39183-0.34979 0.26743 0.56568-0.88031-0.74675
   0   4  -4 1699.00  126.27   1 0.00004 0.31007 0.09238 0.25286 0.99572 0.91646
   0  -4   4 1299.10  134.74   1 0.00009-0.30997 0.73526 0.57503 0.67778 0.75712
   0  -4  -4 1359.15  114.65   1 0.00003-0.00299 0.61025 0.29242-0.79220-0.95628
   0   4   4 1666.90  133.31   1-0.00000 0.00302 0.29240 0.61023-0.95629-0.79221
   0   4  -4 1579.38  138.53   1 0.00009 0.31066-0.73648-0.57676-0.67645-0.75553
   0   4   4 1685.52  132.91   1 0.00003 0.00227-0.61041-0.29264 0.79207 0.95621
   0  -4  -4 1408.84  121.57   1-0.00000-0.00223-0.29263-0.61040 0.95622 0.79208
   0   4   4 1653.73  171.08   1-0.49185-0.48949-0.54733-0.22936 0.67713 0.84129
   0   4  -4 1682.49  153.86   1-0.42069-0.11121 0.69827 0.85881 0.57915 0.50006
   0  -4   4 1773.45  166.84   1-0.20673-0.51620 0.93608 0.77543 0.28461 0.36364
   0  -4   4 1377.51  112.71   1-0.30718-0.61751 0.65523 0.49568-0.69014-0.61070
   0  -4  -4 1418.74  115.63   1-0.32932-0.33302 0.58662 0.26855-0.73987-0.90386
   0   4   4 1457.00  121.22   1-0.39284-0.38914 0.25828 0.57634-0.88259-0.71860
   0   4  -523724.17  772.27   1 0.00005 0.34857 0.21605 0.35682 0.97638 0.86670
   0  -4   522153.70  796.93   1 0.00010-0.34831 0.89387 0.75343 0.44831 0.55768
   0  -4  -523313.89  752.38   1 0.00004 0.03538 0.65960 0.32205-0.75161-0.94606
   0   4   523639.37  794.58   1 0.00000-0.03533 0.31927 0.65681-0.94766-0.75322
   0   4  -521532.16  743.69   1 0.00010 0.34904-0.89577-0.75578-0.44450-0.55402
   0   4   523889.46  778.54   1 0.00004-0.03620-0.65972-0.32224 0.75150 0.94596
   0  -4  -524433.92  819.85   1 0.00000 0.03624-0.31932-0.65680 0.94764 0.75318
   0   4   522749.67  813.62   1-0.45387-0.49027-0.63526-0.29761 0.62484 0.81918
   0   4  -522936.63  814.44   1-0.37226-0.02441 0.77379 0.91481 0.51249 0.40313
   0  -4   524679.16  875.01   1-0.12327-0.47112 0.97775 0.83675 0.16970 0.27907
   0  -4   525106.16  808.34   1-0.27101-0.61967 0.74553 0.60580-0.60887-0.49900
   0  -4  -525437.77  816.82   1-0.32218-0.28755 0.61012 0.27223-0.72384-0.91825
   0   4  -617263.27  613.60   1 0.00006 0.38705 0.33160 0.45271 0.94341 0.80326
   0  -4   616973.61  653.62   1 0.00010-0.38675 0.98122 0.86024 0.19286 0.33225
   0  -4  -616493.33  572.44   1 0.00004 0.07375 0.70391 0.34665-0.71028-0.93508
   0   4  -616510.15  609.86   1 0.00010 0.38750-0.98227-0.86189-0.18746-0.32708
   0  -4  -617224.64  616.19   1 0.00000 0.07472-0.33565-0.69283 0.94198 0.71721
   0   4   617068.74  660.58   1-0.41674-0.49165-0.70509-0.34771 0.57373 0.79835
   0   4  -616317.48  596.62   1-0.33169 0.05454 0.82550 0.94687 0.45663 0.31693
   0  -4   618071.38  681.02   1-0.05044-0.43669 0.99630 0.87496 0.06944 0.20915
   0  -4   617653.25  606.74   1-0.19261-0.57970 0.88070 0.76047-0.43273-0.29259
   0  -4  -617859.10  616.35   1-0.31377-0.24082 0.63607 0.27837-0.70494-0.92979
   0   4   617613.87  625.51   1-0.39648-0.46943 0.22210 0.57980-0.89077-0.66592
   0   4  -723016.41  817.15   1 0.00007 0.42554 0.43093 0.53234 0.90238 0.73179
   0  -4   722036.96  823.25   1 0.00009-0.42525 0.99873 0.89716-0.05027 0.11941
   0  -4  -720699.23  737.86   1 0.00005 0.11213 0.74389 0.36691-0.66829-0.92347
   0   4  -723536.48  841.50   1 0.00009 0.42592-0.99834-0.89773 0.05753-0.11248
   0   4   721347.19  788.04   1 0.00005-0.11314-0.74399-0.36710 0.66818 0.92327
   0  -4  -721243.75  777.60   1 0.00000 0.11320-0.34379-0.72068 0.93904 0.68395
   0   4   722997.32  885.68   1-0.38117-0.49459-0.76113-0.38403 0.52476 0.77967
   0  -4  -720951.60  857.87   1-0.54407-0.43113-0.37810-0.75506 0.74901 0.49396
   0   4  -722365.59  830.80   1-0.29952 0.12510 0.86037 0.96209 0.41235 0.24231
   0  -4   722718.26  860.36   1 0.01231-0.41232 0.99978 0.89808-0.01695 0.15308
   0  -4  -721943.22  771.38   1-0.30412-0.19283 0.66382 0.28631-0.68325-0.93852
   0   4   723691.87  840.65   1-0.39869-0.50998 0.19669 0.57421-0.89573-0.64047
   0   4  -8 2953.83  175.37   1 0.00007 0.46403 0.51019 0.59190 0.86006 0.65902
   0  -4   8 3129.14  194.35   1 0.00008-0.46337 0.96562 0.88415-0.25994-0.05964
   0   4   8 2966.48  183.12   1 0.00000-0.15044 0.34575 0.74245-0.93832-0.65278
   0   4  -8 3208.49  191.11   1 0.00008 0.46426-0.96450-0.88338 0.26406 0.06393
   0  -4  -8 2774.26  173.40   1 0.00000 0.15168-0.34536-0.74195 0.93847 0.65306
   0  -4  -8 2970.65  218.79   1-0.53688-0.38532-0.40676-0.80358 0.73912 0.45363
   0   4  -8 2868.71  185.46   1-0.27494 0.18808 0.88382 0.96586 0.37850 0.17813
   0  -4   8 3222.86  211.66   1 0.06647-0.39654 0.99358 0.91153-0.09151 0.10885
   0  -4  -8 2836.85  163.65   1-0.29322-0.14361 0.69283 0.29550-0.65878-0.94448
   0   4   8 2854.19  174.34   1-0.40091-0.55053 0.16716 0.56448-0.90073-0.61503
   0  -4   916712.05  874.48   1 0.00007-0.50180 0.90385 0.84219-0.42784-0.19723
   0   4   916337.62  795.45   1 0.00000-0.18882 0.34202 0.75844-0.93968-0.62378
   0   4  -916802.14  791.12   1 0.00007 0.50254-0.90251-0.84093 0.43066 0.20069
   0  -4  -915976.71  750.52   1 0.00000 0.19015-0.34150-0.75780 0.93988 0.62415
   0  -4  -916692.06  819.62   1-0.53165-0.34162-0.42616-0.84270 0.73192 0.41610
   0  -4  -916872.34  769.97   1-0.28108-0.09314 0.72263 0.30548-0.63150-0.94762
   0  -4  1011944.41  454.49   1 0.00006-0.54018 0.82867 0.78672-0.55973-0.29876
   0   4  1011867.08  474.34   1 0.00000-0.22719 0.33373 0.76986-0.94266-0.59640
   0  -4 -1011558.68  455.98   1 0.00000 0.22863-0.33307-0.76907 0.94290 0.59686
   0  -4 -1012076.42  527.70   1-0.52821-0.29969-0.43839-0.87463 0.72718 0.38103
   0  -4  1113507.21  514.04   1 0.00005-0.57854 0.74754 0.72545-0.66421-0.37282
   0   4  1114294.62  603.28   1 0.00000-0.26556 0.32149 0.77733-0.94691-0.57028
   0  -4 -1113451.50  513.79   1 0.00000 0.26711-0.32069-0.77640 0.94718 0.57082
   0  -4 -1113719.31  574.65   1-0.52632-0.25933-0.44490-0.90086 0.72459 0.34811
   0   4  12  613.53   98.96   1-0.00000-0.30393 0.30576 0.78132-0.95210-0.54511
   0  -4 -12  473.64   98.22   1-0.00000 0.30559-0.30483-0.78024 0.95240 0.54573
   0  -4 -12  481.34  133.46   1-0.52577-0.22029-0.44680-0.92247 0.72382 0.31701
   0   4  13 8730.87  264.93   1-0.00000-0.34231 0.28689 0.78217-0.95796-0.52060
   0  -4 -13 8931.53  267.58   1-0.00000 0.34406-0.28581-0.78094 0.95828 0.52129
   0  -4 -13 8964.12  316.78   1-0.52633-0.18238-0.44488-0.94026 0.72460 0.28746
   0   4  14 7869.47  392.09   1-0.00000-0.38068 0.26511 0.78011-0.96421-0.49649
   0  -4 -14 7741.08  386.70   1-0.00000 0.38254-0.26389-0.77872 0.96455 0.49724
   0  -4 -14 7804.87  426.74   1-0.52783-0.14540-0.43972-0.95481 0.72666 0.25919
   0   4  15 7894.31  275.61   1-0.00000-0.41905 0.24059 0.77530-0.97062-0.47253
   0  -4 -15 7148.77  259.54   1-0.00000 0.42101-0.23921-0.77374 0.97096 0.47334
   0   4 -15 8467.96  346.47   1-0.31061 0.42325-0.84891-0.90586 0.42762 0.01642
   0  -4 -15 7045.08  299.95   1-0.53009-0.10918-0.43176-0.96657 0.72977 0.23197
   0  -6   028909.18 1006.27   1 0.00004-0.23405 0.08467-0.27428 0.99640 0.93273
   0  -6   027800.97  911.29   1 0.00001-0.23476 0.42338 0.06493-0.90594-0.96988
   0   6   027616.00  910.13   1 0.00001 0.23423-0.42401-0.06559 0.90565 0.96996
   0   6   029974.00 1092.64   1-0.58756-0.35357-0.02183 0.33687 0.80888 0.87264
   0  -6   028344.94 1086.83   1-0.51783-0.75181 0.47288 0.11415 0.71289 0.64941
   0  -6   029396.90 1011.20   1-0.32405-0.55958 0.60409 0.24588-0.72804-0.79145
   0  -6  -1 3799.57  229.97   1 0.00003-0.19557 0.00300-0.37564 0.99999 0.90589
   0  -6   1 3559.10  214.14   1 0.00005-0.27253 0.18439-0.15485 0.98285 0.94960
   0  -6  -1 3595.33  185.81   1 0.00001-0.19638 0.47170 0.09353-0.88175-0.97605
   0  -6   1 3568.32  181.47   1 0.00000-0.27313 0.37309 0.03436-0.92779-0.96136
   0   6   1 3862.02  194.34   1 0.00001 0.19576-0.47217-0.09404 0.88150 0.97613
   0   6  -1 3913.02  192.68   1 0.00000 0.27271-0.37392-0.03520 0.92745 0.96145
   0   6   1 4085.08  255.09   1-0.58100-0.38520-0.15052 0.22790 0.79986 0.89424
   0   6  -1 3983.10  247.68   1-0.58417-0.31178 0.10942 0.44846 0.80422 0.83765
   0  -6  -1 3565.82  267.28   1-0.55094-0.74654 0.34811-0.03028 0.75847 0.66464
   0  -6   1 3577.79  268.96   1-0.47187-0.74422 0.59608 0.25698 0.64962 0.61651
   0  -6  -1 3690.46  188.36   1-0.32457-0.52177 0.60242 0.22439-0.72920-0.82304
   0  -6   1 3731.33  188.16   1-0.32152-0.59538 0.61222 0.27382-0.72235-0.75534
   0   6   1 3609.03  188.63   1-0.40002-0.20282 0.17966 0.55769-0.89872-0.80488
   0  -6  -212517.94  485.38   1 0.00002-0.15708-0.06227-0.46064 0.99805 0.87357
   0  -6   211016.27  459.69   1 0.00006-0.31102 0.30255-0.01696 0.95313 0.95025
   0  -6  -211305.86  423.50   1 0.00002-0.15800 0.51787 0.11998-0.85545-0.98012
   0  -6   211502.72  439.05   1 0.00000-0.31151 0.32113 0.00211-0.94703-0.95023
   0   6   213312.09  486.82   1 0.00002 0.15729-0.51822-0.12039 0.85524 0.98018
   0   6  -213606.02  492.61   1 0.00000 0.31118-0.32220-0.00319 0.94666 0.95034
   0   6   214240.84  576.81   1-0.56586-0.40850-0.27007 0.12803 0.77901 0.90373
   0  -6  -212024.41  556.06   1-0.57198-0.72921 0.22973-0.16832 0.78743 0.66326
   0   6  -213899.08  563.84   1-0.57086-0.26013 0.23762 0.55703 0.78590 0.78869
   0  -6   210821.51  521.51   1-0.41460-0.72523 0.70874 0.38914 0.57077 0.56797
   0  -6   211456.16  423.59   1-0.31643-0.62862 0.62804 0.30946-0.71093-0.71348
   0   6   212740.50  477.62   1-0.39926-0.24039 0.18957 0.58741-0.89702-0.77275
   0  -6   3 2175.97  164.90   1 0.00007-0.34949 0.43753 0.13771 0.89920 0.92676
   0  -6  -3 2276.03  144.04   1 0.00002-0.11963 0.56181 0.14421-0.82726-0.98228
   0  -6   3 2269.92  142.74   1-0.00000-0.34989 0.26797-0.03132-0.96342-0.93626
   0   6   3 2735.51  162.63   1 0.00002 0.11881-0.56208-0.14454 0.82708 0.98233
   0   6  -3 2730.35  156.69   1-0.00000 0.34965-0.26935 0.02994 0.96303 0.93639
   0   6   3 3026.91  222.02   1-0.54415-0.42524-0.37773 0.04005 0.74913 0.90419
   0  -6  -3 2552.86  216.90   1-0.58324-0.70203 0.12283-0.29485 0.80295 0.64823
   0   6  -3 2778.23  199.60   1-0.54942-0.20031 0.35498 0.65473 0.75638 0.72883
   0  -6   3 2291.17  203.02   1-0.34903-0.69805 0.80454 0.50459 0.48050 0.50804
   0  -6   3 2345.94  144.47   1-0.30795-0.65847 0.65304 0.35427-0.69187-0.66400
   0  -6  -3 2419.67  147.50   1-0.32082-0.44136 0.61443 0.19677-0.72078-0.87548
   0   6   3 2688.53  163.72   1-0.39904-0.27850 0.19235 0.61001-0.89652-0.74183
   0  -6   416360.02  642.66   1 0.00008-0.38811 0.58371 0.30395 0.81195 0.87004
   0  -6   417125.33  632.91   1-0.00001-0.38826 0.21434-0.06524-0.97675-0.91923
   0   6   417151.81  617.61   1-0.00001 0.08127 0.15340 0.59072-0.98816-0.80277
   0   6   417400.36  618.22   1 0.00003 0.08034-0.60372-0.16648 0.79719 0.98276
   0   6  -417626.05  618.51   1-0.00001 0.38813-0.21609 0.06350 0.97637 0.91941
   0   6   418212.54  701.88   1-0.51789-0.43740-0.47268-0.03515 0.71298 0.89857
   0  -6  -418478.05  734.89   1-0.58741-0.66780 0.03101-0.40632 0.80868 0.62365
   0   6  -417562.18  675.40   1-0.52256-0.13507 0.45758 0.73767 0.71940 0.66150
   0  -6   417162.72  686.54   1-0.27952-0.66693 0.87964 0.59934 0.38482 0.44269
   0  -6   418267.39  639.04   1-0.29471-0.68355 0.68900 0.41005-0.66212-0.60382
   0  -6  -418303.19  628.62   1-0.31694-0.39915 0.62651 0.18903-0.71206-0.89718
   0   6   417147.54  615.28   1-0.39930-0.31709 0.18903 0.62651-0.89711-0.71199
   0  -6   5 3078.71  220.97   1 0.00009-0.42655 0.72829 0.46824 0.68526 0.77381
   0  -6   5 3232.14  172.12   1-0.00001-0.42664 0.16124-0.09862-0.98691-0.89902
   0   6   5 3778.78  209.79   1-0.00001 0.04290 0.18267 0.63971-0.98317-0.76741
   0   6  -5 3582.31  211.45   1 0.00009 0.42751-0.72956-0.47017-0.68391-0.77211
   0  -6  -5 3537.61  208.80   1-0.00001-0.04184-0.18308-0.64003 0.98309 0.76720
   0   6  -5 3955.03  195.61   1-0.00001 0.42660-0.16343 0.09646 0.98655 0.89928
   0   6   5 3981.00  255.82   1-0.48906-0.44704-0.55453-0.09729 0.67328 0.88920
   0  -6  -5 3726.33  260.99   1-0.58708-0.62906-0.04576-0.50276 0.80823 0.59287
   0   6  -5 3860.69  233.44   1-0.49333-0.06748 0.54347 0.80394 0.67916 0.59086
   0  -6   5 3664.42  246.69   1-0.20998-0.63579 0.93399 0.67335 0.28907 0.37729
   0  -6   5 3461.52  181.95   1-0.27437-0.70154 0.73806 0.47892-0.61642-0.52770
   0   6   5 3629.69  193.80   1-0.39996-0.35608 0.18040 0.63769-0.89859-0.68304
   0  -6   6 8431.55  478.61   1 0.00010-0.46488 0.85494 0.61471 0.51872 0.63718
   0   6   6 8733.21  448.07   1-0.00001 0.00453 0.20351 0.68026-0.97907-0.73295
   0   6  -6 8387.27  447.73   1 0.00010 0.46595-0.85722-0.61763-0.51494-0.63357
   0  -6  -6 8830.45  449.78   1-0.00001-0.00336-0.20376-0.68042 0.97902 0.73281
   0  -6  -6 9198.38  518.33   1-0.58421-0.58780-0.10870-0.58555 0.80428 0.55822
   0   6  -6 8917.16  471.82   1-0.46433-0.00011 0.61299 0.85380 0.63924 0.52059
   0  -6   6 9326.50  507.55   1-0.14329-0.60749 0.96982 0.72883 0.19726 0.31582
   0  -6   6 8740.25  434.09   1-0.24271-0.70827 0.80233 0.56262-0.54529-0.42637
   0  -6   7 2792.59  195.58   1 0.00010-0.50331 0.94787 0.72702 0.31863 0.46701
   0   6   7 2805.87  175.71   1-0.00000-0.03383 0.21723 0.71369-0.97612-0.69963
   0  -6  -7 2782.76  175.11   1-0.00000 0.03511-0.21733-0.71369 0.97609 0.69957
   0  -6  -7 2802.59  211.96   1-0.58022-0.54537-0.15895-0.65549 0.79879 0.52239
   0   6  -7 2767.32  179.51   1-0.43740 0.06518 0.66788 0.88903 0.60216 0.45317
   0  -6   7 2996.17  202.18   1-0.08103-0.58362 0.99044 0.76911 0.11156 0.26045
   0  -6   7 2777.40  155.99   1-0.19030-0.69423 0.88372 0.66381-0.42755-0.27820
   0  -6   812873.11  539.16   1 0.00010-0.54187 0.99518 0.79361 0.09799 0.27666
   0  -6  -812704.38  498.39   1-0.00000 0.07359-0.22484-0.74091 0.97439 0.66755
   0  -6  -811317.07  521.53   1-0.57600-0.50270-0.19852-0.71473 0.79297 0.48624
   0  -6   813535.93  550.08   1-0.02384-0.56482 0.99917 0.79750 0.03282 0.21205
   0  -6  -9 1271.48  123.81   1-0.00000 0.11207-0.22714-0.76292 0.97386 0.63670
   0  -6   9 1465.14  153.08   1 0.02828-0.55108 0.99884 0.81681-0.03893 0.17062
   0   6  10 6342.28  321.51   1-0.00000-0.14894 0.22521 0.78082-0.97430-0.60673
   0  -6 -10 6438.95  332.83   1-0.00000 0.15054-0.22490-0.78038 0.97438 0.60690
   0  -6  10 7356.36  373.52   1 0.07568-0.54207 0.99167 0.82930-0.10419 0.13570
   0   6  11 2400.02  186.26   1-0.00000-0.18731 0.21909 0.79441-0.97570-0.57776
   0  -6 -11 2269.12  177.03   1-0.00000 0.18902-0.21864-0.79383 0.97580 0.57801
   0   6  12 6969.78  261.22   1-0.00001-0.22569 0.20936 0.80441-0.97783-0.54953
   0  -6 -12 7495.82  257.68   1-0.00001 0.22750-0.20878-0.80368 0.97796 0.54985
   0   6  13 1247.75  138.70   1-0.00001-0.26406 0.19636 0.81113-0.98053-0.52186
   0  -6 -13 1133.72  124.21   1-0.00001 0.26598-0.19565-0.81025 0.98067 0.52224
   0   6  14 3241.81  173.47   1-0.00001-0.30243 0.18034 0.81482-0.98360-0.49456
   0  -6 -14 3314.51  164.25   1-0.00001 0.30445-0.17949-0.81379 0.98376 0.49501
   0  -8   0  190.86   87.69   1 0.00004-0.31207 0.17388-0.30471 0.98476 0.89986
   0  -8   0  200.42  138.40   1-0.49117-0.80313 0.54910 0.07075 0.67619 0.59157
   0  -8  -1 9380.64  368.62   1 0.00004-0.27359 0.10750-0.39080 0.99420 0.87887
   0  -8   1 9144.51  364.23   1 0.00005-0.35058 0.25147-0.20738 0.96786 0.91328
   0  -8   1 8641.34  314.16   1 0.00001-0.35138 0.47266 0.01445-0.88124-0.93611
   0   8  -110247.52  355.90   1 0.00001 0.35079-0.47330-0.01511 0.88090 0.93632
   0  -8  -1 9534.44  449.04   1-0.52232-0.79592 0.45835-0.03961 0.71908 0.60409
   0  -8   1 9433.85  448.48   1-0.45244-0.80278 0.63822 0.17953 0.62286 0.56860
   0  -8  -214083.41  497.97   1 0.00003-0.23510 0.05186-0.46614 0.99865 0.85289
   0  -8   213155.17  474.50   1 0.00006-0.38906 0.34090-0.09824 0.94009 0.91595
   0  -8   212552.89  408.01   1 0.00001-0.38975 0.44326 0.00476-0.89638-0.92090
   0   8  -214240.34  464.58   1 0.00001 0.38927-0.44406-0.00558 0.89599 0.92110
   0  -8  -214185.82  559.82   1-0.54605-0.78127 0.36973-0.14789 0.75174 0.60641
   0  -8   213312.61  558.12   1-0.40688-0.79547 0.72157 0.28234 0.56015 0.53620
   0  -8   212984.77  431.69   1-0.29371-0.68440 0.69158 0.25359-0.65988-0.68357
   0  -8  -310468.48  420.86   1 0.00003-0.19661 0.00602-0.53169 0.99998 0.82379
   0  -8   3 9617.03  425.87   1 0.00007-0.42753 0.44115 0.02168 0.89743 0.90373
   0  -8   3 9560.10  378.57   1 0.00001-0.42813 0.41557-0.00321-0.90955-0.90371
   0  -8  -311205.18  521.00   1-0.56310-0.75995 0.28625-0.25104 0.77522 0.59954
   0  -8   3 9696.83  482.90   1-0.35550-0.78247 0.79629 0.37671 0.48942 0.49579
   0  -8   3 9911.83  389.53   1-0.28558-0.71460 0.71187 0.29370-0.64161-0.63488
   0  -8  -4  565.03  100.21   1 0.00002-0.15812-0.03103-0.58846 0.99951 0.79290
   0  -8   4  518.33  114.85   1 0.00008-0.46623 0.55055 0.15124 0.83480 0.87163
   0  -8   4  493.42   69.76   1 0.00000-0.46650 0.39030-0.00876-0.92068-0.88447
   0  -8  -4  602.33  145.18   1-0.57459-0.73306 0.20999-0.34695 0.79103 0.58501
   0  -8   4  594.49  150.11   1-0.30022-0.76558 0.85967 0.45974 0.41330 0.45002
   0  -8   4  513.47   77.40   1-0.27394-0.74129 0.73903 0.34066-0.61545-0.57829
   0  -8  -5 7493.49  298.84   1 0.00002-0.11964-0.06020-0.63736 0.99818 0.76121
   0  -8   5 8056.89  336.38   1 0.00009-0.50468 0.66385 0.28426 0.74786 0.81516
   0  -8   5 7665.26  254.64   1 0.00000-0.50488 0.36832-0.01102-0.92969-0.86311
   0  -8  -5 8970.02  387.89   1-0.58177-0.70174 0.14170-0.43486 0.80091 0.56430
   0  -8   5 8487.56  368.06   1-0.24293-0.74670 0.91056 0.53029 0.33444 0.40151
   0  -8   5 8034.73  270.26   1-0.25757-0.76325 0.77381 0.39526-0.57867-0.51108
   0  -8   611490.47  542.55   1 0.00009-0.54303 0.77390 0.41418 0.63329 0.73045
   0  -8   611312.89  446.47   1 0.00000-0.54325 0.35076-0.00887-0.93646-0.83952
   0  -8  -613364.20  582.75   1-0.58569-0.66727 0.08260-0.51362 0.80631 0.53938
   0  -8   613283.75  576.34   1-0.18550-0.72766 0.94887 0.58826 0.25537 0.35278
   0  -8   612463.96  474.83   1-0.23458-0.77861 0.81682 0.45763-0.52703-0.42932
   0  -8  -7 8577.91  394.77   1 0.00002-0.04265-0.09895-0.71552 0.99509 0.69727
   0  -8   7 7665.58  445.05   1 0.00010-0.58145 0.87363 0.53362 0.48657 0.61412
   0  -8  -7 8760.33  460.03   1-0.58739-0.63057 0.03208-0.58380 0.80866 0.51141
   0  -8   7 8881.12  451.85   1-0.12930-0.70984 0.97549 0.63453 0.17800 0.30574
   0  -8  -8  207.91   97.13   1 0.00002-0.00416-0.10991-0.74620 0.99394 0.66570
   0  -8  -8  225.76  149.41   1-0.58766-0.59244-0.01036-0.64590 0.80903 0.48146
   0  -8   8  200.00  100.99   1-0.07531-0.69425 0.99175 0.67044 0.10368 0.26175
   0  -8  -9 4400.23  198.22   1 0.00002 0.03432-0.11609-0.77209 0.99323 0.63457
   0  -8  -9 4627.55  263.78   1-0.58709-0.55347-0.04539-0.70060 0.80824 0.45035
   0  -8   9 4703.99  230.01   1-0.02412-0.68145 0.99915 0.69750 0.03321 0.22162
   0  -8 -10 7309.44  403.55   1-0.58609-0.51407-0.07376-0.74862 0.80687 0.41866
   0  -8  10 7945.57  415.78   1 0.02400-0.67171 0.99916 0.71716-0.03304 0.18569
   0  -8 -11 7003.34  454.02   1 0.00002 0.11131-0.11601-0.81143 0.99324 0.57374
   0  -8 -11 6857.94  477.70   1-0.58497-0.47455-0.09616-0.79068 0.80532 0.38679
   0  -8  11 7842.35  513.01   1 0.06903-0.66506 0.99307 0.73072-0.09504 0.15403
   0 -10   0 3589.98  252.13   1 0.00005-0.39013 0.26440-0.33377 0.96441 0.85812
   0 -10   0 3766.28  313.87   1-0.45957-0.84953 0.62328 0.02535 0.63269 0.52692
   0 -10  -1 5366.11  330.58   1 0.00005-0.35161 0.20795-0.41000 0.97813 0.84158
   0 -10   1 5397.48  344.17   1 0.00006-0.42861 0.32920-0.24927 0.94425 0.86841
   0 -10  -1 5872.80  399.74   1-0.48929-0.84087 0.55394-0.06364 0.67360 0.53747
   0 -10   1 5620.13  386.54   1-0.42478-0.85312 0.69106 0.11278 0.58479 0.50937
   0 -10  -2 8267.31  450.50   1 0.00004-0.31312 0.15904-0.47861 0.98727 0.82029
   0 -10   2 8092.98  466.00   1 0.00006-0.46709 0.40207-0.15671 0.91560 0.87020
   0 -10  -2 9092.42  550.98   1-0.51391-0.82712 0.48510-0.15214 0.70750 0.54102
   0 -10   2 8588.27  530.57   1-0.38543-0.85196 0.75490 0.19604 0.53062 0.48550
   0 -10  -3 4458.53  204.76   1 0.00004-0.27463 0.11747-0.53989 0.99307 0.79566
   0 -10   3 4411.66  231.93   1 0.00007-0.50557 0.48252-0.05656 0.87588 0.86092
   0 -10  -3 4833.41  275.55   1-0.53374-0.80858 0.41855-0.23831 0.73479 0.53795
   0 -10   3 4344.57  268.26   1-0.34184-0.84676 0.81342 0.27421 0.47061 0.45583
   0 -10  -4 3613.07  187.19   1 0.00004-0.23614 0.08270-0.59436 0.99657 0.76873
   0 -10   4 3594.80  221.09   1 0.00008-0.54435 0.56988 0.05103 0.82172 0.83730
   0 -10  -4 3837.64  252.23   1-0.54924-0.78570 0.35578-0.32074 0.75613 0.52895
   0 -10   4 3360.99  244.07   1-0.29507-0.83838 0.86481 0.34525 0.40622 0.42178
   0 -10  -5 3914.85  198.46   1 0.00003-0.19765 0.05418-0.64259 0.99853 0.74027
   0 -10   5 4170.91  241.37   1 0.00009-0.58280 0.66115 0.16201 0.75025 0.79629
   0 -10  -5 4422.10  269.80   1-0.56102-0.75911 0.29782-0.39836 0.77236 0.51482
   0 -10   5 4089.47  261.80   1-0.24613-0.82785 0.90807 0.40817 0.33884 0.38476
   0 -10  -6 5760.39  316.12   1 0.00003-0.15916 0.03135-0.68512 0.99950 0.71082
   0 -10  -6 6303.64  384.37   1-0.56974-0.72945 0.24531-0.47054 0.78435 0.49647
   0 -10   6 6207.26  382.06   1-0.19613-0.81624 0.94266 0.46242 0.27001 0.34626
   0 -10  -7 4632.51  327.82   1 0.00003-0.12067 0.01372-0.72246 0.99990 0.68079
   0 -10  -7 5423.42  433.26   1-0.57604-0.69722 0.19814-0.53730 0.79303 0.47453
   0 -10   7 5154.73  384.18   1-0.14602-0.80452 0.96864 0.50804 0.20102 0.30761
   0 -10  -8 3890.09  257.94   1-0.58039-0.66316 0.15718-0.59793 0.79902 0.45019
   0 -10   8 3962.56  237.03   1-0.09659-0.79348 0.98640 0.54545 0.13298 0.26990
  -1   1   0 8700.44  347.90   1 0.00007 0.00768 0.42955 0.52049 0.90304 0.85383
   1   1   0 8929.63  354.19   1 0.00007 0.07051 0.89756 0.92618-0.44088-0.37042
   1   1   0 8394.21  336.15   1 0.00008 0.07045-0.95099-0.92241 0.30921 0.37972
   1   1   0 8614.39  373.80   1-0.45921-0.38892-0.62406-0.59549 0.63218 0.70293
   1   1   0 9245.71  356.18   1-0.14075-0.07019 0.93818 0.96676-0.31623-0.24585
  -1   1   1 1587.05  121.40   1 0.00004-0.03082 0.10789 0.21851 0.99416 0.97534
   1  -1  -1 1380.78  110.22   1 0.00005 0.03092 0.22689 0.11626 0.97391 0.99273
  -1   1  -1 1567.86  125.04   1 0.00009 0.04619 0.70171 0.77294 0.71245 0.63279
   1  -1   1 1325.93  116.56   1 0.00009-0.04605 0.78598 0.71478 0.61824 0.69782
   1   1  -1 1611.25  124.92   1 0.00008 0.10889 0.92700 0.93592-0.37504-0.33495
  -1  -1  -1 1283.29  108.13   1 0.00008-0.03198 0.92627 0.87795-0.37685-0.47767
   1   1   1 1574.84  121.96   1 0.00007 0.03213 0.87399 0.92230-0.48593-0.38511
  -1   1  -1 1553.03  123.56   1 0.00009 0.04645-0.78637-0.71524-0.61774-0.69733
   1   1  -1 1477.69  118.54   1 0.00009 0.10898-0.99877-0.98999 0.04955 0.08965
   1   1   1 1589.06  120.54   1 0.00008 0.03199-0.92637-0.87805 0.37659 0.47748
  -1  -1  -1 1327.83  114.46   1 0.00007-0.03169-0.87414-0.92245 0.48566 0.38479
   1   1   1 1625.91  161.43   1-0.31593-0.28419-0.84321-0.79495 0.43494 0.53598
  -1   1   1 1228.17  143.03   1-0.58552-0.61627-0.08596 0.02467 0.80608 0.78714
   1  -1  -1 1286.33  137.42   1-0.58731-0.55653 0.03634-0.07421 0.80854 0.82750
  -1   1  -1 1532.75  140.18   1-0.38760-0.34166 0.75167 0.82290 0.53361 0.45397
   1  -1   1 1326.98  128.79   1-0.33350-0.37944 0.82339 0.75216 0.45912 0.53877
   1   1  -1 1522.78  128.83   1-0.27635-0.16756 0.88254 0.89164 0.38045 0.42058
  -1  -1  -1 1433.63  110.80   1-0.14800-0.18019 0.93141 0.88305-0.33251-0.43329
   1   1   1 1625.04  120.22   1-0.19119-0.15900 0.88257 0.93092-0.42955-0.32877
   1  -1  -2  327.83   57.88   1 0.00003 0.06939-0.00492-0.13525 0.99998 0.98837
  -1   1  -2  196.67   59.27   1 0.00010 0.08468 0.86368 0.91517 0.50403 0.39405
   1   1  -2  188.19   42.56   1 0.00009 0.14734 0.99977 0.98901-0.02127-0.01143
  -1  -1  -2  294.44   62.67   1 0.00007 0.00638 0.91939 0.85137-0.39333-0.52451
   1   1   2  176.47   50.65   1 0.00006-0.00624 0.85123 0.91925-0.52478-0.39361
   1  -1  -2  281.02   58.11   1-0.00001 0.06890 0.17141 0.04107-0.98519-0.99677
  -1   1  -2  249.06   60.86   1 0.00010 0.08486-0.94062-0.88926-0.33944-0.44945
   1   1   2  177.37   56.22   1 0.00007-0.00663-0.91940-0.85138 0.39331 0.52450
  -1  -1  -2  274.36   59.35   1 0.00006 0.00678-0.85124-0.91926 0.52477 0.39358
  -1   1   2  156.66   70.14   1-0.53075-0.59994-0.42942-0.29901 0.73068 0.74206
   1  -1  -2  280.29   73.14   1-0.56366-0.49447-0.28307-0.41340 0.77598 0.76458
  -1   1  -2  248.62   65.94   1-0.24520-0.16086 0.90880 0.96037 0.33756 0.22758
   1  -1   2  323.32   74.12   1-0.16372-0.24806 0.96040 0.90883 0.22540 0.33538
   1   1  -2  171.92   76.85   1-0.00285 0.14432 0.99998 0.98943 0.00392 0.01372
  -1  -1  -2  289.11   57.25   1-0.17515-0.16898 0.90247 0.83433-0.39351-0.52472
   1   1   2  181.71   52.37   1-0.23189-0.23807 0.82145 0.88959-0.52099-0.38978
  -1   1  -3 7440.41  309.41   1 0.00010 0.12316 0.93993 0.97179 0.34135 0.20111
  -1  -1  -3 8151.11  323.33   1 0.00007 0.04476 0.92108 0.83336-0.38936-0.55090
   1   1  -3 7359.72  309.49   1 0.00007 0.18563 0.89258 0.86209-0.45087-0.47152
   1   1   3 7476.42  315.14   1 0.00006-0.04462 0.82813 0.91586-0.56053-0.39899
   1  -1  -3 8208.51  314.12   1 0.00000 0.10730 0.37801 0.22795-0.92579-0.96774
  -1   1  -3 7386.34  309.18   1 0.00010 0.12334-0.99533-0.96369-0.09650-0.23680
   1   1   3 7360.49  305.27   1 0.00007-0.04511-0.92105-0.83332 0.38942 0.55093
  -1  -1   3 8030.66  332.71   1 0.00007-0.18560-0.89055-0.86003 0.45488 0.47528
  -1  -1  -3 7984.74  325.01   1 0.00006 0.04525-0.82802-0.91575 0.56069 0.39919
   1  -1  -3 8079.39  311.43   1-0.00001 0.10758-0.15610-0.30608 0.98774 0.94590
  -1  -1  -3 7793.16  358.26   1-0.33590-0.29065-0.82056-0.90831 0.46243 0.30081
   1  -1  -3 8008.41  358.83   1-0.52310-0.41543-0.45579-0.60592 0.72014 0.67843
  -1   1  -3 7185.95  306.92   1-0.15413-0.03140 0.96499 0.99691 0.21219 0.07187
   1  -1   3 8332.80  346.46   1-0.04415-0.16687 0.99717 0.96525 0.06078 0.20110
   1   1  -3 7009.14  292.12   1 0.05695 0.24251 0.99529 0.96508-0.07840-0.09894
  -1  -1  -3 8282.19  316.00   1-0.18835-0.14382 0.88625 0.79831-0.42317-0.58481
  -1   1  -416745.64  569.50   1 0.00010 0.16159 0.97280 0.98496 0.23164 0.06105
   1  -1   415949.63  570.92   1 0.00009-0.16136 0.99589 0.98364-0.09049 0.08006
  -1  -1  -415342.22  520.60   1 0.00008 0.08313 0.92706 0.81964-0.37489-0.56680
   1   1  -416515.64  577.72   1 0.00008 0.22401 0.92843 0.87824-0.37148-0.42249
   1  -1  -415939.94  524.58   1 0.00002 0.14568 0.52521 0.35543-0.85096-0.92327
  -1   1   416297.36  535.63   1-0.00000-0.14567 0.24963 0.41940-0.96834-0.89603
   1  -1   415786.32  545.77   1 0.00010-0.16149-0.97336-0.98514-0.22927-0.05840
  -1   1  -416103.87  555.18   1 0.00009 0.16181-0.99570-0.98373 0.09254-0.07803
  -1  -1   415507.64  549.42   1 0.00008-0.22410-0.92758-0.87720 0.37362 0.42460
  -1  -1  -415550.27  541.23   1 0.00006 0.08373-0.80402-0.91146 0.59459 0.40277
  -1   1   416866.88  559.22   1 0.00002-0.14605-0.52494-0.35525 0.85113 0.92328
   1   1  -416797.47  548.73   1 0.00000 0.22416-0.38223-0.43244 0.92406 0.87335
   1  -1  -415701.91  536.53   1-0.00000 0.14607-0.24878-0.41846 0.96855 0.89640
  -1  -1  -415392.01  581.32   1-0.33380-0.25004-0.82303-0.93050 0.45954 0.26764
   1  -1  -415615.52  578.34   1-0.49183-0.34569-0.54737-0.71721 0.67710 0.60506
  -1   1  -415723.42  538.94   1-0.10025 0.06085 0.98534 0.99761 0.13801-0.03263
   1  -1   416229.80  561.53   1 0.03881-0.12229 0.99781 0.98554-0.05343 0.11722
   1   1  -415744.76  536.72   1 0.07429 0.29825 0.99197 0.94211-0.10228-0.15315
  -1  -1  -416179.81  529.89   1-0.19270-0.10981 0.88058 0.77285-0.43293-0.62500
   1   1   417540.69  623.00   1-0.29350-0.37628 0.69211 0.79993-0.65941-0.46744
   1  -1  -416731.35  541.63   1-0.39807-0.25272 0.20417 0.03407-0.89434-0.96693
  -1   1  -5 1782.36  130.98   1 0.00010 0.20003 0.98659 0.97906 0.16321-0.03771
   1  -1   5 1673.97  135.22   1 0.00008-0.19957 0.97166 0.97924-0.23638-0.03541
   1   1  -5 1773.93  128.86   1 0.00008 0.26239 0.94741 0.87751-0.32001-0.40138
  -1  -1  -5 1704.06  123.21   1 0.00008 0.12151 0.93518 0.80806-0.35414-0.57642
   1  -1  -5 1699.70  115.40   1 0.00003 0.18407 0.63190 0.44240-0.77504-0.87772
  -1  -1   5 1671.74  113.46   1 0.00001-0.26227 0.45894 0.52895-0.88846-0.80710
  -1   1   5 1737.80  114.89   1-0.00000-0.18403 0.30421 0.49370-0.95260-0.84993
   1  -1   5 1771.69  129.96   1 0.00010-0.20000-0.98689-0.97898-0.16134 0.03975
  -1   1  -5 1580.48  124.32   1 0.00008 0.20026-0.97128-0.97904 0.23792 0.03696
  -1  -1   5 1742.30  133.18   1 0.00008-0.26255-0.94690-0.87679 0.32151 0.40287
   1   1   5 1550.47  121.72   1 0.00008-0.12181-0.93515-0.80787 0.35423 0.57661
  -1  -1  -5 1682.94  122.08   1 0.00005 0.12221-0.77904-0.90618 0.62696 0.40482
  -1   1   5 1699.91  122.02   1 0.00003-0.18451-0.63171-0.44231 0.77520 0.87767
   1   1  -5 1682.78  107.30   1 0.00001 0.26264-0.45612-0.52604 0.88991 0.80888
   1  -1  -5 1736.59  113.16   1-0.00000 0.18455-0.30322-0.49261 0.95291 0.85045
  -1  -1  -5 1654.61  139.54   1-0.33728-0.21501-0.81892-0.94611 0.46433 0.24213
   1  -1  -5 1761.51  149.48   1-0.47136-0.28673-0.59726-0.78680 0.64892 0.54654
  -1   1  -5 1567.07  121.82   1-0.06886 0.13063 0.99311 0.98572 0.09480-0.10618
   1   1  -5 1629.27  125.19   1 0.07693 0.33928 0.99139 0.92188-0.10592-0.18712
   1  -1   5 1865.18  138.87   1 0.09954-0.09996 0.98555 0.99293-0.13703 0.06395
  -1  -1  -5 1735.99  117.22   1-0.19104-0.06979 0.88276 0.75525-0.42921-0.65170
   1   1   5 1741.80  117.29   1-0.31720-0.43830 0.62571 0.75335-0.71264-0.49024
   1  -1  -5 1733.97  114.70   1-0.38673-0.20306 0.30902 0.11910-0.86887-0.97189
  -1   1  -6  999.23  102.15   1 0.00010 0.23840 0.99231 0.96519 0.12377-0.10748
   1   1  -6 1002.05   98.89   1 0.00008 0.30076 0.96159 0.87200-0.27446-0.38620
   1  -1   6  883.44  103.72   1 0.00008-0.23796 0.93669 0.96398-0.35013-0.11880
  -1  -1  -6  879.67   97.17   1 0.00008 0.15988 0.94426 0.79743-0.32919-0.58183
   1   1   6  995.60  100.06   1 0.00005-0.15973 0.75345 0.90032-0.65749-0.40485
   1  -1  -6  849.79   88.66   1 0.00004 0.22245 0.71180 0.50259-0.70237-0.83541
  -1  -1   6  826.74   78.68   1 0.00001-0.30064 0.47656 0.56629-0.87913-0.76741
  -1   1   6 1029.20   91.52   1 0.00000-0.22240 0.33421 0.54342-0.94249-0.80946
   1  -1   6  891.12  102.86   1 0.00010-0.23843-0.99259-0.96490-0.12149 0.11000
  -1  -1   6  831.96   98.75   1 0.00008-0.30100-0.96127-0.87141 0.27560 0.38733
   1   1   6  953.14  103.55   1 0.00008-0.16027-0.94423-0.79722 0.32926 0.58202
  -1   1  -6  933.94   96.23   1 0.00008 0.23870-0.93609-0.96359 0.35174 0.12041
  -1  -1  -6  839.86   93.03   1 0.00005 0.16068-0.75296-0.89981 0.65805 0.40560
  -1   1   6  975.58   98.52   1 0.00004-0.22298-0.71170-0.50260 0.70247 0.83526
   1   1  -6  950.70   83.10   1 0.00001 0.30112-0.47405-0.56367 0.88049 0.76914
   1  -1  -6  854.36   86.45   1 0.00000 0.22303-0.33310-0.54220 0.94288 0.81010
   1   1  -6  950.20  110.35   1-0.29377 0.00756-0.86610-0.95591 0.40443 0.29353
  -1  -1  -6  849.40  115.35   1-0.34375-0.18297-0.81109-0.95801 0.47324 0.22075
   1  -1  -6  925.02  115.22   1-0.45901-0.23591-0.62447-0.83374 0.63192 0.49922
  -1   1  -6  921.94   99.47   1-0.05119 0.18669 0.99619 0.96916 0.07048-0.16083
   1   1  -6  886.96   96.93   1 0.07277 0.37350 0.99230 0.90314-0.10018-0.21172
  -1  -1  -6  845.28   86.90   1-0.18501-0.02540 0.89049 0.74319-0.41567-0.66859
   1   1   6  967.19   93.04   1-0.33739-0.49682 0.55820 0.70566-0.75800-0.50518
   1  -1  -6  865.60   82.76   1-0.37217-0.15017 0.40290 0.19317-0.83615-0.96960
   1   1  -6 1015.12   88.38   1-0.36944-0.06893 0.41782 0.32749-0.83002-0.94233
  -1   1  -7 1387.78  126.88   1 0.00010 0.27682 0.99462 0.94783 0.10353-0.15807
   1   1  -7 1410.25  126.99   1 0.00008 0.33914 0.97304 0.86374-0.23062-0.37272
  -1  -1  -7 1381.66  116.03   1 0.00008 0.19826 0.95357 0.78704-0.30116-0.58416
   1  -1   7 1460.77  132.32   1 0.00007-0.27636 0.89687 0.94392-0.44227-0.18061
   1  -1  -7 1402.44  116.38   1 0.00005 0.26085 0.77363 0.54473-0.63363-0.79700
   1   1   7 1403.43  120.33   1 0.00005-0.19811 0.72630 0.89288-0.68737-0.40436
  -1  -1   7 1385.55  106.95   1 0.00001-0.33901 0.47231 0.58175-0.88142-0.73934
  -1   1   7 1354.38  109.40   1 0.00000-0.26077 0.34788 0.57680-0.93753-0.77413
   1  -1   7 1482.49  136.62   1 0.00010-0.27686-0.99485-0.94739-0.10132 0.16057
  -1  -1   7 1397.55  133.74   1 0.00008-0.33945-0.97283-0.86324 0.23151 0.37360
   1   1   7 1298.63  123.31   1 0.00008-0.19872-0.95355-0.78680 0.30120 0.58433
  -1   1  -7 1350.62  123.71   1 0.00007 0.27726-0.89628-0.94336 0.44347 0.18215
  -1   1   7 1374.89  128.52   1 0.00005-0.26145-0.77361-0.54481 0.63365 0.79675
  -1  -1  -7 1365.13  119.66   1 0.00005 0.19915-0.72569-0.89225 0.68801 0.40524
   1   1  -7 1345.41  101.32   1 0.00001 0.33960-0.46989-0.57922 0.88272 0.74105
   1  -1  -7 1328.90  103.96   1 0.00000 0.26151-0.34665-0.57545 0.93799 0.77489
   1   1  -7 1403.19  136.03   1-0.31180 0.02804-0.84765-0.95719 0.42925 0.28808
  -1  -1  -7 1416.66  151.91   1-0.35198-0.15269-0.80080-0.96745 0.48457 0.20179
   1  -1  -7 1391.69  139.02   1-0.45253-0.19076-0.63803-0.86703 0.62299 0.46027
  -1   1  -7 1233.42  123.04   1-0.04229 0.23398 0.99740 0.95072 0.05822-0.20342
   1   1  -7 1245.50  122.20   1 0.06485 0.40398 0.99389 0.88507-0.08929-0.23116
  -1  -1  -7 1412.52  120.07   1-0.17558 0.02238 0.90197 0.73488-0.39447-0.67782
[truncated: 826,923 more chars]
