# Supplementary material for: Syntheses and crystal structures of a new family of hybrid perovskites: C5H14N2·ABr3·0.5H2O (A = K, Rb, Cs)
Source: Acta Crystallogr E Crystallogr Commun. 2019 Jul 26;75(Pt 8):1243–8. doi: 10.1107/S2056989019010338 (PMC6690442; doi:10.1107/S2056989019010338)
Supplement: Supplementary file 2 [file e-75-01243-Isup2.hkl]

data_I                                                                          
_shelx_title ' ABER109  K/BR/ME-PIP            New: Amm2'                       
_shelx_refln_list_code          4                                               
_shelx_F_calc_maximum      454.29                                               
_exptl_crystal_F_000       748.00                                               
_reflns_d_resolution_high  0.8309                                               
                                                                                
loop_                                                                           
 _space_group_symop_operation_xyz                                               
 'x, y, z'                                                                      
 '-x, -y, z'                                                                    
 '-x, y, z'                                                                     
 'x, -y, z'                                                                     
 'x, y+1/2, z+1/2'                                                              
 '-x, -y+1/2, z+1/2'                                                            
 '-x, y+1/2, z+1/2'                                                             
 'x, -y+1/2, z+1/2'                                                             
                                                                                
_cell_length_a    13.4110                                                       
_cell_length_b     9.4880                                                       
_cell_length_c     9.7900                                                       
_cell_angle_alpha  90.000                                                       
_cell_angle_beta   90.000                                                       
_cell_angle_gamma  90.000                                                       
                                                                                
_shelx_F_squared_multiplier     1.000                                           
                                                                                
loop_                                                                           
 _refln_index_h                                                                 
 _refln_index_k                                                                 
 _refln_index_l                                                                 
 _refln_F_squared_calc                                                          
 _refln_F_squared_meas                                                          
 _refln_F_squared_sigma                                                         
 _refln_observed_status                                                         
   0   1 -11       2240.93       2145.79       185.15 o                         
   1   1 -11        598.54        603.92        93.50 o                         
   2   1 -11       1419.62       1398.57       111.14 o                         
   3   1 -11        733.86        795.47       101.72 o                         
   4   1 -11       3128.43       3020.22       168.58 o                         
   5   1 -11        614.06        660.08       146.13 o                         
   0   3 -11        113.57        129.83       105.89 o                         
   1   3 -11       1324.03       1301.10       121.59 o                         
   2   3 -11       8426.02       8397.72       329.06 o                         
   3   3 -11       1166.83       1127.19       112.98 o                         
   0   0 -10       7139.65       6641.78       330.02 o                         
   1   0 -10       8398.70       8238.48       253.35 o                         
   2   0 -10       9580.11       9700.64       281.02 o                         
   3   0 -10       6396.20       6815.32       321.30 o                         
   4   0 -10       6990.47       7028.13       333.19 o                         
   5   0 -10       6808.13       7143.36       361.67 o                         
   6   0 -10       5734.70       6173.28       338.87 o                         
   7   0 -10       6457.94       6799.88       395.06 o                         
   0   2 -10       5155.45       5096.96       278.05 o                         
   1   2 -10       4786.30       4761.16       186.33 o                         
   2   2 -10      11188.24      11001.91       302.27 o                         
   3   2 -10       7304.26       7076.72       232.22 o                         
   4   2 -10       4212.59       4311.62       267.35 o                         
   5   2 -10       3260.35       3373.72       238.14 o                         
   6   2 -10       9469.91       9635.09       450.67 o                         
   7   2 -10       5965.40       5884.66       355.65 o                         
   8   2 -10       2017.06       1949.33       192.12 o                         
   0   4 -10       5906.90       5976.04       328.10 o                         
   1   4 -10       4110.37       4148.46       190.88 o                         
   2   4 -10       4095.04       4010.40       188.25 o                         
   3   4 -10       1521.97       1552.71       129.53 o                         
   4   4 -10       5513.81       5637.75       347.75 o                         
   5   4 -10       5208.47       5323.51       329.84 o                         
   6   4 -10       1885.07       1866.90       205.03 o                         
   0   1  -9       2069.47       2031.50       138.03 o                         
   1   1  -9         26.77         34.04        42.91 o                         
   2   1  -9       8257.33       8044.23       231.63 o                         
   3   1  -9        147.37        192.50        74.14 o                         
   4   1  -9       1597.35       1624.80       120.63 o                         
   5   1  -9        558.47        630.49        90.82 o                         
   6   1  -9       5383.45       5603.88       223.87 o                         
   7   1  -9        658.64        682.56       130.28 o                         
   8   1  -9       1869.85       1838.52       178.58 o                         
   9   1  -9        413.44        461.18       128.76 o                         
  10   1  -9       4424.61       4185.18       292.00 o                         
   0   3  -9       5076.99       4902.56       324.27 o                         
   1   3  -9       3763.84       3837.33       198.94 o                         
   2   3  -9       6880.49       7019.90       297.97 o                         
   3   3  -9       4107.86       4045.16       286.39 o                         
   4   3  -9       2231.03       2185.85       180.42 o                         
   5   3  -9       2917.45       2954.24       214.36 o                         
   6   3  -9       5851.06       5749.11       296.54 o                         
   7   3  -9       3631.58       3340.53       225.32 o                         
   8   3  -9       1930.83       1768.41       177.17 o                         
   9   3  -9       2030.39       1841.31       182.94 o                         
   0   5  -9       2170.53       2225.02       201.19 o                         
   1   5  -9       2179.68       2251.44       142.74 o                         
   2   5  -9      11059.88      11214.52       323.58 o                         
   3   5  -9       1943.99       2016.46       140.25 o                         
   4   5  -9       2575.36       2751.71       230.10 o                         
   5   5  -9       2293.03       2313.53       198.84 o                         
   6   5  -9       6928.68       7005.35       407.69 o                         
   7   5  -9       1537.11       1550.52       185.76 o                         
   0   7  -9       2185.32       2065.09       218.59 o                         
   1   7  -9       3819.21       3805.34       275.70 o                         
   2   7  -9       3657.29       3954.72       293.28 o                         
   0   0  -8       3735.13       3671.64       284.91 o                         
   1   0  -8      15539.54      15287.88       637.80 o                         
   2   0  -8      17111.75      17408.84      1006.51 o                         
   3   0  -8      15389.57      15560.92       916.38 o                         
   4   0  -8       6125.27       6139.02       270.35 o                         
   5   0  -8      13506.31      13798.48       716.21 o                         
   6   0  -8      14383.24      14533.89       766.72 o                         
   7   0  -8      14518.57      13985.75       707.55 o                         
   8   0  -8       3148.04       3086.92       215.22 o                         
   9   0  -8       5775.60       5882.83       307.30 o                         
  10   0  -8       8334.35       7645.63       383.73 o                         
  11   0  -8      13091.09      12789.29       653.90 o                         
   0   2  -8       5981.55       6087.21       293.04 o                         
   1   2  -8      13996.44      13778.51       413.06 o                         
   2   2  -8       5903.12       6224.96       243.22 o                         
   3   2  -8      12157.21      12753.48       470.86 o                         
   4   2  -8       5344.54       5572.86       413.13 o                         
   5   2  -8      12592.53      13065.03       932.78 o                         
   6   2  -8       6602.83       6820.25       436.24 o                         
   7   2  -8       7405.24       6894.00       399.91 o                         
   8   2  -8       3680.04       3589.31       230.81 o                         
   9   2  -8      13543.38      12896.63       548.48 o                         
  10   2  -8       3059.70       2985.49       223.75 o                         
  11   2  -8       2917.76       2575.37       216.70 o                         
   0   4  -8        486.30        505.00       121.57 o                         
   1   4  -8       6774.49       7006.08       306.03 o                         
   2   4  -8      14725.53      15109.92       552.34 o                         
   3   4  -8       6651.41       7092.95       428.00 o                         
   4   4  -8        394.38        412.04       126.06 o                         
   5   4  -8       4913.70       4911.99       339.26 o                         
   6   4  -8      12857.57      12943.72       485.76 o                         
   7   4  -8       7945.97       7688.63       343.53 o                         
   8   4  -8        348.00        308.63       120.00 o                         
   9   4  -8       1430.34       1387.04       170.55 o                         
  10   4  -8       7748.44       7465.61       420.24 o                         
   0   6  -8       8558.56       9119.00       383.63 o                         
   1   6  -8       2323.19       2485.90       146.50 o                         
   2   6  -8        339.23        360.06        94.52 o                         
   3   6  -8       2702.06       2796.04       161.39 o                         
   4   6  -8       9085.44       9621.97       404.19 o                         
   5   6  -8       2446.10       2665.47       219.81 o                         
   6   6  -8        564.93        594.61       154.58 o                         
   7   6  -8        936.18        999.60       160.43 o                         
   8   6  -8       6086.42       5938.40       352.53 o                         
   0   8  -8       1308.13       1363.61       188.64 o                         
   1   8  -8       1743.20       1658.48       133.50 o                         
   2   8  -8      20843.65      21126.38       696.58 o                         
   3   8  -8        693.43        683.29       105.97 o                         
   0   1  -7         43.34         64.77        35.79 o                         
   1   1  -7        615.72        690.02        49.39 o                         
   2   1  -7      12988.79      12931.54       256.12 o                         
   3   1  -7        447.16        476.54        44.02 o                         
   4   1  -7        356.82        369.44        45.25 o                         
   5   1  -7        895.99        855.47        65.71 o                         
   6   1  -7      11113.25      11116.48       477.72 o                         
   7   1  -7         71.96         56.73        62.86 o                         
   8   1  -7         39.38         69.28        67.80 o                         
   9   1  -7        770.31        755.39        98.69 o                         
  10   1  -7       6932.50       7030.12       258.84 o                         
  11   1  -7         95.96        110.73        83.14 o                         
  12   1  -7        125.83        167.30        86.70 o                         
   0   3  -7      12169.73      12865.12       307.42 o                         
   1   3  -7       2373.97       2502.09        75.46 o                         
   2   3  -7       4695.89       4873.59       147.30 o                         
   3   3  -7       6863.47       7279.36       296.91 o                         
   4   3  -7      12719.88      13296.63       469.17 o                         
   5   3  -7       1402.50       1464.32       121.44 o                         
   6   3  -7       3399.23       3261.56       243.95 o                         
   7   3  -7       3914.00       3820.95       278.35 o                         
   8   3  -7       7299.16       6985.37       409.60 o                         
   9   3  -7       1892.53       1782.06       174.63 o                         
  10   3  -7       1463.56       1367.41       161.15 o                         
  11   3  -7       3453.76       3156.31       230.62 o                         
  12   3  -7       4192.43       3810.11       276.64 o                         
   0   5  -7        430.22        461.62       129.03 o                         
   1   5  -7       4333.38       4521.82       221.20 o                         
   2   5  -7      27957.73      29203.16       976.91 o                         
   3   5  -7       1220.86       1327.23       115.88 o                         
   4   5  -7        139.80        172.03        77.47 o                         
   5   5  -7       4732.17       4840.08       229.72 o                         
   6   5  -7      23292.01      24076.59       824.71 o                         
   7   5  -7       1748.85       1758.07       128.19 o                         
   8   5  -7        370.00        380.48        90.24 o                         
   9   5  -7       3079.89       2930.49       163.62 o                         
  10   5  -7      14325.50      13158.66       466.86 o                         
   0   7  -7       4600.37       4750.68       285.78 o                         
   1   7  -7       2117.17       2172.92       140.03 o                         
   2   7  -7        148.30        150.24        83.33 o                         
   3   7  -7       4918.09       4951.33       203.40 o                         
   4   7  -7       5246.45       5361.30       287.51 o                         
   5   7  -7       1587.73       1543.53       181.78 o                         
   6   7  -7        171.97        211.38        87.82 o                         
   7   7  -7       2655.88       2571.31       267.62 o                         
   8   7  -7       3463.36       3288.31       329.89 o                         
   0   9  -7        263.02        278.40       118.67 o                         
   1   9  -7        832.18        813.92       112.90 o                         
   2   9  -7       7261.38       7384.64       347.59 o                         
   0   0  -6      69279.02      69161.79      1726.64 o                         
   1   0  -6       2247.12       2304.73       104.23 o                         
   3   0  -6        992.55        914.40        59.39 o                         
   4   0  -6      42841.08      41084.76       902.00 o                         
   5   0  -6       2851.81       2754.27       121.49 o                         
   6   0  -6      14980.34      14630.85       666.80 o                         
   8   0  -6      29765.45      28779.24      1616.87 o                         
   9   0  -6       1219.49       1070.27       145.06 o                         
  10   0  -6      10762.41      10504.15       576.09 o                         
  11   0  -6       1693.71       1723.84       193.08 o                         
  12   0  -6      18037.12      17402.35       762.64 o                         
  13   0  -6       1320.16       1315.25       192.03 o                         
   0   2  -6      16382.70      16394.21       346.91 o                         
   1   2  -6       2362.11       2453.70        67.81 o                         
   2   2  -6      51982.26      51119.72       874.25 o                         
   3   2  -6        931.30        942.52        52.80 o                         
   4   2  -6      15826.67      15621.24       516.08 o                         
   5   2  -6       2013.05       2033.25        82.87 o                         
   6   2  -6      34794.64      33981.92       892.70 o                         
   7   2  -6       2494.40       2358.44       159.53 o                         
   8   2  -6      11106.41      10986.87       434.89 o                         
   9   2  -6        343.42        341.72        85.76 o                         
  10   2  -6      26509.17      25788.55       930.98 o                         
  11   2  -6       1852.92       1758.20       129.16 o                         
  12   2  -6       6582.38       6414.26       277.53 o                         
  13   2  -6        572.58        588.95       111.43 o                         
   0   4  -6      18817.50      19047.57       523.74 o                         
   1   4  -6       1134.35       1164.00        46.10 o                         
   2   4  -6       7614.24       7870.41       214.19 o                         
   3   4  -6       1439.35       1553.48        82.98 o                         
   4   4  -6      11869.15      12021.92       367.18 o                         
   5   4  -6       2242.74       2202.31       141.87 o                         
   6   4  -6       5844.34       6017.51       375.73 o                         
   7   4  -6        236.12        268.29       105.14 o                         
   8   4  -6       9928.10       9586.06       532.00 o                         
   9   4  -6       1875.04       1840.81       178.68 o                         
  10   4  -6       4009.42       3792.55       245.33 o                         
  11   4  -6         67.24         79.92       116.39 o                         
  12   4  -6       7656.48       7124.09       423.24 o                         
   1   6  -6       9841.64       9566.06       627.50 o                         
   2   6  -6      17929.13      17872.78      1025.85 o                         
   3   6  -6       7670.49       8149.73       472.79 o                         
   4   6  -6       1688.79       1773.66       188.02 o                         
   5   6  -6       8195.57       8691.76       508.26 o                         
   6   6  -6      10675.42      11332.76       635.82 o                         
   7   6  -6       9127.27       9161.24       413.23 o                         
   8   6  -6       1403.74       1396.07       180.67 o                         
   9   6  -6       3706.94       3554.98       256.55 o                         
  10   6  -6       8973.39       8592.34       499.14 o                         
  11   6  -6       6744.14       6374.80       408.53 o                         
   0   8  -6       7826.90       7878.25       397.37 o                         
   1   8  -6       5139.86       5253.52       201.16 o                         
   2   8  -6       6103.31       6203.50       225.71 o                         
   3   8  -6       5528.31       5487.84       235.75 o                         
   4   8  -6       4045.28       4167.01       189.32 o                         
   5   8  -6       5704.22       5814.94       240.86 o                         
   6   8  -6       2978.15       3140.01       167.36 o                         
   7   8  -6       2483.46       2529.63       154.76 o                         
   8   8  -6       2920.67       2930.60       173.59 o                         
   0   1  -5       2479.17       2440.13        93.29 o                         
   1   1  -5        602.52        598.30        39.70 o                         
   2   1  -5       5353.39       5119.26       120.05 o                         
   3   1  -5       1329.10       1345.66        53.08 o                         
   4   1  -5       6654.66       6588.16       158.51 o                         
   5   1  -5        151.08        170.72        34.93 o                         
   6   1  -5       9112.06       8876.55       199.50 o                         
   7   1  -5       1479.36       1466.60        91.59 o                         
   8   1  -5       4222.73       4144.54       199.47 o                         
   9   1  -5        837.38        860.80       101.70 o                         
  10   1  -5       3520.75       3611.35       203.61 o                         
  11   1  -5       1955.54       1924.22       148.60 o                         
  12   1  -5       1453.02       1477.84       127.26 o                         
  13   1  -5        635.18        644.99       106.84 o                         
  14   1  -5       1226.24       1200.76       130.02 o                         
   0   3  -5       7351.71       7250.69       156.14 o                         
   1   3  -5       8338.32       8247.26       139.87 o                         
   2   3  -5      24499.19      23683.39       342.00 o                         
   3   3  -5       7942.69       7517.82       176.82 o                         
   4   3  -5       7954.86       7693.17       151.93 o                         
   5   3  -5       4202.52       4095.00       110.40 o                         
   6   3  -5      23851.71      23882.01       529.81 o                         
   7   3  -5       7863.84       7982.48       260.03 o                         
   8   3  -5       6401.61       6439.95       316.49 o                         
   9   3  -5       4222.30       4310.11       218.61 o                         
  10   3  -5      11295.73      11266.48       439.87 o                         
  11   3  -5       3729.19       3680.11       178.36 o                         
  12   3  -5       1454.99       1510.85       131.85 o                         
  13   3  -5       2674.60       2694.59       169.37 o                         
   0   5  -5      12806.58      12291.70       315.52 o                         
   1   5  -5       1677.55       1691.51        70.91 o                         
   2   5  -5       7212.76       7204.73       174.74 o                         
   3   5  -5       2401.35       2459.64        98.73 o                         
   4   5  -5      16187.30      16971.14       560.29 o                         
   5   5  -5       2137.32       2183.05       217.31 o                         
   6   5  -5       9377.95       9514.17       624.74 o                         
   7   5  -5       1577.58       1584.16       189.10 o                         
   8   5  -5      10871.94      10526.24       587.50 o                         
   9   5  -5       1071.97       1017.20       170.03 o                         
  10   5  -5       4393.63       4078.28       278.42 o                         
  11   5  -5       2147.32       1975.75       153.12 o                         
  12   5  -5       5916.56       5354.48       294.94 o                         
   0   7  -5       2947.53       2965.67       165.99 o                         
   1   7  -5       5272.09       5320.22       173.11 o                         
   2   7  -5      14735.06      15039.99       454.13 o                         
   3   7  -5       3521.12       3720.54       194.05 o                         
   4   7  -5       2757.59       2788.49       164.47 o                         
   5   7  -5       4870.59       4827.26       226.87 o                         
   6   7  -5      14410.59      14574.26       527.09 o                         
   7   7  -5       3094.21       3125.31       156.95 o                         
   8   7  -5       3402.05       3425.30       174.13 o                         
   9   7  -5       5233.55       5104.56       222.08 o                         
  10   7  -5       7608.22       7413.43       311.54 o                         
   0   9  -5       3702.44       3847.23       248.54 o                         
   1   9  -5         12.65          2.67        64.91 o                         
   2   9  -5       1035.70       1073.31        87.33 o                         
   3   9  -5        127.90        108.13        64.32 o                         
   4   9  -5       5228.13       5160.38       190.12 o                         
   5   9  -5         74.80         84.82        83.30 o                         
   6   9  -5       2084.76       2015.96       139.80 o                         
   7   9  -5        233.91        229.76        87.54 o                         
   0   0  -4       4282.92       4168.98       244.33 o                         
   1   0  -4      41217.46      40605.50       778.88 o                         
   2   0  -4      53253.96      52452.00       960.84 o                         
   3   0  -4      58998.00      56393.39      1276.81 o                         
   5   0  -4      32658.57      31333.48       716.61 o                         
   6   0  -4      25456.54      24617.97       568.24 o                         
   7   0  -4      30435.99      29276.69       686.46 o                         
   8   0  -4       5504.37       5307.92       320.25 o                         
   9   0  -4      23643.80      23064.40      1040.01 o                         
  10   0  -4      17513.25      17025.27      1148.24 o                         
  11   0  -4      17562.40      17714.41       929.87 o                         
  12   0  -4       1435.13       1419.56       192.04 o                         
  13   0  -4      13308.95      13706.98       557.16 o                         
  14   0  -4      12324.10      12313.51       571.96 o                         
  15   0  -4      10293.17      10084.65       593.87 o                         
   0   2  -4      40597.64      40636.11       791.44 o                         
   1   2  -4      13047.39      12674.34       244.38 o                         
   2   2  -4       4368.89       4186.84        93.79 o                         
   3   2  -4      10533.23      10196.66       204.74 o                         
   4   2  -4      31716.40      30462.97       444.41 o                         
   5   2  -4       7437.75       7341.42       151.66 o                         
   6   2  -4       4884.62       4828.87       115.43 o                         
   7   2  -4      12911.16      12752.71       273.58 o                         
   8   2  -4      16022.15      15813.19       378.61 o                         
   9   2  -4       3552.00       3516.61       177.26 o                         
  10   2  -4       2211.39       2264.39       156.98 o                         
  11   2  -4      10483.10      10435.39       414.77 o                         
  12   2  -4      13644.24      13666.27       529.62 o                         
  13   2  -4       2240.24       2223.06       151.66 o                         
  14   2  -4        620.22        636.29       116.98 o                         
   0   4  -4      12109.34      11966.61       310.65 o                         
   1   4  -4      20779.32      20651.48       344.00 o                         
   2   4  -4      18203.54      17927.75       285.62 o                         
   3   4  -4      21442.07      21411.92       333.36 o                         
   4   4  -4      10537.42      10649.46       186.38 o                         
   5   4  -4      21797.06      21828.35       342.72 o                         
   6   4  -4       9793.32      10084.64       268.70 o                         
   7   4  -4       9685.82      10027.21       265.54 o                         
   8   4  -4       7438.00       7800.00       311.08 o                         
   9   4  -4      19335.86      20129.15      1268.20 o                         
  10   4  -4       7440.20       7564.32       541.57 o                         
  11   4  -4       7306.58       7508.53       414.67 o                         
  12   4  -4       2606.90       2728.88       159.70 o                         
  13   4  -4      11900.11      11600.27       544.01 o                         
   0   6  -4      11696.13      12199.87       416.76 o                         
   1   6  -4       1391.36       1451.78        68.79 o                         
   2   6  -4      13010.42      12830.34       303.64 o                         
   3   6  -4        504.12        546.72        54.14 o                         
   4   6  -4       8715.97       8786.59       324.51 o                         
   5   6  -4       1029.02       1103.34        87.21 o                         
   6   6  -4      10430.54      10141.37       418.05 o                         
   7   6  -4       1211.94       1251.03       119.15 o                         
   8   6  -4       4099.64       4118.03       215.32 o                         
   9   6  -4       1123.32       1103.69       117.35 o                         
  10   6  -4       6774.43       6529.81       239.60 o                         
  11   6  -4        879.55        841.50       118.14 o                         
  12   6  -4       4914.40       4659.74       235.94 o                         
   0   8  -4      18385.79      18099.86       646.31 o                         
   1   8  -4       6056.73       6134.85       188.83 o                         
   2   8  -4       8028.59       7992.96       227.70 o                         
   3   8  -4       7870.47       7847.91       261.78 o                         
   4   8  -4      16622.62      16301.30       580.60 o                         
   5   8  -4       5438.11       5451.83       249.76 o                         
   6   8  -4       4534.28       4469.90       185.54 o                         
   7   8  -4       5332.75       5241.88       204.01 o                         
   8   8  -4      12526.38      11809.09       371.35 o                         
   9   8  -4       3481.65       3496.34       195.30 o                         
  10   8  -4       3376.53       3231.02       183.32 o                         
   0  10  -4       3879.56       4039.51       265.89 o                         
   1  10  -4       2005.19       2012.47       109.94 o                         
   2  10  -4      13255.96      13666.94       335.58 o                         
   3  10  -4       1286.95       1272.35        92.22 o                         
   4  10  -4       3206.16       3192.52       146.02 o                         
   5  10  -4       2193.12       2094.22       116.20 o                         
   0   1  -3      28383.63      28101.00       964.64 o                         
   1   1  -3       6112.69       5917.40       126.42 o                         
   2   1  -3       6501.39       6470.17       135.75 o                         
   3   1  -3      11073.49      11048.46       188.84 o                         
   4   1  -3      13665.27      13378.82       216.67 o                         
   5   1  -3       3407.56       3389.77        93.51 o                         
   6   1  -3       3213.19       3123.22        91.56 o                         
   7   1  -3       7932.74       7725.70       159.15 o                         
   8   1  -3      11863.59      11591.00       215.62 o                         
   9   1  -3       1618.65       1674.20       111.54 o                         
  10   1  -3       1991.47       2072.56       130.11 o                         
  11   1  -3       3771.85       3786.32       177.44 o                         
  12   1  -3       4616.35       4751.73       200.49 o                         
  13   1  -3       1295.78       1319.05       132.15 o                         
  14   1  -3        413.00        428.06       106.76 o                         
  15   1  -3       5173.93       5104.99       252.78 o                         
   0   3  -3       6749.99       6743.85       143.11 o                         
   1   3  -3       4727.71       4656.25        98.89 o                         
   2   3  -3      21979.85      21842.16       295.64 o                         
   3   3  -3       1980.60       1988.56        63.07 o                         
   4   3  -3       2639.62       2571.64        78.83 o                         
   5   3  -3       5575.14       5695.96       129.35 o                         
   6   3  -3      15988.00      16327.00       293.13 o                         
   7   3  -3       1912.63       1955.70        80.58 o                         
   8   3  -3       2874.53       2982.72       127.34 o                         
   9   3  -3       1787.34       1886.83       123.43 o                         
  10   3  -3      10982.12      11808.77       458.95 o                         
  11   3  -3       2293.74       2421.93       169.62 o                         
  12   3  -3       1436.83       1545.15       139.16 o                         
  13   3  -3       2145.81       2186.01       153.07 o                         
  14   3  -3       4757.58       4832.56       222.11 o                         
  15   3  -3        112.32        162.84       128.96 o                         
   0   5  -3      27494.06      27893.24       624.94 o                         
   1   5  -3      14375.99      14183.96       272.00 o                         
   2   5  -3       2717.82       2807.45        76.87 o                         
   3   5  -3      18846.65      19099.64       298.12 o                         
   4   5  -3      20925.51      20796.08       302.78 o                         
   5   5  -3      10094.94      10073.41       174.17 o                         
   6   5  -3       1051.11       1078.04        64.91 o                         
   7   5  -3      13276.82      13533.57       369.02 o                         
   8   5  -3      17629.96      18023.70       539.35 o                         
   9   5  -3       9026.92       9027.66       308.15 o                         
  10   5  -3       1165.67       1158.20       102.50 o                         
  11   5  -3       6654.96       6439.96       249.78 o                         
  12   5  -3       8986.20       8671.60       328.05 o                         
  13   5  -3       4593.90       4576.79       242.61 o                         
   0   7  -3       3071.57       3157.53       164.75 o                         
   1   7  -3       5288.28       5333.97       188.97 o                         
   2   7  -3      11163.96      11200.84       342.49 o                         
   3   7  -3       1839.69       1813.23       106.38 o                         
   4   7  -3       1466.99       1407.93        92.12 o                         
   5   7  -3       8071.51       8088.74       270.27 o                         
   6   7  -3       8567.61       8866.47       294.15 o                         
   7   7  -3        781.35        827.16       109.93 o                         
   8   7  -3       1325.40       1318.99       119.26 o                         
   9   7  -3       5462.08       5266.09       209.84 o                         
  10   7  -3       5661.26       5575.50       236.27 o                         
  11   7  -3        618.84        638.59       113.02 o                         
  12   7  -3        594.24        626.57       140.87 o                         
   0   9  -3       5932.95       6082.10       266.76 o                         
   1   9  -3       3602.88       3605.79       131.66 o                         
   2   9  -3       2046.07       1956.50        94.65 o                         
   3   9  -3       5705.38       5578.75       146.77 o                         
   4   9  -3       4264.37       4351.12       162.97 o                         
   5   9  -3       2163.70       2218.00       135.94 o                         
   6   9  -3       1340.68       1248.92       116.86 o                         
   7   9  -3       5302.06       5007.75       211.00 o                         
   8   9  -3       3981.41       3932.76       199.58 o                         
   9   9  -3       1836.60       1857.49       146.68 o                         
   0  11  -3       5364.65       5408.66       239.57 o                         
   1  11  -3        199.66        204.84        59.99 o                         
   0   0  -2      15473.58      16295.47       632.69 o                         
   1   0  -2      21723.91      21955.84       560.73 o                         
   2   0  -2      38074.28      41432.83      2016.23 o                         
   3   0  -2      38317.68      41420.16      1892.85 o                         
   4   0  -2      14022.29      14647.52       417.63 o                         
   5   0  -2      18728.59      19116.79       528.26 o                         
   6   0  -2      23342.58      24053.36       926.71 o                         
   7   0  -2      18480.50      18906.10       906.51 o                         
   8   0  -2       3086.48       3090.48       149.87 o                         
   9   0  -2      10486.86      10407.35       382.88 o                         
  10   0  -2      12894.20      13251.45       487.27 o                         
  11   0  -2      14898.35      15394.06       662.38 o                         
  12   0  -2       1899.93       2026.97       156.77 o                         
  13   0  -2       5520.26       5614.87       276.56 o                         
  14   0  -2       7453.84       7700.53       276.56 o                         
  15   0  -2       7090.73       7078.85       385.38 o                         
   0   2  -2      70773.08      74626.54      2287.11 o                         
   1   2  -2      63855.27      63183.33      1437.17 o                         
   2   2  -2       1722.22       1676.53        59.88 o                         
   3   2  -2      40843.73      40643.70       513.60 o                         
   4   2  -2      60309.52      60773.18       820.98 o                         
   5   2  -2      40283.46      40703.25       576.19 o                         
   6   2  -2        931.69        909.18        57.90 o                         
   7   2  -2      31428.41      31802.52       562.65 o                         
   8   2  -2      32083.01      32950.31       720.99 o                         
   9   2  -2      27792.28      29114.00      1023.77 o                         
  10   2  -2        737.67        771.80        93.34 o                         
  11   2  -2      15619.02      16848.71       543.96 o                         
  12   2  -2      17883.21      19103.37       717.78 o                         
  13   2  -2      16397.02      17587.69       603.45 o                         
  14   2  -2        452.99        469.91       100.06 o                         
  15   2  -2       8700.60       8694.27       352.75 o                         
   0   4  -2       4348.64       4627.16       153.05 o                         
   1   4  -2       7821.93       7853.69       150.78 o                         
   2   4  -2      14130.23      14182.61       250.14 o                         
   3   4  -2       9343.48       9238.38       148.64 o                         
   4   4  -2       3542.37       3487.28        80.40 o                         
   5   4  -2       6064.75       6100.70       120.69 o                         
   6   4  -2      11258.25      10867.56       195.86 o                         
   7   4  -2       8477.92       8456.23       183.83 o                         
   8   4  -2       1809.40       1880.18        88.20 o                         
   9   4  -2       4476.49       4345.15       174.00 o                         
  10   4  -2       6212.63       6178.35       293.99 o                         
  11   4  -2       9884.12       9836.01       690.18 o                         
  12   4  -2        498.63        541.83       110.72 o                         
  13   4  -2       2226.37       2191.63       290.66 o                         
  14   4  -2       4006.76       3827.11       505.41 o                         
   0   6  -2      35054.89      34885.50       779.49 o                         
   1   6  -2       9615.40       9766.44       189.68 o                         
   2   6  -2       4747.63       4704.28       126.82 o                         
   3   6  -2       7492.59       7477.80       170.68 o                         
   4   6  -2      31727.56      31253.73       551.34 o                         
   5   6  -2       8568.83       8538.08       197.73 o                         
   6   6  -2       3883.53       3908.86       140.27 o                         
   7   6  -2       5126.43       5115.63       166.05 o                         
   8   6  -2      19737.90      19064.23       480.67 o                         
   9   6  -2       8610.96       8764.10       287.26 o                         
  10   6  -2       3198.30       3397.47       304.86 o                         
  11   6  -2       1954.31       1970.46       149.33 o                         
  12   6  -2      13020.21      12600.78       416.20 o                         
  13   6  -2       5338.53       4990.45       248.69 o                         
   0   8  -2       8834.73       9029.79       406.13 o                         
   1   8  -2       4129.98       4199.37       145.67 o                         
   2   8  -2      17338.26      17377.92       445.09 o                         
   3   8  -2       2079.29       2066.29        95.36 o                         
   4   8  -2       7768.34       7731.85       257.68 o                         
   5   8  -2       3467.78       3322.17       145.84 o                         
   6   8  -2      13391.98      13649.64       409.29 o                         
   7   8  -2       3252.19       3383.70       128.54 o                         
   8   8  -2       6493.40       6268.77       233.16 o                         
   9   8  -2       1140.29       1046.72       118.90 o                         
  10   8  -2       7828.10       7847.19       290.57 o                         
  11   8  -2       3132.50       3118.24       187.28 o                         
   0  10  -2      17238.23      17164.84       464.17 o                         
   1  10  -2       2072.10       2062.78        89.36 o                         
   2  10  -2       8364.27       8347.74       202.55 o                         
   3  10  -2       2298.99       2253.18        98.15 o                         
   4  10  -2      16649.12      16740.78       332.52 o                         
   5  10  -2       2268.24       2259.90        98.39 o                         
   6  10  -2       7090.41       6979.50       292.82 o                         
   7  10  -2        684.94        660.82       101.74 o                         
   0   1  -1       6834.52       7406.95       206.65 o                         
   1   1  -1       1081.18       1167.36        49.88 o                         
   2   1  -1       1519.79       1679.22        57.84 o                         
   3   1  -1       9341.09       9272.36       180.03 o                         
   4   1  -1      17309.52      17053.66       250.42 o                         
   5   1  -1       1668.13       1717.57        70.20 o                         
   6   1  -1       6944.80       6892.90       151.24 o                         
   7   1  -1        871.88        928.94        57.90 o                         
   8   1  -1       8511.00       8604.07       192.04 o                         
   9   1  -1       1980.47       1985.07        78.96 o                         
  10   1  -1       2682.78       2850.10       128.24 o                         
  11   1  -1       1114.94       1145.72        88.09 o                         
  12   1  -1       3937.70       4264.95       164.66 o                         
  13   1  -1       1637.01       1725.51       106.07 o                         
  14   1  -1        957.82       1030.21        85.73 o                         
  15   1  -1       1126.12       1197.59        91.56 o                         
  16   1  -1       1772.35       1874.84       153.52 o                         
   1   3  -1       6131.46       6360.16       131.67 o                         
   2   3  -1       5225.17       5302.80       118.04 o                         
   3   3  -1      10440.27      10841.05       181.12 o                         
   4   3  -1      59644.76      60289.88       757.17 o                         
   5   3  -1       2525.22       2476.90        83.45 o                         
   6   3  -1       4658.83       4768.62       124.92 o                         
   7   3  -1       7196.89       7231.64       166.47 o                         
   8   3  -1      30227.99      29984.29       553.11 o                         
   9   3  -1        975.97        980.85       107.26 o                         
  10   3  -1       2436.80       2439.28       173.23 o                         
  11   3  -1       5103.01       5425.17       271.87 o                         
  12   3  -1      11990.40      13454.44       519.25 o                         
  13   3  -1        414.81        470.25       102.86 o                         
  14   3  -1       2409.53       2711.98       171.70 o                         
  15   3  -1       3192.81       3381.61       284.81 o                         
   0   5  -1      10881.93      11068.46       295.75 o                         
   1   5  -1       8143.63       8232.42       203.05 o                         
   2   5  -1      21561.93      21937.67       391.96 o                         
   3   5  -1       8500.35       8562.10       170.73 o                         
   4   5  -1      12823.82      12868.18       216.82 o                         
   5   5  -1       8914.11       8901.44       154.14 o                         
   6   5  -1      22562.21      22366.82       350.29 o                         
   7   5  -1       3055.92       3007.56        96.11 o                         
   8   5  -1       6860.35       6918.22       213.48 o                         
   9   5  -1       7914.09       8799.59       760.95 o                         
  10   5  -1      10294.48      10362.94       448.35 o                         
  11   5  -1       1885.30       1909.88       119.92 o                         
  12   5  -1       4594.72       4675.85       172.74 o                         
  13   5  -1       5005.53       4892.48       255.29 o                         
  14   5  -1       3810.08       3782.05       177.30 o                         
   0   7  -1      13908.76      14141.62       470.93 o                         
   1   7  -1       3456.94       3506.29       122.43 o                         
   2   7  -1       7208.60       7316.37       199.40 o                         
   3   7  -1       5398.75       5337.99       159.13 o                         
   4   7  -1      18036.66      17807.54       515.11 o                         
   5   7  -1       2217.84       2181.43       102.51 o                         
   6   7  -1       4566.93       4570.49       154.60 o                         
   7   7  -1       4361.27       4368.06       176.95 o                         
   8   7  -1      14185.86      13579.75       411.92 o                         
   9   7  -1       1106.27       1040.79        88.57 o                         
  10   7  -1       2908.40       3118.71       137.51 o                         
  11   7  -1       3922.93       3849.07       201.76 o                         
  12   7  -1       7486.54       7541.39       467.09 o                         
   0   9  -1       4474.62       4699.50       220.72 o                         
   1   9  -1        951.55       1004.77        69.98 o                         
   2   9  -1       2591.06       2646.62        96.83 o                         
   3   9  -1        728.60        702.01        54.82 o                         
   4   9  -1       5765.26       5811.93       183.99 o                         
   5   9  -1       1358.91       1384.59        91.67 o                         
   6   9  -1       3789.16       3767.11       139.21 o                         
   7   9  -1        173.09        177.45        68.61 o                         
   8   9  -1       3663.20       3664.02       145.35 o                         
   9   9  -1       1302.30       1292.74       130.28 o                         
   0  11  -1       4334.25       4488.49       296.23 o                         
   1  11  -1        489.43        494.96        90.36 o                         
   2  11  -1       2607.54       2576.90       152.07 o                         
   3  11  -1       1290.77       1296.60       116.05 o                         
   4  11  -1       5416.07       5518.94       244.26 o                         
   2   0   0       6425.62       6439.64       284.28 o                         
   3   0   0        179.50        214.79        53.94 o                         
   4   0   0     206375.12     208823.05      3779.37 o                         
   5   0   0       2263.29       2263.83       131.49 o                         
   6   0   0      28161.67      28455.60       575.14 o                         
   7   0   0        578.45        655.44        66.23 o                         
   8   0   0     101304.98     106702.12      1866.16 o                         
   9   0   0       1088.98       1195.73        86.33 o                         
  10   0   0      12659.01      13691.28       398.40 o                         
  11   0   0        467.16        532.19       103.35 o                         
  12   0   0      57485.15      62464.20      2031.59 o                         
  13   0   0       1162.17       1223.11       130.55 o                         
  14   0   0       7579.60       8050.92       279.35 o                         
  15   0   0        914.34       1043.84       128.15 o                         
  16   0   0      25819.87      26514.29      1104.89 o                         
   0   2   0       1911.36       1845.97       108.89 o                         
   1   2   0        191.97        340.95        98.59 o                         
   2   2   0      80404.67      83768.47      2101.35 o                         
   3   2   0         12.71         31.70        24.30 o                         
   4   2   0       4099.78       3978.30        98.19 o                         
   5   2   0        364.21        394.06        45.93 o                         
   6   2   0      33986.66      34123.28       546.19 o                         
   7   2   0       1185.43       1204.14        58.93 o                         
   8   2   0       1383.74       1454.76        67.24 o                         
   9   2   0        380.57        398.46        48.67 o                         
  10   2   0      30167.37      29858.66       753.58 o                         
  11   2   0        781.09        814.98        93.84 o                         
  12   2   0        498.26        550.10        85.86 o                         
  13   2   0        650.62        713.45        97.20 o                         
  14   2   0      16758.40      18263.44       427.29 o                         
  15   2   0       1172.03       1301.50       113.76 o                         
   0   4   0      94961.92      97068.10      3322.67 o                         
   1   4   0       4584.77       4875.51       167.55 o                         
   2   4   0      16357.81      17089.51       249.61 o                         
   3   4   0       4765.87       4948.68       109.15 o                         
   4   4   0      46925.21      45546.82       684.76 o                         
   5   4   0       5480.30       5406.91       111.51 o                         
   6   4   0      20112.65      20268.48       298.17 o                         
   7   4   0       1091.83       1070.73        60.10 o                         
   8   4   0      37486.59      38137.10       800.87 o                         
   9   4   0       4560.46       4734.73       186.88 o                         
  10   4   0       5429.57       5394.89       203.09 o                         
  11   4   0        541.96        540.99        71.28 o                         
  12   4   0      28284.07      28312.84       987.12 o                         
  13   4   0       3909.83       3915.33       140.10 o                         
  14   4   0       2376.37       2378.07       116.47 o                         
  15   4   0          0.21         39.71        66.10 o                         
   0   6   0      10367.92      10541.33       282.47 o                         
   1   6   0       8177.90       8202.05       183.30 o                         
   2   6   0      16782.80      16776.80       325.16 o                         
   3   6   0       8374.94       8292.60       168.29 o                         
   4   6   0       2210.22       2255.96        75.82 o                         
   5   6   0       4567.45       4464.48       115.80 o                         
   6   6   0       6158.01       6110.63       160.21 o                         
   7   6   0      10101.94       9677.47       276.65 o                         
   8   6   0       1500.60       1408.08        84.73 o                         
   9   6   0       2260.33       2323.80       154.38 o                         
  10   6   0       6525.24       7272.86       449.42 o                         
  11   6   0       6560.85       6728.77       278.33 o                         
  12   6   0       1368.64       1409.83        95.18 o                         
  13   6   0        839.27        843.34        81.91 o                         
   0   8   0      29844.73      30916.86      1141.16 o                         
   1   8   0      13816.23      14227.42       424.28 o                         
   2   8   0       2747.00       2759.26       106.73 o                         
   3   8   0      12071.96      11908.85       289.39 o                         
   4   8   0      16157.66      16233.79       415.54 o                         
   5   8   0      15484.30      15343.26       399.39 o                         
   6   8   0        284.44        314.63        53.81 o                         
   7   8   0       6331.74       6265.35       226.72 o                         
   8   8   0      10978.64      10746.24       305.49 o                         
   9   8   0      12678.67      12175.35       346.31 o                         
  10   8   0        448.84        482.64        92.62 o                         
  11   8   0       4204.32       4691.71       300.84 o                         
   0  10   0       9082.75       9226.44       398.43 o                         
   1  10   0      10368.69      10776.59       309.12 o                         
   2  10   0        778.97        800.74        95.00 o                         
   3  10   0       9954.34       9932.57       608.44 o                         
   4  10   0       4379.34       4190.73       341.13 o                         
   5  10   0       7158.08       7226.80       278.87 o                         
   6  10   0         68.01         79.12        82.44 o                         
   7  10   0      10458.01      10505.38       384.93 o                         
   0   1   1       5076.82       5517.39       288.39 o                         
   1   1   1        949.61       1008.71        58.06 o                         
   2   1   1       1193.02       1372.51        65.30 o                         
   3   1   1       9871.56      10104.13       217.66 o                         
   4   1   1      16667.90      16550.23       303.29 o                         
   5   1   1       1796.88       1780.03        68.82 o                         
   6   1   1       7213.85       6924.56       147.86 o                         
   7   1   1        891.46        898.30        54.73 o                         
   8   1   1       8842.59       8800.31       181.34 o                         
   9   1   1       2306.22       2331.27        90.22 o                         
  10   1   1       2889.38       2969.98       110.64 o                         
  11   1   1       1071.21       1099.10        91.72 o                         
  12   1   1       3770.63       4016.20       161.90 o                         
  13   1   1       1664.49       1738.94       105.50 o                         
  14   1   1        972.04       1036.41        87.78 o                         
  15   1   1       1033.67       1050.11        85.85 o                         
  16   1   1       1927.44       2043.24       158.49 o                         
   1   3   1       6177.80       6318.03       132.67 o                         
   2   3   1       5482.39       5639.16       126.36 o                         
   3   3   1       8902.19       9105.06       193.40 o                         
   4   3   1      58490.21      58638.32       879.71 o                         
   5   3   1       2295.89       2261.03        81.43 o                         
   6   3   1       5230.42       5316.71       116.66 o                         
   7   3   1       7353.28       7494.28       146.89 o                         
   8   3   1      29980.96      30925.20       415.37 o                         
   9   3   1        625.00        620.30        55.09 o                         
  10   3   1       2184.73       2103.49        93.53 o                         
  11   3   1       5112.89       5043.50       164.31 o                         
  12   3   1      11285.14      11287.13       336.51 o                         
  13   3   1        283.84        303.77        69.38 o                         
  14   3   1       1951.29       1960.52       105.20 o                         
  15   3   1       3120.66       3174.38       138.52 o                         
   0   5   1      11511.56      11810.17       312.93 o                         
   1   5   1       8141.03       8286.27       169.21 o                         
   2   5   1      22542.46      22663.89       345.23 o                         
   3   5   1       9670.15       9698.37       191.15 o                         
   4   5   1      14550.63      14541.29       260.82 o                         
   5   5   1       9093.65       8938.51       199.56 o                         
   6   5   1      22859.49      22863.69       423.76 o                         
   7   5   1       3034.99       2972.62       106.71 o                         
   8   5   1       8104.69       8022.69       241.58 o                         
   9   5   1       8845.98       8743.20       290.77 o                         
  10   5   1      10832.95      11255.23       389.60 o                         
  11   5   1       1898.36       1917.46       106.08 o                         
  12   5   1       4886.86       4707.17       153.80 o                         
  13   5   1       5495.73       5342.55       172.56 o                         
  14   5   1       3958.26       3867.95       153.57 o                         
   0   7   1      13690.78      13974.38       478.39 o                         
   1   7   1       3437.65       3538.88       110.59 o                         
   2   7   1       5639.57       5644.44       141.90 o                         
   3   7   1       4549.43       4565.36       148.38 o                         
   4   7   1      17238.32      17193.15       454.07 o                         
   5   7   1       2177.62       2145.17        93.72 o                         
   6   7   1       3918.70       3923.60       147.69 o                         
   7   7   1       4172.47       4114.33       176.83 o                         
   8   7   1      14001.17      14083.77       548.02 o                         
   9   7   1        956.85        889.00        84.99 o                         
  10   7   1       2262.54       2214.27       117.40 o                         
  11   7   1       3486.85       3650.85       161.69 o                         
  12   7   1       7137.99       6877.18       369.00 o                         
   0   9   1       4130.72       4366.07       211.47 o                         
   1   9   1        949.42       1011.73        72.34 o                         
   2   9   1       3008.02       3076.63       126.80 o                         
   3   9   1        979.71        981.74        71.84 o                         
   4   9   1       5841.42       5897.72       189.07 o                         
   5   9   1       1388.99       1414.69        94.12 o                         
   6   9   1       4022.21       4083.53       149.29 o                         
   7   9   1        202.40        219.33        66.26 o                         
   8   9   1       3967.63       3803.64       187.74 o                         
   9   9   1       1499.19       1419.75       121.05 o                         
   0  11   1       4387.03       4524.51       295.97 o                         
   1  11   1        488.21        472.31        82.05 o                         
   2  11   1       2793.76       2725.34       162.42 o                         
   3  11   1       1313.77       1287.80       124.91 o                         
   4  11   1       5294.35       5367.44       324.42 o                         
   3   0   2      41964.41      41453.22      3199.86 o                         
   4   0   2      13373.28      13143.08       640.67 o                         
   5   0   2      16593.69      15885.40       405.74 o                         
   6   0   2      23693.09      23583.03       579.64 o                         
   7   0   2      18953.78      18073.85       548.23 o                         
   8   0   2       2702.95       2663.15       118.20 o                         
   9   0   2      10839.55      10730.26       276.88 o                         
  10   0   2      12637.43      13429.28       389.45 o                         
  11   0   2      14806.86      16371.12       755.78 o                         
  12   0   2       1615.01       1731.52       150.18 o                         
  13   0   2       5080.80       5528.31       269.23 o                         
  14   0   2       7448.28       7914.86       272.15 o                         
  15   0   2       8193.61       8692.22       314.05 o                         
   1   2   2      64989.63      63567.86      1489.34 o                         
   2   2   2       1980.61       2016.05        76.71 o                         
   3   2   2      39110.82      39316.47       575.87 o                         
   4   2   2      61113.87      60892.88       832.76 o                         
   5   2   2      41372.34      41347.85       554.82 o                         
   6   2   2       1109.88       1112.56        50.06 o                         
   7   2   2      31657.11      30813.92       409.70 o                         
   8   2   2      31940.51      31006.43       474.75 o                         
   9   2   2      27020.29      26210.79       660.32 o                         
  10   2   2        876.72        858.38        64.47 o                         
  11   2   2      16186.05      15937.18       454.16 o                         
  12   2   2      18415.43      18398.09       589.76 o                         
  13   2   2      16642.11      16854.42       426.68 o                         
  14   2   2        502.13        508.60        71.54 o                         
  15   2   2       8169.19       8294.12       219.54 o                         
   0   4   2       4339.91       4446.31       191.75 o                         
   1   4   2       6762.92       6548.13       172.38 o                         
   2   4   2      13191.25      12580.57       298.76 o                         
   3   4   2      10012.07      10048.99       234.93 o                         
   4   4   2       3654.06       3504.31       106.59 o                         
   5   4   2       5606.07       5496.08       137.47 o                         
   6   4   2      10697.54      10325.25       191.67 o                         
   7   4   2       7067.84       6865.44       145.36 o                         
   8   4   2       1808.98       1897.57        81.24 o                         
   9   4   2       5415.74       5634.59       172.57 o                         
  10   4   2       6046.27       6033.54       181.55 o                         
  11   4   2       8211.89       7939.54       310.68 o                         
  12   4   2        642.60        672.85        77.37 o                         
  13   4   2       2720.24       2613.23       118.38 o                         
  14   4   2       4423.98       4240.47       155.82 o                         
   0   6   2      34643.30      36776.99       998.99 o                         
   1   6   2      10525.33      10522.98       246.20 o                         
   2   6   2       4041.21       4067.15       109.84 o                         
   3   6   2       7257.32       7370.21       203.83 o                         
   4   6   2      31379.17      31479.10       565.81 o                         
   5   6   2       9494.83       9533.83       227.81 o                         
   6   6   2       3339.74       3283.27       121.22 o                         
   7   6   2       5410.84       5449.73       180.48 o                         
   8   6   2      19160.95      18816.34       645.00 o                         
   9   6   2       8807.80       8827.48       274.99 o                         
  10   6   2       2670.43       2703.03       143.31 o                         
  11   6   2       2192.64       2344.70       149.74 o                         
  12   6   2      12832.44      12187.17       612.16 o                         
  13   6   2       5839.68       5416.26       290.54 o                         
   0   8   2      10257.59      10249.57       445.87 o                         
   1   8   2       3492.75       3517.25       153.18 o                         
   2   8   2      18293.16      18430.64       466.18 o                         
   3   8   2       1968.03       2020.84       102.65 o                         
   4   8   2       9231.23       9281.39       265.96 o                         
   5   8   2       3011.07       2946.27       181.78 o                         
   6   8   2      14103.31      14395.25       536.59 o                         
   7   8   2       2785.76       2793.69       140.83 o                         
   8   8   2       7331.09       7135.73       204.07 o                         
   9   8   2        888.92        788.26        86.38 o                         
  10   8   2       8250.26       7892.38       378.55 o                         
  11   8   2       2941.68       2962.94       147.95 o                         
   0  10   2      16396.42      17012.48       594.65 o                         
   1  10   2       2568.22       2594.81       143.29 o                         
   2  10   2       7502.12       7608.17       393.81 o                         
   3  10   2       2503.06       2545.46       151.78 o                         
   4  10   2      15948.69      16526.78       485.06 o                         
   5  10   2       2643.70       2735.79       154.56 o                         
   6  10   2       6257.43       6006.71       418.66 o                         
   7  10   2       1005.15        953.02       147.27 o                         
   0   1   3      28765.38      28888.57      1238.10 o                         
   1   1   3       5773.61       5664.36       183.28 o                         
   2   1   3       6793.75       6913.85       210.10 o                         
   3   1   3      10951.40      11154.17       224.01 o                         
   4   1   3      13208.96      13357.06       250.58 o                         
   5   1   3       3061.83       3081.03        87.74 o                         
   6   1   3       2926.39       2892.66        89.17 o                         
   7   1   3       7557.36       7629.61       153.17 o                         
   8   1   3      11394.32      11602.86       207.76 o                         
   9   1   3       1725.52       1710.32        69.99 o                         
  10   1   3       2023.96       2047.65        86.12 o                         
  11   1   3       3316.37       3305.77       105.46 o                         
  12   1   3       4735.74       4941.68       168.41 o                         
  13   1   3       1317.05       1373.46        86.96 o                         
  14   1   3        551.03        613.08        71.80 o                         
  15   1   3       4960.42       4968.61       155.76 o                         
   1   3   3       5658.27       5648.95       343.79 o                         
   2   3   3      22637.80      22923.68       389.10 o                         
   3   3   3       2415.61       2500.48        80.95 o                         
   4   3   3       2642.45       2591.21        78.66 o                         
   5   3   3       6540.86       6402.82       136.94 o                         
   6   3   3      15751.30      15567.51       260.93 o                         
   7   3   3       2361.90       2389.74        79.44 o                         
   8   3   3       2619.46       2624.84        87.42 o                         
   9   3   3       2280.21       2239.24        81.51 o                         
  10   3   3      11261.92      11051.10       290.56 o                         
  11   3   3       2788.37       2729.26       104.06 o                         
  12   3   3       1406.12       1392.53        90.02 o                         
  13   3   3       2668.63       2617.28       106.94 o                         
  14   3   3       4908.41       4882.63       162.14 o                         
  15   3   3        185.80        214.83        74.63 o                         
   0   5   3      28184.72      28996.83      1121.11 o                         
   1   5   3      13501.76      13432.49       545.42 o                         
   2   5   3       2870.51       2879.88       123.21 o                         
   3   5   3      18325.38      18786.69       323.59 o                         
   4   5   3      20752.33      20822.11       357.18 o                         
   5   5   3       9404.79       9110.85       189.63 o                         
   6   5   3       1148.72       1102.34        66.83 o                         
   7   5   3      12400.80      11724.41       334.18 o                         
   8   5   3      17521.17      16859.07       453.43 o                         
   9   5   3       9188.76       9403.51       332.83 o                         
  10   5   3       1124.53       1143.57        84.67 o                         
  11   5   3       5588.65       5483.06       343.49 o                         
  12   5   3       9255.77       8726.11       448.23 o                         
  13   5   3       4636.68       4375.90       269.68 o                         
   0   7   3       2949.62       3090.52       160.89 o                         
   1   7   3       5964.50       6357.71       304.86 o                         
   2   7   3      11238.47      11279.92       413.14 o                         
   3   7   3       2117.10       2018.88       295.21 o                         
   4   7   3       1375.65       1337.40        76.07 o                         
   5   7   3       8904.93       8508.04       310.98 o                         
   6   7   3       8140.22       8066.56       245.00 o                         
   7   7   3        957.48        993.33        75.52 o                         
   8   7   3       1150.61       1141.23        94.21 o                         
   9   7   3       6004.14       5565.23       229.88 o                         
  10   7   3       5617.93       5424.24       232.43 o                         
  11   7   3        823.46        872.19        96.83 o                         
  12   7   3        658.49        721.22        97.25 o                         
   0   9   3       6040.72       6383.45       394.13 o                         
   1   9   3       3273.95       3372.23       178.81 o                         
   2   9   3       2148.57       2177.46       149.27 o                         
   3   9   3       5508.73       5582.87       285.91 o                         
   4   9   3       4119.56       4329.83       248.69 o                         
   5   9   3       1788.10       1777.39       132.81 o                         
   6   9   3       1267.73       1230.82       115.83 o                         
   7   9   3       5016.50       4784.67       205.34 o                         
   8   9   3       3832.12       3570.47       182.34 o                         
   9   9   3       1767.97       1720.43       131.91 o                         
   0   0   4       3363.78       4833.23       365.99 o                         
   1   0   4      42422.18      42572.75      3032.31 o                         
   2   0   4      50649.53      49889.21      1667.88 o                         
   3   0   4      59353.80      58542.98      2640.81 o                         
   5   0   4      35424.81      34475.68       711.75 o                         
   6   0   4      25730.29      25272.52       584.64 o                         
   7   0   4      29828.25      29403.08       597.36 o                         
   8   0   4       5526.33       5470.11       172.50 o                         
   9   0   4      25139.64      25511.36       776.52 o                         
  10   0   4      17488.22      18089.51       820.35 o                         
  11   0   4      17638.98      18820.51      1312.88 o                         
  12   0   4       1115.99       1146.12        96.70 o                         
  13   0   4      14462.65      14364.33       624.26 o                         
  14   0   4      11899.88      11936.94       575.93 o                         
  15   0   4       9768.66       9968.38       393.95 o                         
   0   2   4      41099.17      40569.82      1836.40 o                         
   1   2   4      12322.11      12228.62       482.07 o                         
   2   2   4       4294.84       4321.22       160.72 o                         
   3   2   4       9068.43       8969.00       228.28 o                         
   4   2   4      32071.08      31868.31       560.19 o                         
   5   2   4       6543.92       6547.98       163.78 o                         
   6   2   4       5350.68       5341.55       132.25 o                         
   7   2   4      12186.88      12034.21       223.75 o                         
   8   2   4      16952.26      16910.01       302.86 o                         
   9   2   4       3449.52       3473.58       122.16 o                         
  10   2   4       2343.21       2425.05        97.05 o                         
  11   2   4       9195.40       9081.87       242.81 o                         
  12   2   4      13367.31      13695.53       335.32 o                         
  13   2   4       2154.33       2213.47       104.95 o                         
  14   2   4        527.07        522.56        70.55 o                         
   0   4   4      11991.07      12004.45       560.92 o                         
   1   4   4      21112.40      21185.09       620.53 o                         
   2   4   4      17957.36      18276.84       552.18 o                         
   3   4   4      21776.24      21753.05       442.20 o                         
   4   4   4      10757.84      10929.59       231.39 o                         
   5   4   4      22215.39      21836.30       416.15 o                         
   6   4   4       9845.89       9885.42       230.35 o                         
   7   4   4      10186.36      10301.66       219.83 o                         
   8   4   4       8152.09       8234.06       276.80 o                         
   9   4   4      19181.88      19080.09       498.58 o                         
  10   4   4       7140.02       6906.32       258.21 o                         
  11   4   4       8158.58       7792.33       304.53 o                         
  12   4   4       2402.83       2277.82       130.33 o                         
  13   4   4      11816.33      11049.65       554.32 o                         
  14   4   4       5589.76       5325.99       308.99 o                         
   0   6   4      11859.12      10258.25       657.25 o                         
   1   6   4       1507.87       1613.86       117.45 o                         
   2   6   4      12521.27      12857.88       435.34 o                         
   3   6   4        752.38        787.99        72.28 o                         
   4   6   4       8944.89       9107.80       262.36 o                         
   5   6   4       1128.20       1157.92        69.46 o                         
   6   6   4      10876.20      10374.54       264.50 o                         
   7   6   4       1304.52       1306.90        73.45 o                         
   8   6   4       4333.70       4104.43       171.35 o                         
   9   6   4       1510.38       1435.22       105.98 o                         
  10   6   4       6881.73       6880.30       430.89 o                         
  11   6   4        629.16        716.64        94.49 o                         
  12   6   4       5033.05       4793.11       261.15 o                         
   2   8   4       7994.19       8109.38       334.71 o                         
   3   8   4       6854.73       7111.88       295.96 o                         
   4   8   4      16177.17      16708.77       595.86 o                         
   5   8   4       5530.67       5690.11       258.42 o                         
   6   8   4       4416.59       4327.25       176.36 o                         
   7   8   4       4448.37       4305.96       181.86 o                         
   8   8   4      12981.65      12030.56       368.99 o                         
   9   8   4       3555.82       3310.38       178.62 o                         
  10   8   4       3397.16       3192.84       182.16 o                         
   0  10   4       4085.71       4082.63       251.54 o                         
   1  10   4       2421.84       2467.91       201.94 o                         
   2  10   4      12972.89      12858.45       528.32 o                         
   3  10   4       1816.50       1731.96       128.12 o                         
   4  10   4       3323.03       3376.41       189.40 o                         
   5  10   4       2780.54       2698.14       164.51 o                         
   1   1   5        544.00        540.01        62.82 o                         
   2   1   5       6168.26       6209.82       249.56 o                         
   3   1   5       1111.06       1205.74        83.06 o                         
   4   1   5       7230.06       7363.62       183.27 o                         
   5   1   5        227.19        254.13        35.22 o                         
   6   1   5       9360.66       9154.19       171.89 o                         
   7   1   5       1196.89       1228.10        59.13 o                         
   8   1   5       3883.28       3801.43       109.68 o                         
   9   1   5       1123.03       1145.97        68.14 o                         
  10   1   5       3574.68       3465.16       156.91 o                         
  11   1   5       1838.85       1834.56       108.97 o                         
  12   1   5       1822.37       1833.50       103.42 o                         
  13   1   5        911.13        945.31        86.49 o                         
  14   1   5       1405.18       1557.66       123.74 o                         
   0   3   5       6375.41       6568.80       364.61 o                         
   1   3   5       8696.90       8856.66       313.09 o                         
   2   3   5      23813.36      24513.54       738.15 o                         
   3   3   5       8137.87       8335.31       245.96 o                         
   4   3   5       7865.23       7762.54       179.20 o                         
   5   3   5       4661.11       4598.81       131.78 o                         
   6   3   5      22378.81      22162.99       449.90 o                         
   7   3   5       7636.80       7614.54       179.28 o                         
   8   3   5       6128.06       6135.62       180.16 o                         
   9   3   5       4661.08       4610.70       136.55 o                         
  10   3   5      10926.77      10684.01       306.75 o                         
  11   3   5       3606.23       3469.29       132.94 o                         
  12   3   5       1273.78       1294.47       109.43 o                         
  13   3   5       3063.56       3006.94       156.30 o                         
   0   5   5      13351.87      13411.33       599.47 o                         
   1   5   5       1435.75       1489.44       110.12 o                         
   2   5   5       7675.93       8040.30       304.48 o                         
   3   5   5       2028.92       2094.22       109.28 o                         
   4   5   5      15711.07      15976.04       538.21 o                         
   5   5   5       1924.21       1939.39        98.54 o                         
   6   5   5      10344.44      10370.80       327.89 o                         
   7   5   5       1184.29       1157.63        68.39 o                         
   8   5   5      10027.74       9959.57       412.92 o                         
   9   5   5        959.71       1055.84       109.79 o                         
  10   5   5       4735.45       4981.06       293.34 o                         
  11   5   5       1832.86       1776.81       115.66 o                         
  12   5   5       6468.87       6053.75       262.33 o                         
   0   7   5       2064.65       2017.54       188.79 o                         
   1   7   5       5417.22       5443.72       247.62 o                         
   2   7   5      15714.02      15813.80       539.53 o                         
   3   7   5       3750.27       4003.58       221.99 o                         
   4   7   5       2434.81       2435.45       230.70 o                         
   5   7   5       5051.05       4921.39       235.76 o                         
   6   7   5      14232.55      13967.36       512.58 o                         
   7   7   5       3213.90       3147.17       158.98 o                         
   8   7   5       3014.72       2785.49       149.62 o                         
   9   7   5       5469.28       5253.42       228.47 o                         
  10   7   5       7663.86       7533.67       309.79 o                         
   0   9   5       4413.01       4434.56       273.05 o                         
   1   9   5         52.38         42.68       114.78 o                         
   2   9   5       1167.35       1200.35       158.19 o                         
   3   9   5         63.33         69.59       124.71 o                         
   4   9   5       5506.55       5615.81       233.01 o                         
   5   9   5        154.22        169.22        80.03 o                         
   6   9   5       2303.92       2282.39       156.07 o                         
   7   9   5        130.35        124.50        87.90 o                         
   0   0   6      71052.51      62407.93      2317.52 o                         
   1   0   6       2507.96       2485.92       191.06 o                         
   3   0   6        990.92        900.32       153.57 o                         
   4   0   6      42524.08      40452.04      1054.05 o                         
   5   0   6       3125.05       3150.83       125.32 o                         
   6   0   6      13874.83      13777.67       388.79 o                         
   8   0   6      29878.38      31611.95      2251.35 o                         
   9   0   6       1212.63       1213.14       104.85 o                         
  10   0   6       9428.13       9773.61      1115.93 o                         
  11   0   6       1437.98       1643.45       230.44 o                         
  12   0   6      18154.86      19013.01       962.61 o                         
  13   0   6       1456.63       1470.16       230.14 o                         
   0   2   6      16245.73      16217.58       494.93 o                         
   1   2   6       2109.34       2115.65       108.80 o                         
   2   2   6      52715.88      53108.08      1206.23 o                         
   3   2   6        760.00        774.88        73.87 o                         
   4   2   6      17362.17      16919.35       470.28 o                         
   5   2   6       1893.52       1980.34       100.01 o                         
   6   2   6      34733.21      34564.30       754.38 o                         
   7   2   6       2125.89       2065.85        93.37 o                         
   8   2   6      11785.63      11811.40       291.67 o                         
   9   2   6        363.74        398.49        53.31 o                         
  10   2   6      27132.77      27483.48       938.91 o                         
  11   2   6       1374.07       1375.54       109.14 o                         
  12   2   6       6861.92       7206.75       293.77 o                         
  13   2   6        656.21        664.78       103.73 o                         
   0   4   6      18561.23      19108.92       866.40 o                         
   1   4   6       1640.84       1707.81       121.37 o                         
   2   4   6       7623.15       7819.05       299.29 o                         
   3   4   6       1572.00       1609.50       117.16 o                         
   4   4   6      10683.96      10416.06       484.25 o                         
   5   4   6       3114.11       3054.02       148.75 o                         
   6   4   6       6543.14       6382.92       242.60 o                         
   7   4   6        283.43        319.46        51.16 o                         
   8   4   6       9263.38       9214.18       275.93 o                         
   9   4   6       2247.05       2227.47       132.65 o                         
  10   4   6       3821.86       3813.61       194.35 o                         
  11   4   6        165.62        167.34        66.87 o                         
  12   4   6       7313.38       7166.33       240.73 o                         
   0   6   6       2932.22       2903.24       233.22 o                         
   1   6   6       9353.02       9264.51       402.42 o                         
   2   6   6      18043.38      18708.24       679.67 o                         
   3   6   6       7234.58       7274.12       305.98 o                         
   4   6   6       2077.29       2152.29       142.13 o                         
   5   6   6       7675.49       7200.76       308.37 o                         
   6   6   6      10646.42       9445.78      1069.29 o                         
   7   6   6       8598.30       8545.69       287.58 o                         
   8   6   6       1645.17       1686.64       132.75 o                         
   9   6   6       3648.50       3756.92       172.56 o                         
  10   6   6       9142.37       8756.40       369.99 o                         
  11   6   6       5906.76       5399.66       370.12 o                         
   0   8   6       7789.11       7426.16       333.66 o                         
   1   8   6       5648.10       5698.36       209.95 o                         
   2   8   6       5713.05       5724.69       209.87 o                         
   3   8   6       5947.04       5956.93       215.03 o                         
   4   8   6       4010.05       3978.42       184.72 o                         
   5   8   6       6385.22       6251.04       351.99 o                         
   6   8   6       2816.82       2815.33       239.65 o                         
   7   8   6       2779.47       2479.75       195.03 o                         
   8   8   6       2979.87       2886.29       245.05 o                         
   0   1   7         35.71         67.23        59.98 o                         
   1   1   7        541.95        686.03        77.94 o                         
   2   1   7      13104.63      13459.31       377.59 o                         
   3   1   7        550.64        574.39        73.21 o                         
   4   1   7         98.81        114.27        58.27 o                         
   5   1   7        853.36        833.25        62.80 o                         
   6   1   7      11157.01      11288.61       494.80 o                         
   7   1   7         76.55         84.07        50.97 o                         
   8   1   7         17.53         17.63        59.25 o                         
   9   1   7       1043.91       1114.26       134.50 o                         
  10   1   7       7105.45       8075.66       297.56 o                         
  11   1   7         96.44        139.63       104.11 o                         
  12   1   7         26.45         64.74        96.17 o                         
   0   3   7      12322.13      12459.03       608.89 o                         
   1   3   7       2488.78       2529.76       147.03 o                         
   2   3   7       4699.60       4615.34       255.05 o                         
   3   3   7       6348.05       6098.58       287.59 o                         
   4   3   7      12353.50      12243.14       432.95 o                         
   5   3   7       1424.53       1597.09       109.69 o                         
   6   3   7       3366.72       3495.25       139.63 o                         
   7   3   7       4058.67       4060.31       137.78 o                         
   8   3   7       7343.32       7011.58       269.49 o                         
   9   3   7       1769.06       1665.62       108.09 o                         
  10   3   7       1470.99       1431.33       129.43 o                         
  11   3   7       3509.97       3466.84       194.47 o                         
  12   3   7       3908.24       3800.95       220.71 o                         
   0   5   7        457.27        538.51       127.88 o                         
   1   5   7       4192.11       4422.91       218.84 o                         
   2   5   7      28610.93      30028.72      1021.76 o                         
   3   5   7       1621.85       1665.75       125.97 o                         
   4   5   7        168.13        172.51        66.30 o                         
   5   5   7       4611.09       4263.47       255.67 o                         
   6   5   7      23645.27      22634.88      1177.56 o                         
   7   5   7       1665.69       1724.65       125.92 o                         
   8   5   7        383.20        491.47       111.20 o                         
   9   5   7       3558.81       3793.11       255.22 o                         
  10   5   7      14749.47      13389.53       534.61 o                         
   0   7   7       4407.90       4671.52       272.26 o                         
   1   7   7       2197.40       2241.94       136.50 o                         
   2   7   7        159.05        175.35        74.52 o                         
   3   7   7       4560.52       4551.04       186.00 o                         
   4   7   7       4695.50       4715.81       197.30 o                         
   5   7   7       1660.79       1598.49       125.25 o                         
   6   7   7        170.28        174.55        85.15 o                         
   7   7   7       2703.32       2556.48       158.81 o                         
   8   7   7       3321.84       3189.38       178.83 o                         
   0   9   7        140.10        143.02       117.21 o                         
   1   9   7        796.05        805.46       103.52 o                         
   2   9   7       7324.93       7432.50       307.42 o                         
   0   0   8       4219.92       3632.72       328.39 o                         
   1   0   8      14696.20      12931.61       589.63 o                         
   2   0   8      18079.06      16618.72      1053.88 o                         
   3   0   8      16456.84      15928.63       751.74 o                         
   4   0   8       6533.36       6428.40       453.42 o                         
   5   0   8      12634.67      13267.81       752.31 o                         
   6   0   8      15761.60      17111.19       937.09 o                         
   7   0   8      14478.81      15723.41       859.77 o                         
   8   0   8       3477.98       3791.61       285.98 o                         
   9   0   8       5624.14       6509.39       376.03 o                         
  10   0   8       8768.20       9931.97       517.52 o                         
  11   0   8      13190.42      15018.06       817.14 o                         
   0   2   8       5011.10       5236.80       281.51 o                         
   1   2   8      14619.76      15058.27       535.00 o                         
   2   2   8       5377.86       5988.60       254.33 o                         
   3   2   8      11747.75      12884.11       854.42 o                         
   4   2   8       5359.46       5629.27       227.23 o                         
   5   2   8      12975.39      12642.40       424.75 o                         
   6   2   8       6227.55       6121.67       234.98 o                         
   7   2   8       7839.16       7498.11       333.31 o                         
   8   2   8       3458.33       3417.20       184.40 o                         
   9   2   8      13293.51      13439.11       433.85 o                         
  10   2   8       2757.91       2926.66       191.89 o                         
  11   2   8       3121.60       3388.81       211.07 o                         
   0   4   8        809.35        824.94       136.01 o                         
   1   4   8       6362.55       6567.07       285.82 o                         
   2   4   8      13755.89      13698.81       877.71 o                         
   3   4   8       6865.03       6907.57       605.81 o                         
   4   4   8        676.36        673.58        89.98 o                         
   5   4   8       4838.29       4953.08       240.42 o                         
   6   4   8      12774.26      12953.50       514.48 o                         
   7   4   8       7226.80       7845.87       279.46 o                         
   8   4   8        593.39        579.81       105.09 o                         
   9   4   8       1681.38       1678.09       140.08 o                         
  10   4   8       7478.36       7051.11       302.24 o                         
   0   6   8       8313.25       8827.37       414.06 o                         
   1   6   8       2585.89       2714.73       149.22 o                         
   2   6   8        318.39        343.35        82.73 o                         
   3   6   8       2599.67       2680.70       147.79 o                         
   4   6   8       9597.19       9314.97       279.00 o                         
   5   6   8       2633.58       2513.61       162.33 o                         
   6   6   8        545.51        528.46        92.94 o                         
   7   6   8       1065.61       1114.45       118.63 o                         
   8   6   8       6289.84       6574.42       471.12 o                         
   0   8   8       1182.99       1278.54       175.69 o                         
   1   8   8       1654.71       1675.57       131.26 o                         
   2   8   8      20909.06      21845.82       710.37 o                         
   3   8   8        727.66        723.37       104.65 o                         
   0   1   9       1937.73       1983.20       147.13 o                         
   1   1   9         26.61         23.98        51.84 o                         
   2   1   9       8337.51       7993.67       329.30 o                         
   3   1   9        221.71        316.93        80.64 o                         
   4   1   9        991.61        974.77       122.77 o                         
   5   1   9        369.73        406.20       107.06 o                         
   6   1   9       4937.41       5097.27       233.73 o                         
   7   1   9        777.40        838.19       127.53 o                         
   8   1   9       1317.74       1383.92       140.61 o                         
   9   1   9        266.77        346.11       113.86 o                         
  10   1   9       4390.16       4767.95       255.87 o                         
   0   3   9       5641.33       5480.15       352.22 o                         
   1   3   9       3634.48       3599.31       191.77 o                         
   2   3   9       7975.72       8403.11       345.59 o                         
   3   3   9       4250.98       4729.82       194.27 o                         
   4   3   9       2593.69       2902.11       135.26 o                         
   5   3   9       2809.42       2926.88       167.53 o                         
   6   3   9       6164.50       5848.86       330.94 o                         
   7   3   9       3810.39       3610.09       200.38 o                         
   8   3   9       1836.33       1667.87       137.04 o                         
   9   3   9       1680.18       1522.36       143.63 o                         
   0   5   9       2248.19       2349.26       199.03 o                         
   1   5   9       2266.17       2421.92       143.74 o                         
   2   5   9      11147.55      11085.50       884.62 o                         
   3   5   9       1947.89       1973.03       134.63 o                         
   4   5   9       2030.05       2045.47       136.48 o                         
   5   5   9       2258.24       2384.21       151.55 o                         
   6   5   9       6554.73       6924.81       429.59 o                         
   7   5   9       1595.10       1794.45       217.41 o                         
   0   7   9       2319.38       2543.25       229.89 o                         
   1   7   9       3770.56       3952.79       204.95 o                         
   2   7   9       3949.94       4305.25       215.20 o                         
   3   7   9       3445.89       3623.49       191.48 o                         
   1   0  10       7780.27       6978.86       413.38 o                         
   2   0  10       9984.01       9792.38       482.29 o                         
   3   0  10       6176.17       5953.66       363.28 o                         
   4   0  10       7443.64       7374.40       433.78 o                         
   5   0  10       6470.38       6725.80       411.63 o                         
   6   0  10       6368.09       7078.78       418.63 o                         
   7   0  10       6061.97       6964.58       455.38 o                         
   8   0  10       6943.50       7544.37       482.11 o                         
   0   2  10       4693.77       5261.91       331.01 o                         
   1   2  10       5306.30       5508.77       325.21 o                         
   2   2  10      10367.86       9973.58       447.35 o                         
   3   2  10       7538.90       7013.23       323.11 o                         
   4   2  10       3846.91       3993.38       199.20 o                         
   5   2  10       3471.15       3513.10       189.59 o                         
   6   2  10       9404.51       9369.70       334.81 o                         
   7   2  10       6616.47       6512.21       297.93 o                         
   8   2  10       1721.01       1795.61       156.54 o                         
   0   4  10       5891.51       5917.19       334.57 o                         
   1   4  10       3705.55       3627.26       175.66 o                         
   2   4  10       4259.36       4537.81       490.16 o                         
   3   4  10       1420.33       1716.57       211.23 o                         
   4   4  10       5758.84       8265.65       526.20 o                         
   5   4  10       4947.83       5202.55       360.59 o                         
   6   4  10       2090.34       2037.33       210.93 o                         
   0   6  10        599.19        664.50       131.13 o                         
   5   1  11        633.25        697.04       177.58 o                         
   3   3  11        993.39       1021.08       167.85 o                         
                                                                                
