# Supplementary material for: Syntheses and crystal structures of a new family of hybrid perovskites: C5H14N2·ABr3·0.5H2O (A = K, Rb, Cs)
Source: Acta Crystallogr E Crystallogr Commun. 2019 Jul 26;75(Pt 8):1243–8. doi: 10.1107/S2056989019010338 (PMC6690442; doi:10.1107/S2056989019010338)
Supplement: Supplementary file 3 [file e-75-01243-IIsup3.hkl]

data_II                                                                         
_shelx_title ' ABER110  RB/BR/ME-PIP            New: Amm2'                      
_shelx_refln_list_code          4                                               
_shelx_F_calc_maximum      516.12                                               
_exptl_crystal_F_000       820.00                                               
_reflns_d_resolution_high  0.8304                                               
                                                                                
loop_                                                                           
 _space_group_symop_operation_xyz                                               
 'x, y, z'                                                                      
 '-x, -y, z'                                                                    
 '-x, y, z'                                                                     
 'x, -y, z'                                                                     
 'x, y+1/2, z+1/2'                                                              
 '-x, -y+1/2, z+1/2'                                                            
 '-x, y+1/2, z+1/2'                                                             
 'x, -y+1/2, z+1/2'                                                             
                                                                                
_cell_length_a    13.4770                                                       
_cell_length_b     9.5617                                                       
_cell_length_c     9.8500                                                       
_cell_angle_alpha  90.000                                                       
_cell_angle_beta   90.000                                                       
_cell_angle_gamma  90.000                                                       
                                                                                
_shelx_F_squared_multiplier     1.000                                           
                                                                                
loop_                                                                           
 _refln_index_h                                                                 
 _refln_index_k                                                                 
 _refln_index_l                                                                 
 _refln_F_squared_calc                                                          
 _refln_F_squared_meas                                                          
 _refln_F_squared_sigma                                                         
 _refln_observed_status                                                         
   0   1 -11       3210.15       3354.84       173.93 o                         
   1   1 -11       3001.58       3211.55       125.77 o                         
   2   1 -11       1206.27       1250.15        95.19 o                         
   3   1 -11       2970.86       3111.18       131.14 o                         
   4   1 -11       4143.83       4316.32       164.66 o                         
   5   1 -11       3089.58       3212.07       136.55 o                         
   0   3 -11        105.98        132.85       126.00 o                         
   1   3 -11       4673.53       5072.63       189.71 o                         
   2   3 -11       9087.13       9708.30       399.77 o                         
   3   3 -11       4548.54       4844.25       168.47 o                         
   4   3 -11        103.12        167.23        93.22 o                         
   0   0 -10       6652.65       6889.68       369.90 o                         
   1   0 -10      10279.27      10460.06       341.56 o                         
   2   0 -10      15709.29      16060.35       468.55 o                         
   3   0 -10       8306.57       8480.25       226.01 o                         
   4   0 -10       6863.34       6786.12       208.44 o                         
   5   0 -10       7657.33       7755.86       223.64 o                         
   6   0 -10      10595.79      11427.17       388.22 o                         
   7   0 -10       8690.46       9450.87       412.43 o                         
   8   0 -10       6667.66       7390.33       328.23 o                         
   0   2 -10       9429.02       9972.20       391.08 o                         
   1   2 -10       6005.18       6230.89       170.29 o                         
   2   2 -10      13656.47      13879.20       269.89 o                         
   3   2 -10       6618.72       6641.52       155.00 o                         
   4   2 -10       7923.32       8254.22       171.58 o                         
   5   2 -10       4137.64       4244.70       144.59 o                         
   6   2 -10      12685.41      13293.68       415.82 o                         
   7   2 -10       5829.56       6194.14       268.06 o                         
   8   2 -10       4051.61       4275.60       159.10 o                         
   0   4 -10       3860.18       4393.22       223.40 o                         
   1   4 -10       4512.05       4700.48       185.10 o                         
   2   4 -10       7129.60       7369.14       297.56 o                         
   3   4 -10       1929.53       1986.93       128.05 o                         
   4   4 -10       4077.22       4129.92       184.11 o                         
   5   4 -10       5030.94       5183.56       239.50 o                         
   6   4 -10       4153.85       4061.85       154.63 o                         
   0   6 -10       1742.54       1944.01       236.65 o                         
   1   6 -10       7873.62       8549.20       479.31 o                         
   2   6 -10      12075.12      11925.37       325.31 o                         
   0   1  -9       1210.31       1323.99       128.12 o                         
   1   1  -9        629.77        690.05        79.18 o                         
   2   1  -9      15225.95      14989.38       284.28 o                         
   3   1  -9        334.77        379.09        64.02 o                         
   4   1  -9       1846.77       1775.00        96.17 o                         
   5   1  -9       1373.47       1510.35        95.99 o                         
   6   1  -9       9871.13      10669.31       286.95 o                         
   7   1  -9        363.95        358.65        79.80 o                         
   8   1  -9       1800.63       2007.51       127.60 o                         
   9   1  -9        868.76        961.67        95.56 o                         
  10   1  -9       8543.65       9031.04       181.51 o                         
   0   3  -9       2698.67       2738.59       152.41 o                         
   1   3  -9       8942.14       9110.49       247.19 o                         
   2   3  -9      11593.98      11501.56       283.96 o                         
   3   3  -9       9036.88       9252.38       218.45 o                         
   4   3  -9        788.00        865.61        95.08 o                         
   5   3  -9       7293.68       7482.65       207.28 o                         
   6   3  -9       8793.37       8815.02       194.55 o                         
   7   3  -9       7521.57       7501.29       190.50 o                         
   8   3  -9        640.83        621.35       106.12 o                         
   9   3  -9       4719.19       4944.26       184.89 o                         
   0   5  -9       2146.82       2298.70       185.61 o                         
   1   5  -9        771.59        877.67       105.89 o                         
   2   5  -9      19017.31      18851.49       315.67 o                         
   3   5  -9        694.42        727.71       129.34 o                         
   4   5  -9       3314.52       3281.38       136.26 o                         
   5   5  -9        929.06        981.62       109.93 o                         
   6   5  -9      12350.65      12586.51       355.52 o                         
   7   5  -9        404.75        416.06        92.94 o                         
   0   7  -9        769.68        844.24       148.00 o                         
   1   7  -9       8016.50       9003.27       556.56 o                         
   2   7  -9       6040.09       6748.57       389.34 o                         
   3   7  -9       6902.54       7405.02       379.99 o                         
   0   0  -8        285.97        364.15       138.63 o                         
   1   0  -8      18011.41      17457.71       322.41 o                         
   2   0  -8      27089.17      25570.67       414.15 o                         
   3   0  -8      20141.20      19148.31       419.18 o                         
   4   0  -8       1017.38        993.51        74.06 o                         
   5   0  -8      15795.95      15250.10       330.52 o                         
   6   0  -8      24126.62      23553.75       764.68 o                         
   7   0  -8      15405.58      16118.45       427.45 o                         
   8   0  -8        340.65        391.98       118.64 o                         
   9   0  -8       8144.67       8586.23       245.83 o                         
  10   0  -8      13579.40      14435.43       601.66 o                         
  11   0  -8      12702.35      13648.98       536.37 o                         
   0   2  -8       2708.96       2578.91       116.23 o                         
   1   2  -8      16157.25      15728.88       286.63 o                         
   2   2  -8      12284.99      12124.85       206.78 o                         
   3   2  -8      14191.39      13723.96       210.13 o                         
   4   2  -8       1851.24       1866.41        71.54 o                         
   5   2  -8      13412.52      13075.96       210.07 o                         
   6   2  -8      12721.10      12742.93       255.52 o                         
   7   2  -8       9734.03       9907.49       286.82 o                         
   8   2  -8       1366.81       1456.51       110.50 o                         
   9   2  -8      12585.97      13162.15       301.88 o                         
  10   2  -8       6945.21       7097.50       213.10 o                         
  11   2  -8       4161.06       4364.80       180.53 o                         
   0   4  -8       4961.58       4940.73       207.41 o                         
   1   4  -8       6719.50       6745.95       149.94 o                         
   2   4  -8      23866.25      23534.06       569.94 o                         
   3   4  -8       7380.19       7380.32       188.97 o                         
   4   4  -8       2620.03       2686.29       106.99 o                         
   5   4  -8       5733.44       5693.07       168.47 o                         
   6   4  -8      22227.29      22205.15       492.20 o                         
   7   4  -8       6058.31       6270.50       190.98 o                         
   8   4  -8       2139.90       2057.36       113.50 o                         
   9   4  -8       3001.02       3011.98       149.58 o                         
  10   4  -8      13451.44      13805.08       412.93 o                         
   0   6  -8       4525.04       4864.57       323.21 o                         
   1   6  -8       2350.29       2548.60       144.94 o                         
   2   6  -8       1963.74       2101.30       108.23 o                         
   3   6  -8       2748.75       2935.65       131.58 o                         
   4   6  -8       5419.29       5714.38       211.44 o                         
   5   6  -8       2172.35       2238.56       125.74 o                         
   6   6  -8       2357.31       2293.26       119.41 o                         
   7   6  -8       1203.33       1141.75       104.39 o                         
   8   6  -8       3535.90       3454.22       129.66 o                         
   0   8  -8       6246.41       6816.25       579.01 o                         
   1   8  -8        329.60        389.02       109.64 o                         
   2   8  -8      35543.43      36600.16       509.74 o                         
   3   8  -8        167.86        202.99        98.50 o                         
   4   8  -8       4050.76       4364.28       219.13 o                         
   0   1  -7       2767.22       2763.56        87.06 o                         
   1   1  -7        489.41        504.74        37.40 o                         
   2   1  -7      26441.73      25004.52       290.32 o                         
   3   1  -7        562.56        564.36        46.48 o                         
   4   1  -7       1959.99       1936.02        74.34 o                         
   5   1  -7        546.20        534.73        51.26 o                         
   6   1  -7      22726.06      22579.66       341.78 o                         
   7   1  -7         67.45         96.34        50.07 o                         
   8   1  -7       1278.75       1320.96        84.22 o                         
   9   1  -7        537.86        591.88        81.82 o                         
  10   1  -7      14987.19      15678.79       407.92 o                         
  11   1  -7         23.02         30.22        94.43 o                         
  12   1  -7        697.81        767.34       102.96 o                         
  13   1  -7        453.34        482.97       113.87 o                         
   0   3  -7       5247.37       5088.18       187.42 o                         
   1   3  -7       3471.76       3276.62        95.60 o                         
   2   3  -7      12561.07      12193.42       195.09 o                         
   3   3  -7       7801.75       7456.90       140.47 o                         
   4   3  -7       6235.91       6161.13       124.62 o                         
   5   3  -7       2402.45       2528.48        86.66 o                         
   6   3  -7       9943.43      10111.47       148.94 o                         
   7   3  -7       4132.93       4311.95       129.30 o                         
   8   3  -7       3187.66       3192.58       142.41 o                         
   9   3  -7       2699.85       2701.81       121.65 o                         
  10   3  -7       5685.29       5711.60       147.82 o                         
  11   3  -7       3266.04       3333.94       148.72 o                         
  12   3  -7       1869.07       1954.24       117.16 o                         
   0   5  -7       4032.14       4054.69       222.58 o                         
   1   5  -7       4463.23       4588.49       127.82 o                         
   2   5  -7      46010.63      46717.59       712.49 o                         
   3   5  -7       1700.28       1728.19        75.47 o                         
   4   5  -7       2924.77       2942.49       113.51 o                         
   5   5  -7       4435.85       4407.90       149.32 o                         
   6   5  -7      38255.96      39035.45      1194.57 o                         
   7   5  -7       2079.64       2052.92       119.82 o                         
   8   5  -7       2690.69       2610.86       123.97 o                         
   9   5  -7       2760.83       2707.74       149.10 o                         
  10   5  -7      24178.90      24271.72       580.45 o                         
  11   5  -7       1079.09       1105.59       108.65 o                         
   0   7  -7       1137.45       1210.25       128.02 o                         
   1   7  -7       2860.33       3102.68       165.95 o                         
   2   7  -7       2519.32       2695.56       115.84 o                         
   3   7  -7       5474.07       5825.13       208.82 o                         
   4   7  -7       1647.49       1737.93       110.81 o                         
   5   7  -7       2317.53       2306.70       117.11 o                         
   6   7  -7       2379.64       2372.97       129.33 o                         
   7   7  -7       2776.24       2665.65       141.34 o                         
   8   7  -7        971.36       1030.31       107.13 o                         
   0   9  -7       2279.04       2355.74       159.28 o                         
   1   9  -7        671.29        727.20       105.69 o                         
   2   9  -7      13609.58      14879.06       526.22 o                         
   3   9  -7          9.63         28.51        94.79 o                         
   0   0  -6      60444.97      57806.04      1008.89 o                         
   1   0  -6       7143.08       6879.64       139.17 o                         
   2   0  -6      23667.40      22232.21       339.97 o                         
   3   0  -6       4673.91       4376.42       113.84 o                         
   4   0  -6      36011.51      34443.01       640.82 o                         
   5   0  -6       6719.90       6463.46       172.19 o                         
   6   0  -6      16624.85      16943.85       404.35 o                         
   7   0  -6       5190.84       5312.84       155.40 o                         
   8   0  -6      24133.53      24209.47       700.16 o                         
   9   0  -6       2401.18       2540.56       181.59 o                         
  10   0  -6      11829.53      13002.26       867.48 o                         
  11   0  -6       4279.09       4261.33       332.46 o                         
  12   0  -6      14499.83      14192.25       487.88 o                         
  13   0  -6       2159.97       2124.83       232.80 o                         
  14   0  -6       6263.75       6230.89       308.77 o                         
   0   2  -6      13812.88      12831.17       240.97 o                         
   1   2  -6       4595.21       4430.69        82.33 o                         
   2   2  -6      72483.29      68389.01       819.80 o                         
   3   2  -6       2508.45       2397.81        65.13 o                         
   4   2  -6      17475.68      16718.97       307.37 o                         
   5   2  -6       3343.33       3497.95       135.05 o                         
   6   2  -6      48111.63      48523.27       678.28 o                         
   7   2  -6       3983.95       4055.83       111.58 o                         
   8   2  -6      11056.01      11377.64       191.40 o                         
   9   2  -6        986.49       1068.76        87.60 o                         
  10   2  -6      36394.43      37439.66       651.49 o                         
  11   2  -6       2542.43       2609.63       107.21 o                         
  12   2  -6       5706.39       5951.76       187.51 o                         
  13   2  -6        748.29        769.09       105.74 o                         
   0   4  -6      13205.07      13150.53       544.44 o                         
   1   4  -6       2656.39       2654.52        87.91 o                         
   2   4  -6       9467.63       9444.32       191.45 o                         
   3   4  -6       1507.19       1503.92        78.65 o                         
   4   4  -6       7632.40       7685.48       164.36 o                         
   5   4  -6       4057.33       4029.97       113.78 o                         
   6   4  -6       6884.39       6788.92       188.06 o                         
   7   4  -6        535.58        529.10        99.74 o                         
   8   4  -6       6310.68       6245.55       188.09 o                         
   9   4  -6       2023.98       2074.17       118.50 o                         
  10   4  -6       5313.78       5318.73       139.87 o                         
  11   4  -6        606.63        596.32        87.30 o                         
  12   4  -6       5191.16       5402.62       187.66 o                         
   0   6  -6        399.08        454.54        65.88 o                         
   1   6  -6      14958.03      15625.08       329.03 o                         
   2   6  -6      30454.88      30957.22       865.09 o                         
   3   6  -6      11928.37      12012.26       269.42 o                         
   4   6  -6       1467.43       1508.45        78.44 o                         
   5   6  -6      12371.63      11972.92       338.22 o                         
   6   6  -6      19500.48      19282.31       543.87 o                         
   7   6  -6      12348.84      12068.53       383.94 o                         
   8   6  -6        907.62        921.54        92.42 o                         
   9   6  -6       6286.29       6177.68       198.65 o                         
  10   6  -6      16035.29      15877.67       439.55 o                         
  11   6  -6       8286.78       8325.76       174.06 o                         
   0   8  -6       4590.63       4837.26       189.85 o                         
   1   8  -6       4387.09       4687.90       134.41 o                         
   2   8  -6      10380.24      11052.79       261.84 o                         
   3   8  -6       4591.26       4815.01       149.28 o                         
   4   8  -6       1925.12       1975.67       111.85 o                         
   5   8  -6       4842.16       4810.16       166.64 o                         
   6   8  -6       5917.67       5875.25       192.39 o                         
   7   8  -6       2010.29       1981.96       124.41 o                         
   8   8  -6       1391.28       1424.98       107.06 o                         
   0   1  -5       1525.24       1524.48        66.92 o                         
   1   1  -5       4559.62       4336.38        92.86 o                         
   2   1  -5      11573.66      10744.62       191.62 o                         
   3   1  -5       3631.18       3462.37        70.68 o                         
   4   1  -5       3200.28       3143.70        71.04 o                         
   5   1  -5       2635.34       2598.31        61.09 o                         
   6   1  -5      15239.75      15098.40       187.58 o                         
   7   1  -5       3350.36       3499.26        88.75 o                         
   8   1  -5       1779.96       1849.93        68.64 o                         
   9   1  -5       2820.41       2930.47        90.13 o                         
  10   1  -5       7139.11       7410.00       224.32 o                         
  11   1  -5       2219.68       2325.62       121.74 o                         
  12   1  -5        733.27        718.60       108.70 o                         
  13   1  -5       1726.01       1750.73       129.13 o                         
  14   1  -5       3395.47       3405.73       244.65 o                         
   0   3  -5       8310.78       7918.58       212.66 o                         
   1   3  -5      17674.41      16934.56       220.51 o                         
   2   3  -5      36955.55      35289.59       417.75 o                         
   3   3  -5      16881.58      16415.94       209.89 o                         
   4   3  -5       7361.57       7304.04       120.09 o                         
   5   3  -5      10594.15      10815.22       256.07 o                         
   6   3  -5      34112.03      32941.72       734.20 o                         
   7   3  -5      15287.01      15231.80       312.52 o                         
   8   3  -5       6391.02       6361.45       180.37 o                         
   9   3  -5       8671.22       8767.86       177.86 o                         
  10   3  -5      17869.30      18214.09       353.60 o                         
  11   3  -5       7683.19       7903.29       214.41 o                         
  12   3  -5       1620.52       1667.77       104.46 o                         
  13   3  -5       5235.07       5296.01       192.29 o                         
  14   3  -5      10384.46      10219.56       277.96 o                         
   0   5  -5       9423.34       9400.38       233.68 o                         
   1   5  -5        828.81        906.10        67.36 o                         
   2   5  -5      10445.77      10745.57       200.14 o                         
   3   5  -5       1290.99       1318.21        75.70 o                         
   4   5  -5      11442.42      11618.61       239.93 o                         
   5   5  -5        678.15        728.48        71.42 o                         
   6   5  -5      13287.85      12968.33       369.13 o                         
   7   5  -5       1092.82       1119.60        93.69 o                         
   8   5  -5       7281.98       7278.73       180.19 o                         
   9   5  -5        218.00        240.81        76.32 o                         
  10   5  -5       6310.05       6340.45       146.14 o                         
  11   5  -5       1088.88       1102.87        93.32 o                         
  12   5  -5       4663.53       4828.84       175.29 o                         
   0   7  -5       4373.04       4637.65       191.47 o                         
   1   7  -5      10513.87      11164.86       167.51 o                         
   2   7  -5      23389.51      24341.20       371.25 o                         
   3   7  -5       8391.87       8872.47       202.80 o                         
   4   7  -5       3553.84       3590.17       121.92 o                         
   5   7  -5       8918.82       8948.09       232.80 o                         
   6   7  -5      21556.91      21137.93       592.24 o                         
   7   7  -5       7114.44       6946.58       200.85 o                         
   8   7  -5       4038.70       3947.37       144.85 o                         
   9   7  -5       7916.00       7763.04       243.09 o                         
  10   7  -5      12282.51      12193.09       336.89 o                         
   0   9  -5       2318.09       2426.67       160.99 o                         
   1   9  -5       1502.84       1554.18        97.28 o                         
   2   9  -5       2522.75       2662.62       112.04 o                         
   3   9  -5       1011.29       1013.95        90.61 o                         
   4   9  -5       3122.20       3277.14       154.57 o                         
   5   9  -5       1223.34       1232.90       111.54 o                         
   6   9  -5       3937.26       3849.88       163.04 o                         
   7   9  -5       1048.33       1008.52       112.40 o                         
   0   0  -4       1827.18       1772.33        90.88 o                         
   1   0  -4      59519.98      57258.75      1821.86 o                         
   2   0  -4      63584.83      64756.54      1059.65 o                         
   3   0  -4      78984.28      79224.61      1008.33 o                         
   4   0  -4       2623.88       2674.51        95.37 o                         
   5   0  -4      48547.03      48507.95       867.86 o                         
   6   0  -4      33786.65      33985.75       496.75 o                         
   7   0  -4      42467.27      42527.16       644.26 o                         
   8   0  -4       5260.30       5588.11       158.95 o                         
   9   0  -4      31377.83      32015.26       773.27 o                         
  10   0  -4      22155.72      22657.34       525.69 o                         
  11   0  -4      25762.64      25967.47       588.65 o                         
  12   0  -4        885.73        892.01       148.13 o                         
  13   0  -4      16850.38      16974.38       387.90 o                         
  14   0  -4      14832.16      14710.51       542.51 o                         
  15   0  -4      13302.44      13428.22       370.95 o                         
   0   2  -4      42254.87      40415.37       538.96 o                         
   1   2  -4       6652.38       6216.67       106.44 o                         
   2   2  -4       4472.90       4266.48        93.13 o                         
   3   2  -4       5575.65       5446.05       117.03 o                         
   4   2  -4      33583.71      33186.72       389.02 o                         
   5   2  -4       4018.65       4062.06        89.33 o                         
   6   2  -4       5416.51       5505.47       106.98 o                         
   7   2  -4       6298.17       6378.46       129.96 o                         
   8   2  -4      17519.13      17641.14       259.29 o                         
   9   2  -4       1270.27       1326.11        65.87 o                         
  10   2  -4       2502.09       2694.06        96.31 o                         
  11   2  -4       5608.84       5733.47       152.83 o                         
  12   2  -4      13853.14      13658.95       355.51 o                         
  13   2  -4        645.33        701.31        89.43 o                         
  14   2  -4        688.00        679.39       111.35 o                         
  15   2  -4       2460.15       2477.10       183.49 o                         
   0   4  -4       9602.39       9923.94       252.06 o                         
   1   4  -4      35518.43      35534.46       499.82 o                         
   2   4  -4      22766.48      22957.47       330.22 o                         
   3   4  -4      37281.16      37073.26       461.50 o                         
   4   4  -4       8929.92       8872.18       173.15 o                         
   5   4  -4      33188.09      32930.86       639.09 o                         
   6   4  -4      13279.98      13181.36       266.41 o                         
   7   4  -4      20718.88      20781.26       401.79 o                         
   8   4  -4       6910.18       6934.34       171.44 o                         
   9   4  -4      24655.57      24965.62       328.49 o                         
  10   4  -4       9171.13       9225.73       215.58 o                         
  11   4  -4      15542.73      15437.53       357.48 o                         
  12   4  -4       1881.67       1970.00       104.41 o                         
  13   4  -4      13737.54      13597.59       375.59 o                         
  14   4  -4       6870.63       6541.54       206.00 o                         
   0   6  -4      11867.34      12723.97       317.01 o                         
   1   6  -4        308.21        333.36        50.68 o                         
   2   6  -4      14120.04      14299.76       248.99 o                         
   3   6  -4        694.11        733.24        61.96 o                         
   4   6  -4       8918.02       8851.56       182.59 o                         
   5   6  -4        399.53        408.36        55.04 o                         
   6   6  -4      12085.29      11734.27       282.15 o                         
   7   6  -4         60.33        120.90        74.15 o                         
   8   6  -4       4253.60       4252.69       139.82 o                         
   9   6  -4        899.85        893.42        87.68 o                         
  10   6  -4       7732.27       7740.56       161.61 o                         
  11   6  -4        219.55        206.13        75.66 o                         
  12   6  -4       4886.17       4862.14       217.55 o                         
   0   8  -4      15945.22      16588.15       500.20 o                         
   1   8  -4      15520.64      16168.00       300.83 o                         
   2   8  -4       8861.26       9139.32       210.55 o                         
   3   8  -4      16701.96      17121.46       418.73 o                         
   4   8  -4      14934.23      15008.97       391.48 o                         
   5   8  -4      14319.10      14178.87       331.82 o                         
   6   8  -4       4855.87       4772.01       131.19 o                         
   7   8  -4      11376.62      10900.29       301.86 o                         
   8   8  -4      11838.93      11313.32       308.77 o                         
   9   8  -4       9473.17       8852.35       314.79 o                         
  10   8  -4       3461.14       3471.12       165.93 o                         
   0  10  -4       4630.29       4559.61       253.15 o                         
   1  10  -4       2876.83       2825.13       131.35 o                         
   2  10  -4      14497.93      14499.84       335.84 o                         
   3  10  -4       2956.23       2892.25       158.56 o                         
   4  10  -4       3693.55       3558.01       176.83 o                         
   5  10  -4       3065.33       2979.13       137.85 o                         
   0   1  -3      33759.12      31582.45      1057.83 o                         
   1   1  -3      18923.86      18366.24       228.54 o                         
   2   1  -3       4823.05       4781.21        90.41 o                         
   3   1  -3      23487.31      23745.45       250.24 o                         
   4   1  -3      16561.96      16488.77       184.28 o                         
   5   1  -3      11142.48      11036.38       188.65 o                         
   6   1  -3       1972.40       1997.55        59.91 o                         
   7   1  -3      15737.92      15895.13       200.56 o                         
   8   1  -3      14487.08      14607.07       189.83 o                         
   9   1  -3       7496.28       7565.94       132.79 o                         
  10   1  -3       1537.85       1549.95        62.35 o                         
  11   1  -3       7669.32       7742.53       144.23 o                         
  12   1  -3       6733.11       6761.69       235.50 o                         
  13   1  -3       3997.85       4071.22       148.93 o                         
  14   1  -3        415.39        461.17        95.97 o                         
  15   1  -3       7055.64       6989.97       320.80 o                         
   0   3  -3       9372.12       9736.06       227.60 o                         
   1   3  -3       7083.55       6965.60       127.92 o                         
   2   3  -3      19398.34      19430.68       249.75 o                         
   3   3  -3       4055.03       4051.78       135.34 o                         
   4   3  -3       4308.92       4287.42       111.80 o                         
   5   3  -3       6844.52       6859.71       124.11 o                         
   6   3  -3      13607.82      13719.09       196.23 o                         
   7   3  -3       3461.55       3558.13        83.12 o                         
   8   3  -3       4453.60       4506.82       106.17 o                         
   9   3  -3       2808.22       2902.11        79.17 o                         
  10   3  -3       9893.34      10190.57       196.92 o                         
  11   3  -3       3251.50       3225.90       126.59 o                         
  12   3  -3       2628.34       2636.00       125.51 o                         
  13   3  -3       2317.71       2378.56       130.73 o                         
  14   3  -3       4248.77       4259.42       174.46 o                         
  15   3  -3        638.76        605.40       156.02 o                         
   0   5  -3      31604.31      31491.09       565.61 o                         
   1   5  -3      28097.15      28611.02       369.11 o                         
   2   5  -3       2348.78       2390.02        75.74 o                         
   3   5  -3      31943.87      32087.59       429.01 o                         
   4   5  -3      23690.29      23655.20       323.33 o                         
   5   5  -3      21713.30      21353.29       427.37 o                         
   6   5  -3        886.23        883.10        59.17 o                         
   7   5  -3      21428.23      20890.01       371.60 o                         
   8   5  -3      20080.42      20097.52       348.56 o                         
   9   5  -3      18629.79      18596.50       363.64 o                         
  10   5  -3        946.13        976.30        84.96 o                         
  11   5  -3      10396.00      10536.97       263.53 o                         
  12   5  -3      11090.05      11301.94       251.35 o                         
  13   5  -3      10164.30      10117.86       364.28 o                         
  14   5  -3        549.91        569.17       108.43 o                         
   0   7  -3       5031.12       5175.14       146.30 o                         
   1   7  -3       5621.35       5732.30       129.43 o                         
   2   7  -3       8463.69       8534.33       181.88 o                         
   3   7  -3       2653.34       2680.10        85.47 o                         
   4   7  -3       2834.34       2802.70        88.83 o                         
   5   7  -3       7389.30       7273.00       200.02 o                         
   6   7  -3       6187.78       6093.48       149.42 o                         
   7   7  -3       1676.87       1668.33       104.53 o                         
   8   7  -3       2539.63       2496.14       112.52 o                         
   9   7  -3       4483.25       4416.88       128.04 o                         
  10   7  -3       4424.78       4502.69       147.39 o                         
  11   7  -3       1292.21       1282.56       155.12 o                         
  12   7  -3       1385.35       1397.97       155.85 o                         
   0   9  -3       6278.96       6387.36       260.48 o                         
   1   9  -3       8403.73       8377.86       220.33 o                         
   2   9  -3       2134.61       2117.96       106.95 o                         
   3   9  -3      10852.10      10558.34       258.89 o                         
   4   9  -3       4273.11       4180.65       128.07 o                         
   5   9  -3       5808.31       5687.95       137.59 o                         
   6   9  -3       1355.29       1311.84       111.42 o                         
   7   9  -3       9074.25       8474.37       271.68 o                         
   8   9  -3       4010.60       3738.87       213.31 o                         
   9   9  -3       4914.87       4638.95       196.28 o                         
   0  11  -3       9353.55       9034.43       295.44 o                         
   1  11  -3       2107.00       2036.21       127.15 o                         
   2  11  -3        369.95        395.91        96.03 o                         
   1   0  -2      11823.36      12327.20       434.91 o                         
   2   0  -2      24114.29      24954.12       555.17 o                         
   3   0  -2      26291.01      26526.92       510.29 o                         
   4   0  -2      23965.92      24269.88       331.64 o                         
   5   0  -2      10531.86      10990.72       173.29 o                         
   6   0  -2      13683.91      14042.99       298.57 o                         
   7   0  -2      10057.67      10248.11       206.29 o                         
   8   0  -2       7951.39       7990.32       169.69 o                         
   9   0  -2       5155.97       5171.38       130.40 o                         
  10   0  -2       7088.09       7143.66       181.21 o                         
  11   0  -2       8000.74       8189.83       217.13 o                         
  12   0  -2       5045.78       5051.28       166.22 o                         
  13   0  -2       2085.82       2157.19       135.86 o                         
  14   0  -2       4366.27       4338.23       207.60 o                         
  15   0  -2       3723.63       3700.41       367.60 o                         
   0   2  -2      88920.91      88012.91      1879.20 o                         
   1   2  -2      91085.68      90558.92      1214.68 o                         
   2   2  -2       5286.62       5263.51       128.88 o                         
   3   2  -2      58169.70      58264.84       622.89 o                         
   4   2  -2      77202.73      76897.89       666.89 o                         
   5   2  -2      57980.64      57847.21       506.56 o                         
   6   2  -2       3042.78       3144.76        79.30 o                         
   7   2  -2      46973.48      47800.64       514.03 o                         
   8   2  -2      41977.09      42602.12       470.54 o                         
   9   2  -2      33784.04      34250.23       427.69 o                         
  10   2  -2       1992.75       2049.63        69.20 o                         
  11   2  -2      24365.40      24537.36       322.73 o                         
  12   2  -2      24682.15      25143.66       427.84 o                         
  13   2  -2      19874.68      20007.43       544.62 o                         
  14   2  -2        694.44        771.12        97.65 o                         
  15   2  -2      11864.56      11770.66       472.75 o                         
   0   4  -2      10051.73      10254.10       212.90 o                         
   1   4  -2       4469.42       4506.80       100.09 o                         
   2   4  -2       5988.30       5914.00       134.76 o                         
   3   4  -2       4316.47       4347.39       136.27 o                         
   4   4  -2       8963.56       8897.06       156.25 o                         
   5   4  -2       3029.71       3038.18        81.03 o                         
   6   4  -2       5046.48       4766.87        98.12 o                         
   7   4  -2       4671.05       4598.06        99.23 o                         
   8   4  -2       5080.44       5187.19       118.78 o                         
   9   4  -2       1569.65       1594.64        65.86 o                         
  10   4  -2       2689.65       2717.65        85.92 o                         
  11   4  -2       5918.62       5847.18       151.87 o                         
  12   4  -2       3036.77       3064.74       155.13 o                         
  13   4  -2        545.61        536.48       103.29 o                         
  14   4  -2       2385.15       2370.06       151.58 o                         
   0   6  -2      48133.77      49207.48       813.06 o                         
   1   6  -2      15977.61      16246.98       258.22 o                         
   2   6  -2       7689.23       7856.73       133.22 o                         
   3   6  -2      11089.47      11079.04       182.60 o                         
   4   6  -2      43510.45      43565.85       813.89 o                         
   5   6  -2      13143.07      13317.19       335.21 o                         
   6   6  -2       5963.42       5986.18       136.60 o                         
   7   6  -2       9843.64       9684.99       190.82 o                         
   8   6  -2      27686.71      27577.58       452.90 o                         
   9   6  -2       9382.06       9378.92       206.27 o                         
  10   6  -2       4447.62       4390.32       169.31 o                         
  11   6  -2       4886.19       4814.95       146.68 o                         
  12   6  -2      18292.15      18044.96       487.93 o                         
  13   6  -2       6062.27       5923.04       292.16 o                         
   0   8  -2      16128.29      16364.18       519.40 o                         
   1   8  -2       7522.66       7566.53       157.42 o                         
   2   8  -2      15310.94      15363.75       282.03 o                         
   3   8  -2       3616.35       3765.27       101.52 o                         
   4   8  -2      14692.37      14377.45       285.16 o                         
   5   8  -2       6983.98       6688.97       151.66 o                         
   6   8  -2      11623.10      11758.28       345.87 o                         
   7   8  -2       4500.74       4867.00       212.84 o                         
   8   8  -2      11133.20      11000.94       387.50 o                         
   9   8  -2       3347.29       3179.64       150.32 o                         
  10   8  -2       6522.21       6139.36       245.78 o                         
  11   8  -2       3558.55       3423.45       160.76 o                         
   0  10  -2      24140.79      22841.32       458.12 o                         
   1  10  -2       2813.83       2720.36       129.67 o                         
   2  10  -2      10102.51       9717.04       207.74 o                         
   3  10  -2       2314.81       2187.00       122.92 o                         
   4  10  -2      23026.52      22472.53       560.50 o                         
   5  10  -2       2353.12       2346.12       133.71 o                         
   6  10  -2       8415.48       7948.49       427.53 o                         
   7  10  -2       1628.78       1551.58       148.33 o                         
   1   1  -1       2385.84       2542.84        83.64 o                         
   2   1  -1        575.00        555.94        44.11 o                         
   3   1  -1      15771.79      15895.75       215.99 o                         
   4   1  -1      31758.13      31914.19       318.42 o                         
   5   1  -1       3185.08       3247.98        65.34 o                         
   6   1  -1       1595.86       1611.66        50.82 o                         
   7   1  -1       2607.01       2635.81        66.27 o                         
   8   1  -1      19686.95      19769.21       229.72 o                         
   9   1  -1       3229.07       3323.23        73.86 o                         
  10   1  -1        478.56        521.34        41.59 o                         
  11   1  -1       2114.21       2142.64        69.83 o                         
  12   1  -1       9618.33       9789.69       156.87 o                         
  13   1  -1       1523.08       1569.54        91.32 o                         
  14   1  -1         66.39         96.91        77.01 o                         
  15   1  -1       1578.85       1540.80       137.68 o                         
  16   1  -1       5409.68       5245.38       271.29 o                         
   0   3  -1      85844.68      89538.01      1868.33 o                         
   1   3  -1       5138.19       5415.17       116.97 o                         
   2   3  -1       4688.54       4746.99        95.95 o                         
   3   3  -1       9992.92      10084.78       149.50 o                         
   4   3  -1      87082.35      83625.66      1102.84 o                         
   5   3  -1       2483.44       2398.86        69.00 o                         
   6   3  -1       3519.08       3483.78        82.26 o                         
   7   3  -1       5379.65       5365.80       101.03 o                         
   8   3  -1      47931.66      47939.25       596.20 o                         
   9   3  -1       1515.37       1556.74        63.78 o                         
  10   3  -1       2971.23       3024.14        95.51 o                         
  11   3  -1       3562.06       3705.19       111.91 o                         
  12   3  -1      20941.17      21451.81       494.21 o                         
  13   3  -1        472.45        489.08        90.38 o                         
  14   3  -1       2943.95       2998.77       136.13 o                         
  15   3  -1       2130.14       2136.47       136.81 o                         
   0   5  -1      20486.83      20661.43       421.49 o                         
   1   5  -1      10875.05      10870.88       188.03 o                         
   2   5  -1      13598.65      13776.18       198.58 o                         
   3   5  -1      13922.86      14057.08       210.88 o                         
   4   5  -1      25422.21      25690.03       303.08 o                         
   5   5  -1      10714.74      10464.64       176.25 o                         
   6   5  -1      13936.68      13694.53       267.03 o                         
   7   5  -1       5258.75       5158.12       112.89 o                         
   8   5  -1      15648.92      15900.19       257.80 o                         
   9   5  -1       9859.23       9613.85       187.87 o                         
  10   5  -1       6197.40       6259.39       161.39 o                         
  11   5  -1       3292.13       3262.86       132.87 o                         
  12   5  -1       8212.21       8186.21       185.72 o                         
  13   5  -1       5362.74       5279.54       197.66 o                         
  14   5  -1       1861.48       1942.59       168.59 o                         
   0   7  -1      24613.40      25565.80       484.51 o                         
   1   7  -1       3039.93       3092.78        88.49 o                         
   2   7  -1       9700.35       9726.69       195.23 o                         
   3   7  -1       5102.87       5139.42       127.37 o                         
   4   7  -1      29029.92      28683.15       453.87 o                         
   5   7  -1       2033.00       2060.32        81.33 o                         
   6   7  -1       5660.16       5793.96       133.15 o                         
   7   7  -1       3381.73       3474.11       117.60 o                         
   8   7  -1      23190.20      23888.94       692.86 o                         
   9   7  -1       1214.16       1290.87       113.15 o                         
  10   7  -1       3658.64       3744.42       220.81 o                         
  11   7  -1       2828.32       2726.30       157.13 o                         
  12   7  -1      12595.08      11876.74       497.19 o                         
   0   9  -1       9512.41       9300.92       363.69 o                         
   1   9  -1        891.94        912.28        98.49 o                         
   2   9  -1       1155.09       1141.45        90.32 o                         
   3   9  -1       1497.57       1453.62        96.35 o                         
   4   9  -1      12222.73      12086.45       313.46 o                         
   5   9  -1       1066.01       1071.76        89.48 o                         
   6   9  -1       1368.78       1399.71       125.67 o                         
   7   9  -1        462.97        480.53       102.12 o                         
   8   9  -1       9246.00       9286.88       575.63 o                         
   9   9  -1       1133.04       1091.93       171.92 o                         
  10   9  -1        894.43        758.18       171.10 o                         
   0  11  -1       8075.40       7623.89       389.47 o                         
   1  11  -1       2214.29       2099.56       132.82 o                         
   2  11  -1       1257.49       1153.73       112.54 o                         
   3  11  -1       3423.67       3354.87       140.04 o                         
   4  11  -1       9255.28       9113.85       534.86 o                         
   2   0   0      20863.65      22345.00       469.67 o                         
   3   0   0        348.77        417.71        57.07 o                         
   4   0   0     266382.44     251097.11      9584.40 o                         
   5   0   0       1526.59       1553.62        63.61 o                         
   6   0   0      47680.81      46980.38       634.51 o                         
   7   0   0        257.64        339.99        46.49 o                         
   8   0   0     133907.52     128903.70      2098.50 o                         
   9   0   0        531.81        552.72        53.26 o                         
  10   0   0      21664.20      21255.51       405.32 o                         
  11   0   0        181.83        250.00        57.51 o                         
  12   0   0      75882.16      74019.82      1402.13 o                         
  13   0   0        541.46        527.79        94.22 o                         
  14   0   0      11198.32      11198.71       399.35 o                         
  15   0   0        518.31        534.56       125.89 o                         
  16   0   0      34583.77      32531.29      1228.22 o                         
   0   2   0      12137.64      11795.18       311.82 o                         
   1   2   0        291.80        320.77        36.44 o                         
   2   2   0      49281.94      50001.48       541.17 o                         
   3   2   0          6.21         29.94        37.84 o                         
   4   2   0         14.33         99.72        35.41 o                         
   5   2   0         99.95        138.91        32.67 o                         
   6   2   0      16713.14      15937.21       257.87 o                         
   7   2   0        742.09        806.59        47.50 o                         
   8   2   0        333.18        383.70        39.14 o                         
   9   2   0         90.96        118.27        38.46 o                         
  10   2   0      16396.53      16235.59       283.55 o                         
  11   2   0        392.78        391.98        65.09 o                         
  12   2   0        731.46        789.75        73.19 o                         
  13   2   0        224.27        238.37        69.60 o                         
  14   2   0       8871.99       8901.14       320.51 o                         
  15   2   0        669.90        705.94       120.50 o                         
   0   4   0     130678.77     133096.67      3956.03 o                         
   1   4   0       5159.90       5374.43       104.78 o                         
   2   4   0      32321.11      33085.03       418.33 o                         
   3   4   0       6076.71       6204.26       109.81 o                         
   4   4   0      71515.03      69777.06       764.05 o                         
   5   4   0       5073.34       4977.40       116.49 o                         
   6   4   0      34076.35      33639.29       690.25 o                         
   7   4   0       1912.32       1865.88        62.66 o                         
   8   4   0      55449.69      53767.84       991.61 o                         
   9   4   0       3718.68       3712.03       116.98 o                         
  10   4   0      10942.25      10816.00       244.11 o                         
  11   4   0       1055.13       1112.73        88.45 o                         
  12   4   0      40358.77      40932.25       953.59 o                         
  13   4   0       2796.82       2862.38       130.79 o                         
  14   4   0       4506.36       4620.22       204.40 o                         
  15   4   0         60.95        175.63       162.12 o                         
   0   6   0      25048.30      25404.85       695.11 o                         
   1   6   0       9922.84       9935.58       149.64 o                         
   2   6   0       5473.15       5536.93       115.18 o                         
   3   6   0       9180.25       9074.85       161.85 o                         
   4   6   0      10424.56      10341.61       176.01 o                         
   5   6   0       6417.03       6364.52       131.84 o                         
   6   6   0        816.34        787.29        57.79 o                         
   7   6   0       9796.13       9772.06       218.54 o                         
   8   6   0       7801.30       7765.70       167.25 o                         
   9   6   0       3494.28       3420.43       121.53 o                         
  10   6   0       1687.43       1754.07       117.38 o                         
  11   6   0       5839.88       5753.62       200.35 o                         
  12   6   0       6461.97       6366.81       234.47 o                         
  13   6   0       1472.86       1499.20       163.14 o                         
   0   8   0      45437.81      46583.14       984.89 o                         
   1   8   0      15810.80      15742.69       250.47 o                         
   2   8   0        371.38        404.70        62.66 o                         
   3   8   0      14515.26      14307.08       247.03 o                         
   4   8   0      27593.38      27177.15       557.30 o                         
   5   8   0      16165.04      16303.16       322.88 o                         
   6   8   0        190.36        231.59        74.55 o                         
   7   8   0       8198.97       8393.07       257.87 o                         
   8   8   0      19150.05      18912.22      1347.08 o                         
   9   8   0      12162.71      13289.28       738.20 o                         
  10   8   0         13.32        175.63       126.08 o                         
  11   8   0       5303.45       5055.05       255.52 o                         
   0  10   0      19298.86      18700.03       443.98 o                         
   1  10   0      11855.71      11534.59       217.15 o                         
   2  10   0         79.34         54.89        83.06 o                         
   3  10   0      10916.82      11001.58       220.54 o                         
   4  10   0      11671.59      11655.46       321.90 o                         
   5  10   0       8671.53       8815.78       366.43 o                         
   6  10   0        752.60        771.78       148.24 o                         
   7  10   0      10469.16      10264.75       515.74 o                         
   8  10   0       9401.49       7226.87       387.66 o                         
   0   1   1      16842.57      17927.83       322.36 o                         
   1   1   1       2762.27       2943.16        69.91 o                         
   2   1   1        382.30        366.75        35.54 o                         
   3   1   1      14616.06      14294.31       226.46 o                         
   4   1   1      33968.64      33324.01       377.11 o                         
   5   1   1       3213.68       3160.84        72.00 o                         
   6   1   1       1825.42       1821.29        50.17 o                         
   7   1   1       2510.22       2539.32        62.41 o                         
   8   1   1      19594.04      19156.27       240.70 o                         
   9   1   1       3052.82       3039.29        67.76 o                         
  10   1   1        564.30        592.64        44.56 o                         
  11   1   1       2009.47       2010.16        71.77 o                         
  12   1   1      10317.04      10259.92       189.93 o                         
  13   1   1       1642.87       1685.84       108.22 o                         
  14   1   1         96.87        146.35        87.25 o                         
  15   1   1       1492.35       1471.33       111.36 o                         
  16   1   1       5360.78       5331.77       199.91 o                         
   0   3   1      83356.81      85734.07      1193.84 o                         
   1   3   1       4518.22       4625.42        98.58 o                         
   2   3   1       3532.28       3460.51        89.72 o                         
   3   3   1      10436.84      10707.92       170.94 o                         
   4   3   1      86480.59      84459.57      1136.74 o                         
   5   3   1       2314.20       2266.45        76.10 o                         
   6   3   1       2213.84       2194.90        89.87 o                         
   7   3   1       4715.19       4605.02        94.21 o                         
   8   3   1      46805.04      45830.88       659.83 o                         
   9   3   1       1621.93       1681.27        74.71 o                         
  10   3   1       2497.95       2434.20        88.81 o                         
  11   3   1       3170.23       3238.46       118.06 o                         
  12   3   1      21254.02      21192.05       433.31 o                         
  13   3   1        468.99        523.47        80.74 o                         
  14   3   1       2624.61       2685.58       158.42 o                         
  15   3   1       1935.45       1958.19       160.46 o                         
   0   5   1      21394.13      20996.23       497.90 o                         
   1   5   1      11435.23      11263.22       199.90 o                         
   2   5   1      14451.12      14517.96       197.46 o                         
   3   5   1      12816.67      13000.36       188.01 o                         
   4   5   1      24844.55      24916.79       328.15 o                         
   5   5   1      11105.34      10915.69       171.44 o                         
   6   5   1      15321.34      15446.14       251.79 o                         
   7   5   1       5565.72       5576.78       139.76 o                         
   8   5   1      15107.04      15042.36       449.06 o                         
   9   5   1       9319.04       9529.87       230.64 o                         
  10   5   1       6725.09       6634.78       204.71 o                         
  11   5   1       3457.86       3470.74       182.18 o                         
  12   5   1       8938.19       9137.96       247.35 o                         
  13   5   1       5173.55       5240.00       224.48 o                         
  14   5   1       2115.23       2222.68       202.50 o                         
   0   7   1      24109.55      23998.57       450.87 o                         
   1   7   1       2667.41       2664.74        75.63 o                         
   2   7   1       9778.38       9956.20       198.60 o                         
   3   7   1       5306.74       5356.73       137.94 o                         
   4   7   1      29091.92      30237.84       643.50 o                         
   5   7   1       1742.08       1832.57        90.65 o                         
   6   7   1       5193.00       5330.75       147.25 o                         
   7   7   1       3170.17       3072.37       118.40 o                         
   8   7   1      22514.36      22491.52       471.59 o                         
   9   7   1       1117.71       1127.22       125.26 o                         
  10   7   1       3575.04       3645.35       141.01 o                         
  11   7   1       2847.20       2786.09       178.75 o                         
  12   7   1      12510.73      12108.47       541.85 o                         
   0   9   1      10870.94      11079.99       344.06 o                         
   1   9   1       1067.52       1134.24        85.60 o                         
   2   9   1       1106.47       1153.88        94.82 o                         
   3   9   1       1259.43       1274.01       102.10 o                         
   4   9   1      13027.45      13302.57       429.33 o                         
   5   9   1       1241.64       1278.42       126.45 o                         
   6   9   1       1646.86       1625.89       183.39 o                         
   7   9   1        476.68        469.53       101.89 o                         
   8   9   1       9344.19       8920.56       486.99 o                         
   9   9   1       1121.26       1080.39       147.23 o                         
  10   9   1        990.63        872.86       176.67 o                         
   0  11   1       7661.91       7607.81       392.06 o                         
   1  11   1       2187.47       2185.32       137.24 o                         
   2  11   1       1006.91        944.36       130.56 o                         
   3  11   1       3165.69       3208.26       160.91 o                         
   4  11   1       9072.53       9072.39       266.96 o                         
   0   0   2      25436.92      25649.87       642.92 o                         
   1   0   2      12219.46      12941.77       208.82 o                         
   2   0   2      22288.90      23249.96       346.77 o                         
   3   0   2      23010.90      23004.37       347.90 o                         
   4   0   2      22956.63      22981.44       441.42 o                         
   5   0   2      11343.49      11682.22       215.61 o                         
   6   0   2      13084.23      13210.57       262.41 o                         
   7   0   2       9099.76       9140.83       180.17 o                         
   8   0   2       7915.01       7861.38       166.28 o                         
   9   0   2       4806.09       4735.08       135.83 o                         
  10   0   2       6992.42       6987.87       248.75 o                         
  11   0   2       7454.24       7682.03       396.40 o                         
  12   0   2       4895.92       4742.67       230.34 o                         
  13   0   2       2230.01       2216.33       174.41 o                         
  14   0   2       4152.17       3939.31       314.58 o                         
  15   0   2       2843.33       2845.05       193.37 o                         
   0   2   2      89788.12      93064.05      1064.14 o                         
   1   2   2      91382.41      94278.34       692.21 o                         
   2   2   2       5165.42       5157.12       103.04 o                         
   3   2   2      61913.09      61983.79       749.96 o                         
   4   2   2      76485.81      76080.50       956.54 o                         
   5   2   2      57925.30      56413.97       863.08 o                         
   6   2   2       2996.76       2885.52        84.48 o                         
   7   2   2      47390.63      45466.89       584.43 o                         
   8   2   2      42443.92      41652.30       475.84 o                         
   9   2   2      35956.25      35456.86       528.42 o                         
  10   2   2       1916.56       1951.99        78.85 o                         
  11   2   2      23786.03      23643.20       408.89 o                         
  12   2   2      24248.96      25043.23       513.82 o                         
  13   2   2      20468.90      20931.04       645.29 o                         
  14   2   2        795.64        851.58        97.49 o                         
  15   2   2      12634.50      12661.64       497.91 o                         
   0   4   2      11114.77      10918.07       304.44 o                         
   1   4   2       4537.51       4390.95       104.43 o                         
   2   4   2       6635.01       6360.88       134.66 o                         
   3   4   2       3379.11       3256.17        81.73 o                         
   4   4   2       9620.55       9398.15       162.48 o                         
   5   4   2       2840.11       2898.24        78.44 o                         
   6   4   2       5459.44       5234.09       102.53 o                         
   7   4   2       4927.30       4911.60       109.44 o                         
   8   4   2       5757.36       5742.60       153.23 o                         
   9   4   2       1051.65       1055.35        83.55 o                         
  10   4   2       2849.85       2889.45       114.47 o                         
  11   4   2       6134.45       6137.69       194.66 o                         
  12   4   2       2957.90       3070.00       148.86 o                         
  13   4   2        337.03        342.05       105.32 o                         
  14   4   2       2232.76       1851.16       288.47 o                         
   0   6   2      47559.39      47088.45       974.27 o                         
   1   6   2      15940.41      15879.26       293.26 o                         
   2   6   2       7515.27       7482.11       134.58 o                         
   3   6   2      12557.66      12617.15       187.60 o                         
   4   6   2      42927.17      44004.20       635.36 o                         
   5   6   2      13031.29      12984.66       274.99 o                         
   6   6   2       5740.83       5770.92       136.76 o                         
   7   6   2      10119.80      10169.75       273.25 o                         
   8   6   2      27666.47      27206.78       485.93 o                         
   9   6   2      10276.58       9997.60       382.97 o                         
  10   6   2       4350.67       4212.02       209.99 o                         
  11   6   2       4707.28       4641.69       184.82 o                         
  12   6   2      17915.87      17980.11       534.66 o                         
  13   6   2       6287.53       6134.99       286.91 o                         
   0   8   2      15390.52      15719.11       417.09 o                         
   1   8   2       7484.83       7491.55       179.13 o                         
   2   8   2      15675.17      16081.49       347.73 o                         
   3   8   2       3540.38       3673.01       131.24 o                         
   4   8   2      13812.07      14296.08       328.69 o                         
   5   8   2       6713.71       6518.66       236.67 o                         
   6   8   2      11990.70      11687.79       427.65 o                         
   7   8   2       4591.90       4526.92       184.13 o                         
   8   8   2      11019.17      10516.93       326.70 o                         
   9   8   2       3367.88       3207.90       136.98 o                         
  10   8   2       6796.47       6870.09       327.67 o                         
  11   8   2       3289.61       3170.53       246.13 o                         
   0  10   2      24114.13      24574.15       809.23 o                         
   1  10   2       2856.19       2912.31       132.45 o                         
   2  10   2       9945.98      10105.55       244.83 o                         
   3  10   2       2813.71       2849.11       157.80 o                         
   4  10   2      22871.69      22329.36       824.41 o                         
   5  10   2       2425.73       2368.67       133.72 o                         
   6  10   2       8337.18       7988.48       450.09 o                         
   7  10   2       1662.20       1592.16       121.41 o                         
   0   1   3      33430.92      34128.32       479.49 o                         
   1   1   3      18529.21      18693.07       211.53 o                         
   2   1   3       4718.21       4812.78        91.87 o                         
   3   1   3      21056.83      21311.80       238.39 o                         
   4   1   3      17351.37      17215.07       189.77 o                         
   5   1   3      12313.13      12353.37       191.56 o                         
   6   1   3       2181.90       2169.27        67.57 o                         
   7   1   3      14293.67      14118.29       184.52 o                         
   8   1   3      15242.22      15303.42       197.61 o                         
   9   1   3       7150.06       7264.58       142.43 o                         
  10   1   3       1552.82       1612.84        95.18 o                         
  11   1   3       7418.92       7534.77       205.22 o                         
  12   1   3       6694.08       6849.25       242.39 o                         
  13   1   3       4254.27       4333.57       195.71 o                         
  14   1   3        344.58        379.82       105.77 o                         
  15   1   3       6001.16       5839.65       232.63 o                         
   0   3   3       9098.98       9426.71       187.44 o                         
   1   3   3       7475.99       7442.24       113.53 o                         
   2   3   3      18528.97      18405.74       207.98 o                         
   3   3   3       4268.85       4305.09       100.87 o                         
   4   3   3       4105.92       4072.42       100.59 o                         
   5   3   3       7223.08       7100.87       121.19 o                         
   6   3   3      13535.31      13546.64       189.11 o                         
   7   3   3       3971.90       4041.62        94.51 o                         
   8   3   3       4606.26       4666.48       120.65 o                         
   9   3   3       2479.17       2498.18        88.75 o                         
  10   3   3       9422.47       9721.81       222.50 o                         
  11   3   3       4065.06       4056.48       151.14 o                         
  12   3   3       2489.23       2495.21       151.16 o                         
  13   3   3       2174.96       2201.14       170.70 o                         
  14   3   3       3997.65       4085.81       232.59 o                         
  15   3   3        726.48        704.27       202.54 o                         
   0   5   3      31126.86      30343.63       636.05 o                         
   1   5   3      27422.97      26807.58       399.58 o                         
   2   5   3       2554.10       2581.17        76.53 o                         
   3   5   3      30108.25      30195.73       390.52 o                         
   4   5   3      24219.70      23940.41       340.04 o                         
   5   5   3      21306.29      21658.89       313.85 o                         
   6   5   3        975.70        973.84        76.13 o                         
   7   5   3      20834.33      20160.65       481.91 o                         
   8   5   3      20475.27      20197.79       504.12 o                         
   9   5   3      16827.09      16395.88       433.21 o                         
  10   5   3       1159.24       1104.65       152.34 o                         
  11   5   3      11133.27      11052.46       400.81 o                         
  12   5   3      10969.79      11095.87       279.75 o                         
  13   5   3       9168.07       8616.26       437.40 o                         
  14   5   3        611.93        590.43       143.70 o                         
   0   7   3       4984.42       5039.29       191.58 o                         
   1   7   3       6195.84       6260.46       166.56 o                         
   2   7   3       8205.35       8274.54       164.73 o                         
   3   7   3       2748.41       2800.56       108.36 o                         
   4   7   3       2905.62       2943.83       131.72 o                         
   5   7   3       8218.98       8108.20       228.40 o                         
   6   7   3       6366.02       6228.46       191.69 o                         
   7   7   3       1642.85       1623.65       119.72 o                         
   8   7   3       2729.19       2741.27       171.78 o                         
   9   7   3       4990.46       4881.33       196.01 o                         
  10   7   3       4330.35       4293.65       189.87 o                         
  11   7   3       1400.55       1429.60       177.87 o                         
  12   7   3       1238.96       1229.31       143.10 o                         
   0   9   3       6234.13       6499.74       323.43 o                         
   1   9   3       8154.20       8328.13       262.66 o                         
   2   9   3       2064.00       2053.45       126.92 o                         
   3   9   3       9835.72       9541.75       317.86 o                         
   4   9   3       4510.87       4698.32       179.70 o                         
   5   9   3       6141.56       6344.56       199.48 o                         
   6   9   3       1435.76       1375.04       117.31 o                         
   7   9   3       8264.21       7915.18       245.36 o                         
   8   9   3       4263.53       4151.41       186.60 o                         
   9   9   3       4647.01       4605.70       160.81 o                         
   0  11   3       9058.53       9421.83       399.74 o                         
   1  11   3       2091.51       2095.82       122.67 o                         
   2  11   3        407.06        400.62        98.92 o                         
   0   0   4       2473.24       2537.51       123.00 o                         
   1   0   4      60640.23      60871.76       637.29 o                         
   2   0   4      66626.54      67798.20       694.63 o                         
   3   0   4      82160.19      83182.32       961.04 o                         
   4   0   4       3092.43       3065.02        97.48 o                         
   5   0   4      47116.66      46208.21       641.38 o                         
   6   0   4      33514.83      33173.93       542.73 o                         
   7   0   4      45535.16      45127.26       672.09 o                         
   8   0   4       5392.53       5591.39       152.88 o                         
   9   0   4      31347.91      32061.77      1085.07 o                         
  10   0   4      22148.03      22701.03       907.38 o                         
  11   0   4      26816.85      27423.22      1157.35 o                         
  12   0   4       1158.34       1149.12       185.35 o                         
  13   0   4      16703.15      16565.78       502.67 o                         
  14   0   4      15313.64      14904.53       742.61 o                         
  15   0   4      14787.30      15376.06       542.71 o                         
   0   2   4      41702.92      42621.10       849.29 o                         
   1   2   4       5896.76       5968.39        97.10 o                         
   2   2   4       4518.02       4586.10       101.25 o                         
   3   2   4       5627.17       5654.23       110.56 o                         
   4   2   4      33138.88      32790.98       427.71 o                         
   5   2   4       3787.02       3903.16        96.08 o                         
   6   2   4       4908.82       4933.73        98.79 o                         
   7   2   4       5581.57       5535.81       120.63 o                         
   8   2   4      16606.77      16795.26       372.04 o                         
   9   2   4       1086.44       1145.53        94.04 o                         
  10   2   4       2324.32       2409.75       114.52 o                         
  11   2   4       5366.14       5496.08       222.97 o                         
  12   2   4      14076.24      14341.14       501.20 o                         
  13   2   4        497.20        619.95       105.24 o                         
  14   2   4        843.19        843.23       130.55 o                         
  15   2   4       2226.43       2247.70       252.70 o                         
   0   4   4       9792.80       9869.37       213.14 o                         
   1   4   4      36264.82      36880.79       431.62 o                         
   2   4   4      23083.24      23107.35       289.89 o                         
   3   4   4      37784.04      38273.52       469.22 o                         
   4   4   4       8851.19       8921.71       131.30 o                         
   5   4   4      34189.33      34781.76       486.49 o                         
   6   4   4      13194.00      13168.84       250.13 o                         
   7   4   4      20174.32      20686.45       427.69 o                         
   8   4   4       6359.48       6465.15       195.68 o                         
   9   4   4      26622.39      26562.67       574.90 o                         
  10   4   4       9483.02       9426.76       378.88 o                         
  11   4   4      14050.29      13475.50       445.05 o                         
  12   4   4       2073.96       2011.30       175.20 o                         
  13   4   4      15166.43      14374.58       528.94 o                         
  14   4   4       7533.02       7105.68       274.29 o                         
   0   6   4      11610.60      11757.57       289.76 o                         
   1   6   4        446.56        479.42        54.73 o                         
   2   6   4      14598.34      14413.11       287.88 o                         
   3   6   4        816.37        828.29        71.26 o                         
   4   6   4       8613.79       8422.42       189.96 o                         
   5   6   4        481.92        481.40        95.06 o                         
   6   6   4      11579.45      11140.36       264.60 o                         
   7   6   4        146.47        165.38        79.45 o                         
   8   6   4       4049.46       4002.66       192.01 o                         
   9   6   4       1040.82       1045.53       125.16 o                         
  10   6   4       7537.04       7399.55       235.89 o                         
  11   6   4        195.63        202.98       134.77 o                         
  12   6   4       4762.26       4741.16       248.08 o                         
   0   8   4      16883.91      15920.67       781.77 o                         
   1   8   4      15174.16      14863.28       376.62 o                         
   2   8   4       9004.05       8719.41       245.61 o                         
   3   8   4      17627.27      17161.12       650.20 o                         
   4   8   4      15430.01      15345.48       383.00 o                         
   5   8   4      13372.21      13691.35       446.13 o                         
   6   8   4       4994.15       4900.90       158.99 o                         
   7   8   4      12187.44      11857.17       264.95 o                         
   8   8   4      11453.11      11320.31       314.95 o                         
   9   8   4       8903.03       8717.37       310.38 o                         
  10   8   4       3481.60       3494.51       145.77 o                         
   0  10   4       4379.11       4234.64       489.84 o                         
   1  10   4       3230.41       3131.58       158.80 o                         
   2  10   4      14792.98      14144.70       804.66 o                         
   3  10   4       3109.07       2932.89       143.09 o                         
   4  10   4       3529.23       3390.82       152.73 o                         
   5  10   4       3251.02       3440.81       159.89 o                         
   0   1   5        881.39        951.12        64.85 o                         
   1   1   5       4541.44       4608.59        99.79 o                         
   2   1   5      10478.60      10271.12       173.59 o                         
   3   1   5       2914.65       2946.51        72.27 o                         
   4   1   5       2974.89       3029.46        70.72 o                         
   5   1   5       2550.14       2637.83        67.32 o                         
   6   1   5      15166.47      15308.58       214.08 o                         
   7   1   5       2904.65       2965.71        93.58 o                         
   8   1   5       2038.13       2067.15       110.26 o                         
   9   1   5       2972.46       2991.14       175.71 o                         
  10   1   5       7256.00       7222.40       232.04 o                         
  11   1   5       1581.66       1557.16       119.63 o                         
  12   1   5        597.36        623.47       124.61 o                         
  13   1   5       1808.33       1830.29       160.02 o                         
  14   1   5       3133.30       3402.10       303.01 o                         
   0   3   5       8407.22       8564.13       187.97 o                         
   1   3   5      17570.14      17774.98       255.20 o                         
   2   3   5      37208.50      36912.64       393.48 o                         
   3   3   5      16745.42      17097.50       225.64 o                         
   4   3   5       6601.88       6601.08       113.98 o                         
   5   3   5      10209.61      10386.77       231.13 o                         
   6   3   5      35380.77      35994.25       641.33 o                         
   7   3   5      15651.09      15737.08       283.08 o                         
   8   3   5       5822.45       5882.12       183.50 o                         
   9   3   5       8484.43       8164.14       238.48 o                         
  10   3   5      18030.19      17231.11       834.85 o                         
  11   3   5       7741.08       7417.60       342.27 o                         
  12   3   5       1643.56       1570.28       165.09 o                         
  13   3   5       5045.89       4926.88       261.58 o                         
  14   3   5       9603.36       9292.00       297.27 o                         
   0   5   5       9425.52       9595.49       246.38 o                         
   1   5   5        642.05        674.91        57.61 o                         
   2   5   5      10544.16      10909.66       204.19 o                         
   3   5   5       1048.12       1048.98        82.17 o                         
   4   5   5      12257.25      12422.44       345.42 o                         
   5   5   5        434.01        436.72        80.72 o                         
   6   5   5      12950.23      12995.44       367.39 o                         
   7   5   5       1101.56       1158.52       120.02 o                         
   8   5   5       8288.81       8240.70       270.46 o                         
   9   5   5        111.55        129.10       106.21 o                         
  10   5   5       6393.10       6431.91       239.92 o                         
  11   5   5        912.01        868.74       227.22 o                         
  12   5   5       4500.34       4116.08       262.73 o                         
   0   7   5       5117.48       5127.50       182.85 o                         
   1   7   5      10520.79      10729.14       233.89 o                         
   2   7   5      21653.46      22365.44       483.29 o                         
   3   7   5       7978.90       8057.87       203.99 o                         
   4   7   5       3628.45       3547.74       133.05 o                         
   5   7   5       9045.37       8901.91       228.85 o                         
   6   7   5      21292.51      21457.08       662.34 o                         
   7   7   5       6767.74       6848.94       211.43 o                         
   8   7   5       3937.54       3923.53       181.42 o                         
   9   7   5       8162.33       8323.02       306.72 o                         
  10   7   5      11974.94      11725.51       461.76 o                         
   0   9   5       1920.53       1791.82       249.32 o                         
   1   9   5       1528.96       1512.05       106.59 o                         
   2   9   5       2396.28       2500.99       118.57 o                         
   3   9   5        897.13        913.10        92.77 o                         
   4   9   5       3029.49       3050.23       134.19 o                         
   5   9   5       1281.37       1217.30       102.26 o                         
   6   9   5       3890.86       3960.74       211.24 o                         
   7   9   5        942.99        984.74       111.51 o                         
   0   0   6      55724.25      57558.84      2370.39 o                         
   1   0   6       7163.67       7303.73       177.59 o                         
   2   0   6      25532.49      26131.25       445.26 o                         
   3   0   6       5119.36       5218.15       148.33 o                         
   4   0   6      34247.53      34108.80       508.27 o                         
   5   0   6       7093.58       7153.31       164.55 o                         
   6   0   6      16243.47      16530.67       501.00 o                         
   7   0   6       5127.31       5243.46       236.23 o                         
  10   0   6      11984.50      11995.87       608.11 o                         
  11   0   6       4510.78       4508.05       349.86 o                         
  12   0   6      13397.28      13184.50       494.14 o                         
  13   0   6       2382.73       2338.96       260.00 o                         
  14   0   6       6210.99       6093.98       326.09 o                         
   0   2   6      15618.55      15437.58       342.95 o                         
   1   2   6       4636.98       4890.47        93.46 o                         
   2   2   6      73836.45      74177.40       791.19 o                         
   3   2   6       2392.41       2424.47        68.45 o                         
   4   2   6      17811.13      17779.75       276.03 o                         
   5   2   6       3618.49       3723.09       108.20 o                         
   6   2   6      49756.74      51122.75      1149.12 o                         
   7   2   6       3873.61       3709.44       167.13 o                         
   8   2   6      11744.49      11579.83       281.38 o                         
   9   2   6        913.22        909.24       137.10 o                         
  10   2   6      36984.84      34143.36      1414.61 o                         
  11   2   6       2789.07       2654.56       175.60 o                         
  12   2   6       6250.10       5988.15       280.57 o                         
  13   2   6        774.11        737.12       136.37 o                         
   0   4   6      12429.92      12774.59       302.03 o                         
   1   4   6       2616.87       2751.49        91.46 o                         
   2   4   6       8474.02       8709.41       182.24 o                         
   3   4   6       1922.87       1970.14        91.20 o                         
   4   4   6       7991.86       8016.10       210.66 o                         
   5   4   6       3825.48       3863.02       145.15 o                         
   6   4   6       5316.63       5348.97       202.52 o                         
   7   4   6        647.78        673.75       110.84 o                         
   8   4   6       6253.80       6160.37       235.12 o                         
   9   4   6       2141.07       2171.15       155.65 o                         
  10   4   6       4882.41       4641.47       234.08 o                         
  11   4   6        705.23        622.84       208.12 o                         
  12   4   6       4923.36       4634.37       411.63 o                         
   0   6   6        728.45        741.51       104.97 o                         
   1   6   6      15024.83      15504.62       235.17 o                         
   2   6   6      31163.87      31885.22       468.29 o                         
   3   6   6      11910.34      12020.69       250.19 o                         
   4   6   6       1600.58       1653.94       114.43 o                         
   5   6   6      12733.43      12802.55       326.37 o                         
   6   6   6      20012.70      20527.20       667.16 o                         
   7   6   6      12255.51      11966.69       452.93 o                         
   8   6   6       1082.74       1126.28       131.58 o                         
   9   6   6       6135.59       6084.67       252.91 o                         
  10   6   6      16317.87      15931.15       833.91 o                         
  11   6   6       8759.46       8289.47       538.29 o                         
   0   8   6       4460.56       4479.47       270.31 o                         
   1   8   6       4390.00       4402.93       148.08 o                         
   2   8   6      10863.53      11036.63       380.34 o                         
   3   8   6       4675.77       4740.27       141.58 o                         
   4   8   6       1854.42       1913.82       120.62 o                         
   5   8   6       4769.25       4812.88       183.46 o                         
   6   8   6       6164.28       6234.17       239.04 o                         
   7   8   6       1955.57       1924.35       134.04 o                         
   8   8   6       1298.74       1336.74       148.55 o                         
   0   1   7       2858.83       3004.10       111.53 o                         
   1   1   7        666.41        724.34        47.43 o                         
   2   1   7      26453.04      26758.23       362.24 o                         
   3   1   7        452.97        472.00        52.59 o                         
   4   1   7       1777.12       1813.70       104.30 o                         
   5   1   7        722.27        788.88        73.01 o                         
   6   1   7      22901.70      23186.15       643.26 o                         
   7   1   7         97.51         93.97       187.61 o                         
   8   1   7       1288.22       1245.63       140.61 o                         
   9   1   7        443.61        481.65       133.32 o                         
  10   1   7      14814.92      14040.40       466.26 o                         
  11   1   7         14.59         28.46       175.20 o                         
  12   1   7        616.15        614.20       221.36 o                         
  13   1   7        520.43        532.35       195.39 o                         
   0   3   7       4826.32       5074.90       178.75 o                         
   1   3   7       3097.25       3131.84       101.93 o                         
   2   3   7      12237.85      11865.69       272.84 o                         
   3   3   7       7889.74       7442.44       197.15 o                         
   4   3   7       5927.42       5953.81       193.92 o                         
   5   3   7       2183.26       2182.98       117.72 o                         
   6   3   7       9870.38       9538.00       311.09 o                         
   7   3   7       3711.52       3715.44       223.59 o                         
   8   3   7       2931.44       2763.62       199.14 o                         
   9   3   7       2752.52       2624.69       202.48 o                         
  10   3   7       5469.06       5191.14       241.81 o                         
  11   3   7       2943.99       2663.84       290.60 o                         
  12   3   7       1795.45       1625.99       237.98 o                         
   0   5   7       4113.64       4148.13       205.89 o                         
   1   5   7       4878.63       5057.98       144.07 o                         
   2   5   7      45304.98      46392.99       750.95 o                         
   3   5   7       1516.58       1532.42       111.10 o                         
   4   5   7       2703.29       2772.44       138.15 o                         
   5   5   7       4844.59       4775.88       179.73 o                         
   6   5   7      38038.14      38240.87      1234.70 o                         
   7   5   7       2329.04       2389.66       188.44 o                         
   8   5   7       2713.83       2693.00       159.11 o                         
   9   5   7       2583.88       2486.85       228.76 o                         
  10   5   7      23762.57      23304.32      2223.73 o                         
  11   5   7       1240.77       1140.17       241.29 o                         
   0   7   7       1254.79       1292.67       155.07 o                         
   1   7   7       2604.99       2624.09       131.12 o                         
   2   7   7       2481.50       2523.16       113.33 o                         
   3   7   7       5544.33       5668.00       169.18 o                         
   4   7   7       1845.66       1936.69       125.86 o                         
   5   7   7       2071.67       2156.31       151.25 o                         
   6   7   7       2454.33       2468.93       168.96 o                         
   7   7   7       2590.10       2617.56       216.82 o                         
   8   7   7       1031.28       1083.87       137.09 o                         
   0   9   7       2361.55       2399.05       191.94 o                         
   1   9   7        737.02        706.67       116.29 o                         
   2   9   7      13418.35      13774.57       392.11 o                         
   3   9   7         20.30          8.67        94.18 o                         
   1   0   8      19133.67      19557.33       679.23 o                         
   2   0   8      27041.65      27386.95       893.48 o                         
   0   2   8       2626.58       2662.98       134.55 o                         
   1   2   8      15293.35      15189.34       600.17 o                         
   2   2   8      12708.73      12202.78       327.13 o                         
   3   2   8      14517.67      13842.78       304.40 o                         
   4   2   8       1429.18       1441.86        99.18 o                         
   5   2   8      12873.29      12407.29       343.94 o                         
   6   2   8      12504.01      12162.38       364.86 o                         
   7   2   8       9118.72       8922.26       581.78 o                         
   8   2   8       1118.05       1076.56       162.05 o                         
   9   2   8      12682.92      11967.35       338.51 o                         
  10   2   8       7126.40       6810.24       314.67 o                         
  11   2   8       3893.18       3664.16       247.90 o                         
   0   4   8       4555.40       4575.05       235.30 o                         
   1   4   8       7259.83       7155.65       214.47 o                         
   2   4   8      25883.04      24761.14       545.95 o                         
   3   4   8       7166.23       6869.22       205.79 o                         
   4   4   8       2633.04       2582.28       131.55 o                         
   5   4   8       5960.51       5688.66       237.07 o                         
   6   4   8      22805.03      22264.37       695.75 o                         
   7   4   8       6830.75       7168.07       275.04 o                         
   8   4   8       2132.51       1931.60       202.31 o                         
   9   4   8       2625.80       2474.38       209.48 o                         
  10   4   8      14210.82      13620.25       982.12 o                         
   0   6   8       4559.90       4612.57       259.44 o                         
   1   6   8       2043.64       2069.93       105.92 o                         
   2   6   8       2222.04       2281.05       124.83 o                         
   3   6   8       2793.89       2854.37       135.50 o                         
   4   6   8       5015.68       5069.10       190.49 o                         
   5   6   8       1961.87       1983.99       143.66 o                         
   6   6   8       2280.50       2335.01       166.73 o                         
   7   6   8       1019.97       1055.00       165.35 o                         
   8   6   8       3322.25       3510.31       217.84 o                         
   0   8   8       6242.35       6418.15       354.94 o                         
   1   8   8        414.06        445.75       109.81 o                         
   2   8   8      35373.24      37087.96       479.77 o                         
   3   8   8        105.14        108.94       116.13 o                         
   4   8   8       4445.11       4702.55       239.73 o                         
   1   1   9        652.21        585.13       166.81 o                         
   2   1   9      14906.64      13562.02       604.37 o                         
   3   1   9        395.54        399.14       178.49 o                         
   4   1   9       1882.00       1682.67       214.09 o                         
   5   1   9       1258.32       1260.08       220.07 o                         
   6   1   9      10631.46      10161.39       617.93 o                         
   7   1   9        532.82        537.24       205.92 o                         
   8   1   9       1675.42       1600.64       250.57 o                         
   9   1   9        862.47        850.98       198.56 o                         
  10   1   9       8534.64       8229.46       404.22 o                         
   0   3   9       2791.00       2404.91       244.09 o                         
   1   3   9       9208.13       8672.82       307.42 o                         
   2   3   9      10707.26      10214.16       323.29 o                         
   3   3   9       8891.18       8516.31       271.35 o                         
   4   3   9        825.56        809.07       121.51 o                         
   5   3   9       7417.55       7010.57       215.31 o                         
   6   3   9       9115.87       8793.64       321.94 o                         
   7   3   9       7443.65       7088.70       279.19 o                         
   8   3   9        817.98        815.71       244.49 o                         
   9   3   9       5253.97       4860.45       250.27 o                         
   0   5   9       1700.37       1676.52       222.32 o                         
   1   5   9        707.70        685.80       116.17 o                         
   2   5   9      17972.30      17867.30       340.07 o                         
   3   5   9        697.42        659.60       100.69 o                         
   4   5   9       3207.64       3137.88       160.08 o                         
   5   5   9        878.74        907.71       130.56 o                         
   6   5   9      12414.05      12461.86       629.93 o                         
   7   5   9        406.60        391.94       146.29 o                         
   0   7   9        839.27        871.40       162.10 o                         
   1   7   9       8102.34       8214.11       302.62 o                         
   2   7   9       6126.23       6327.80       183.13 o                         
   3   7   9       7124.50       7074.28       218.97 o                         
   0   2  10       9169.05       8351.72       389.22 o                         
   1   2  10       6185.84       5796.12       234.21 o                         
   2   2  10      14072.38      12954.54       360.53 o                         
   3   2  10       7403.07       6781.30       361.99 o                         
   4   2  10       7556.99       6845.43       371.31 o                         
   5   2  10       4478.24       4215.97       342.84 o                         
   6   2  10      12224.90      11308.60       464.57 o                         
   7   2  10       5952.05       5651.54       328.25 o                         
   8   2  10       3996.17       3762.55       315.61 o                         
   0   4  10       4101.44       3832.62       334.64 o                         
   1   4  10       4129.00       3714.79       230.94 o                         
   2   4  10       7652.69       7104.43       229.51 o                         
   3   4  10       1733.44       1691.52       141.48 o                         
   4   4  10       4175.24       3993.78       214.11 o                         
   5   4  10       4398.83       4266.67       347.80 o                         
   6   4  10       4304.20       4059.45       307.62 o                         
   0   6  10       1642.36       1639.47       181.62 o                         
   1   6  10       7838.47       7726.62       195.63 o                         
   2   6  10      12568.89      12421.20       358.83 o                         
   0   3  11        120.23        133.21       178.42 o                         
   1   3  11       4687.56       4101.42       263.33 o                         
   2   3  11       9016.79       8012.69       613.94 o                         
   3   3  11       4116.09       3520.48       303.31 o                         
   4   3  11         88.62        108.11       189.06 o                         
                                                                                
