# Supplementary material for: Syntheses and crystal structures of a new family of hybrid perovskites: C5H14N2·ABr3·0.5H2O (A = K, Rb, Cs)
Source: Acta Crystallogr E Crystallogr Commun. 2019 Jul 26;75(Pt 8):1243–8. doi: 10.1107/S2056989019010338 (PMC6690442; doi:10.1107/S2056989019010338)
Supplement: Supplementary file 4 [file e-75-01243-IIIsup6.hkl]

data_III                                                                        
_shelx_title ' ABER111  CS/BR/ME-PIP            New: Amm2'                      
_shelx_refln_list_code          4                                               
_shelx_F_calc_maximum      579.13                                               
_exptl_crystal_F_000       892.00                                               
_reflns_d_resolution_high  0.8299                                               
                                                                                
loop_                                                                           
 _space_group_symop_operation_xyz                                               
 'x, y, z'                                                                      
 '-x, -y, z'                                                                    
 '-x, y, z'                                                                     
 'x, -y, z'                                                                     
 'x, y+1/2, z+1/2'                                                              
 '-x, -y+1/2, z+1/2'                                                            
 '-x, y+1/2, z+1/2'                                                             
 'x, -y+1/2, z+1/2'                                                             
                                                                                
_cell_length_a    13.6100                                                       
_cell_length_b     9.7201                                                       
_cell_length_c     9.9770                                                       
_cell_angle_alpha  90.000                                                       
_cell_angle_beta   90.000                                                       
_cell_angle_gamma  90.000                                                       
                                                                                
_shelx_F_squared_multiplier     1.000                                           
                                                                                
loop_                                                                           
 _refln_index_h                                                                 
 _refln_index_k                                                                 
 _refln_index_l                                                                 
 _refln_F_squared_calc                                                          
 _refln_F_squared_meas                                                          
 _refln_F_squared_sigma                                                         
 _refln_observed_status                                                         
   0   1 -11       8526.10       8114.67       460.15 o                         
   1   1 -11       4070.37       4072.59       230.38 o                         
   2   1 -11        320.05        300.07       120.89 o                         
   3   1 -11       3905.25       3824.98       224.81 o                         
   4   1 -11       9376.69       9400.12       508.29 o                         
   0   3 -11       1481.24       1386.91       235.52 o                         
   1   3 -11      10969.74      10227.08       546.10 o                         
   2   3 -11       4793.65       4610.50       312.22 o                         
   3   3 -11      10337.27       9574.09       516.16 o                         
   4   3 -11       2141.04       2130.70       207.50 o                         
   5   3 -11      10714.40      10328.66       559.52 o                         
   0   0 -10      12051.68      11649.63       591.37 o                         
   1   0 -10      11516.37      11080.58       406.36 o                         
   2   0 -10      19451.51      19413.16       538.63 o                         
   3   0 -10       9302.38       9055.90       344.62 o                         
   4   0 -10      12130.42      11860.08       404.92 o                         
   0   2 -10      14942.59      14240.58       602.25 o                         
   1   2 -10       9555.03       8861.58       327.49 o                         
   2   2 -10       7640.65       7290.15       301.46 o                         
   3   2 -10       7569.73       7455.66       312.65 o                         
   4   2 -10      12635.32      12420.82       448.57 o                         
   5   2 -10       7502.55       7548.37       316.82 o                         
   6   2 -10       7537.91       7483.71       409.47 o                         
   7   2 -10       7170.99       7283.18       585.69 o                         
   8   2 -10       6883.86       6849.24       551.83 o                         
   0   4 -10       4846.52       4846.13       352.91 o                         
   1   4 -10       5005.88       4798.61       245.89 o                         
   2   4 -10       8886.07       8516.02       322.83 o                         
   3   4 -10       2556.26       2481.11       195.25 o                         
   4   4 -10       5035.68       5001.65       262.77 o                         
   5   4 -10       5084.20       4874.33       248.87 o                         
   6   4 -10       5108.71       4897.03       330.85 o                         
   7   4 -10       2511.86       2470.50       298.43 o                         
   0   6 -10       2373.59       2431.78       310.73 o                         
   1   6 -10      17308.50      16982.58       828.74 o                         
   2   6 -10       2714.53       2631.07       227.46 o                         
   3   6 -10      15067.02      14817.05       745.83 o                         
   0   1  -9       1864.71       1836.48       164.56 o                         
   1   1  -9       7087.88       6920.38       219.36 o                         
   2   1  -9      14315.08      13782.06       327.66 o                         
   3   1  -9       5264.06       5206.96       188.53 o                         
   4   1  -9       2902.34       2739.59       156.95 o                         
   5   1  -9       8183.39       8144.63       338.40 o                         
   6   1  -9       9269.72       9572.89       477.22 o                         
   7   1  -9       3388.84       3333.21       285.23 o                         
   8   1  -9       2432.92       2505.61       250.22 o                         
   9   1  -9       5627.11       5869.27       358.03 o                         
  10   1  -9       7644.44       7644.68       588.61 o                         
   0   3  -9       4830.96       4752.00       352.26 o                         
   1   3  -9      18041.47      17430.11       536.57 o                         
   2   3  -9       4918.64       4799.08       260.79 o                         
   3   3  -9      17478.63      17177.90       531.08 o                         
   4   3  -9       2338.38       2346.77       192.39 o                         
   5   3  -9      14959.86      14898.85       479.56 o                         
   6   3  -9       3878.17       3870.74       235.36 o                         
   7   3  -9      13997.89      13844.27       574.45 o                         
   8   3  -9       2257.33       2317.83       254.63 o                         
   9   3  -9       9946.40       9932.13       730.16 o                         
  10   3  -9       3322.13       3294.06       340.16 o                         
   0   5  -9       2374.89       2352.98       262.40 o                         
   1   5  -9       2415.41       2409.34       195.90 o                         
   2   5  -9      21800.68      21668.74       598.62 o                         
   3   5  -9       2191.58       2218.81       195.80 o                         
   4   5  -9       4116.24       4031.74       239.50 o                         
   5   5  -9       2560.41       2424.06       197.44 o                         
   6   5  -9      14637.62      14190.22       475.20 o                         
   7   5  -9       1536.99       1538.04       186.28 o                         
   8   5  -9       3426.79       3352.92       356.61 o                         
   0   7  -9       2333.24       2524.12       335.58 o                         
   1   7  -9      13736.66      13833.23       717.66 o                         
   2   7  -9       2133.65       2128.93       311.72 o                         
   3   7  -9      11669.31      11995.49       889.22 o                         
   4   7  -9       1359.48       1400.39       252.00 o                         
   0   0  -8       3231.99       2943.18       205.26 o                         
   1   0  -8      20264.00      19851.09       500.49 o                         
   2   0  -8      26664.83      26295.87       614.94 o                         
   3   0  -8      24761.69      24297.85       696.11 o                         
   4   0  -8       1638.26       2076.97       407.09 o                         
   5   0  -8      16888.42      17097.40       727.16 o                         
   6   0  -8      23963.69      23879.59       909.21 o                         
   7   0  -8      17178.85      17331.36       691.84 o                         
   8   0  -8       1509.80       1607.41       207.98 o                         
   9   0  -8      10118.85      10197.03       455.87 o                         
  10   0  -8      12445.96      12338.64       490.96 o                         
   0   2  -8       1107.27       1146.91       116.19 o                         
   1   2  -8      18756.19      18945.56       381.68 o                         
   2   2  -8      18950.00      19189.96       434.54 o                         
   3   2  -8      18767.87      18497.41       474.09 o                         
   4   2  -8        164.53        190.54        76.08 o                         
   5   2  -8      15810.83      15381.86       526.86 o                         
   6   2  -8      17559.93      17339.02       528.81 o                         
   7   2  -8      11228.46      11296.10       557.57 o                         
   8   2  -8        261.67        258.17       145.34 o                         
   9   2  -8      14545.11      14400.46       593.69 o                         
  10   2  -8      10265.68      10319.57       464.63 o                         
  11   2  -8       5098.10       5216.75       446.65 o                         
   0   4  -8      11408.16      11236.13       573.27 o                         
   1   4  -8       8850.29       8855.72       366.26 o                         
   2   4  -8      25453.73      25698.41       720.11 o                         
   3   4  -8      10789.89      10587.45       399.35 o                         
   4   4  -8       7036.41       6845.86       315.89 o                         
   5   4  -8       8240.31       8157.89       350.37 o                         
   6   4  -8      23570.82      23383.83       686.56 o                         
   7   4  -8       6187.41       6238.56       299.76 o                         
   8   4  -8       5131.67       4989.84       341.59 o                         
   9   4  -8       6761.19       6646.51       374.82 o                         
  10   4  -8      13858.57      13370.60       918.38 o                         
   0   6  -8       2515.49       2598.33       297.95 o                         
   1   6  -8       2311.35       2454.07       209.51 o                         
   2   6  -8       3264.83       3366.03       227.91 o                         
   3   6  -8       3288.40       3263.21       233.08 o                         
   4   6  -8       2851.55       2772.86       278.54 o                         
   5   6  -8       2196.41       2170.36       259.96 o                         
   6   6  -8       3336.07       3152.00       282.03 o                         
   7   6  -8       1268.98       1247.08       207.03 o                         
   8   6  -8       1765.16       1713.13       252.00 o                         
   0   8  -8       9192.05       9311.90       740.73 o                         
   1   8  -8       2855.85       2976.47       257.94 o                         
   2   8  -8      37381.09      35803.85      2310.58 o                         
   3   8  -8       4752.86       5175.00       520.01 o                         
   4   8  -8       6526.31       6883.06       641.78 o                         
   0   1  -7       9875.34       9779.45       263.87 o                         
   1   1  -7       4030.59       4093.11       117.45 o                         
   2   1  -7      38537.14      38983.20       483.84 o                         
   3   1  -7        552.61        613.36        59.26 o                         
   4   1  -7       7524.80       7383.92       227.73 o                         
   5   1  -7       3376.04       3475.13       152.68 o                         
   6   1  -7      32778.02      32806.93       833.63 o                         
   7   1  -7       2030.21       2089.28       158.29 o                         
   8   1  -7       5136.06       5207.25       242.88 o                         
   9   1  -7       1053.28       1185.90       133.22 o                         
  10   1  -7      20811.63      21162.00       521.91 o                         
  11   1  -7       1166.67       1251.84       194.69 o                         
  12   1  -7       2913.53       2870.93       249.61 o                         
  13   1  -7       1310.13       1366.17       219.12 o                         
   0   3  -7       4226.89       4206.68       206.87 o                         
   1   3  -7       1852.14       1930.95       111.51 o                         
   2   3  -7      26121.11      26289.13       786.93 o                         
   3   3  -7       5370.55       5516.42       200.17 o                         
   4   3  -7       5133.01       5012.86       270.86 o                         
   5   3  -7       1085.89       1141.84       144.39 o                         
   6   3  -7      20692.98      20331.28       611.33 o                         
   7   3  -7       2492.63       2482.96       256.68 o                         
   8   3  -7       2815.28       2820.47       261.53 o                         
   9   3  -7       1500.11       1422.22       195.92 o                         
  10   3  -7      12013.27      11342.57       493.87 o                         
  11   3  -7       1956.58       1861.68       223.42 o                         
  12   3  -7       1958.43       2054.49       260.64 o                         
   0   5  -7       7615.17       8028.25       499.80 o                         
   1   5  -7      11822.81      12361.84       452.54 o                         
   2   5  -7      53116.48      54081.47      2229.66 o                         
   3   5  -7       5609.14       5827.84       300.12 o                         
   4   5  -7       5768.61       5647.48       293.90 o                         
   5   5  -7      10804.35      10585.88       528.88 o                         
   6   5  -7      43939.06      42809.00      1617.94 o                         
   7   5  -7       6955.64       6842.94       402.48 o                         
   8   5  -7       4878.04       4714.78       323.95 o                         
   9   5  -7       5266.96       5138.71       347.67 o                         
  10   5  -7      26881.44      26824.54      1749.84 o                         
  11   5  -7       4170.56       4184.75       396.02 o                         
   0   7  -7       1425.10       1261.03       235.58 o                         
   1   7  -7       1364.86       1411.08       260.77 o                         
   2   7  -7       9049.75       9037.58       541.09 o                         
   3   7  -7       3256.50       3367.86       348.75 o                         
   4   7  -7       1461.37       1498.77       289.68 o                         
   5   7  -7       1038.32       1048.94       172.16 o                         
   6   7  -7       8066.48       8065.52       359.11 o                         
   7   7  -7       1286.11       1316.52       179.77 o                         
   8   7  -7        911.31        942.32       217.54 o                         
   0   9  -7       5829.26       5795.40       546.59 o                         
   1   9  -7       2726.66       2944.81       270.22 o                         
   2   9  -7      14948.46      15433.83       795.13 o                         
   3   9  -7        930.95       1033.08       183.99 o                         
   4   9  -7       5199.12       5239.07       368.94 o                         
   0   0  -6      44411.30      44786.75      1740.51 o                         
   1   0  -6      12793.81      12882.10       328.69 o                         
   2   0  -6      39849.36      40125.66       754.65 o                         
   3   0  -6      10025.40      10126.36       289.39 o                         
   4   0  -6      27914.93      28291.69       544.82 o                         
   5   0  -6      12200.56      12177.54       392.00 o                         
   6   0  -6      24819.12      26155.71       978.80 o                         
   7   0  -6       8293.77       8695.21       474.52 o                         
   8   0  -6      16970.91      17148.92       728.13 o                         
   9   0  -6       5481.86       5304.60       342.57 o                         
  10   0  -6      18242.14      18107.33       708.97 o                         
  11   0  -6       6485.57       6353.06       359.39 o                         
  12   0  -6       9658.97       9515.33       441.72 o                         
  13   0  -6       3773.19       3685.51       283.26 o                         
  14   0  -6       9224.35       9662.76       718.49 o                         
   0   2  -6      13732.74      13300.00       339.50 o                         
   1   2  -6       5468.79       5683.40       174.51 o                         
   2   2  -6      90753.42      89574.37       963.68 o                         
   3   2  -6       4438.50       4319.53       128.85 o                         
   4   2  -6      19459.41      19200.49       324.00 o                         
   5   2  -6       2937.99       2920.97       139.22 o                         
   6   2  -6      59734.46      61806.10      1392.98 o                         
   7   2  -6       5250.39       5303.21       251.30 o                         
   8   2  -6      12005.58      12042.25       405.30 o                         
   9   2  -6       1390.60       1414.84       135.05 o                         
  10   2  -6      43323.70      42855.98      1307.40 o                         
  11   2  -6       2715.00       2702.03       251.65 o                         
  12   2  -6       5882.07       5774.87       347.69 o                         
  13   2  -6        495.67        500.41       151.17 o                         
   0   4  -6       7262.53       7912.30       350.23 o                         
   1   4  -6       4366.09       4717.81       192.70 o                         
   2   4  -6      14051.34      14497.83       512.31 o                         
   3   4  -6       3031.75       3141.89       179.34 o                         
   4   4  -6       5296.08       5537.98       238.38 o                         
   5   4  -6       5603.03       5762.74       306.14 o                         
   6   4  -6       8676.39       8337.73       484.36 o                         
   7   4  -6       1355.89       1358.20       207.69 o                         
   9   4  -6       3000.58       2960.43       276.63 o                         
  10   4  -6       8090.75       8014.01       432.26 o                         
  11   4  -6       1221.51       1149.27       200.13 o                         
  12   4  -6       2740.04       2747.89       266.90 o                         
  13   4  -6       2215.62       2227.01       279.68 o                         
   2   6  -6      48587.39      47000.31      1736.72 o                         
   3   6  -6       9141.93       9331.29       614.48 o                         
   4   6  -6       8672.32       8413.13       384.79 o                         
   5   6  -6       9362.03       9404.88       403.31 o                         
   6   6  -6      32361.95      31833.13       851.60 o                         
   7   6  -6       9289.82       8983.59       392.86 o                         
   8   6  -6       5739.34       5658.69       378.61 o                         
   9   6  -6       4306.50       4464.35       342.94 o                         
  10   6  -6      24870.98      24755.53       782.36 o                         
  11   6  -6       6053.27       5972.19       508.14 o                         
   0   8  -6       1506.14       1644.26       261.73 o                         
   1   8  -6       3477.55       3622.89       256.92 o                         
   2   8  -6      15197.91      15274.18       509.32 o                         
   3   8  -6       3592.99       3640.99       250.42 o                         
   4   8  -6        296.54        348.63       136.17 o                         
   5   8  -6       3767.36       3632.41       255.45 o                         
   6   8  -6       9214.92       8900.64       379.05 o                         
   7   8  -6       1445.04       1413.52       187.58 o                         
   8   8  -6        163.78        171.96       169.80 o                         
   0  10  -6       4318.38       4533.76       469.41 o                         
   1  10  -6       9087.01       9374.57       542.41 o                         
   2  10  -6      20421.84      21382.26      1038.85 o                         
   0   1  -5       1902.44       2065.59       121.12 o                         
   1   1  -5       9182.33       9213.37       183.03 o                         
   2   1  -5      23086.04      22531.52       318.16 o                         
   3   1  -5       7333.34       7425.86       169.34 o                         
   4   1  -5         57.03        166.34        50.95 o                         
   5   1  -5       5800.65       5937.82       202.86 o                         
   6   1  -5      25874.76      26248.95       476.80 o                         
   7   1  -5       6543.74       6565.24       269.56 o                         
   8   1  -5        302.42        349.24        87.55 o                         
   9   1  -5       4691.71       4644.03       230.65 o                         
  10   1  -5      12795.56      12789.41       414.80 o                         
  11   1  -5       3604.27       3597.41       198.18 o                         
  12   1  -5        102.75         99.44        84.16 o                         
  13   1  -5       2893.16       2966.27       183.09 o                         
  14   1  -5       6113.13       6448.92       365.31 o                         
   0   3  -5      19651.39      20035.64       517.32 o                         
   1   3  -5      19528.09      19822.56       336.14 o                         
   2   3  -5      67349.61      67182.73       831.42 o                         
   3   3  -5      18447.96      18540.02       316.94 o                         
   4   3  -5      13100.07      12844.79       245.91 o                         
   5   3  -5      11879.55      12358.84       301.46 o                         
   6   3  -5      59397.55      60270.74      1125.32 o                         
   7   3  -5      16862.22      16921.06       506.53 o                         
   8   3  -5      10599.41      10618.09       367.67 o                         
   9   3  -5       9161.45       9040.17       327.01 o                         
  10   3  -5      31473.36      30876.45      1033.38 o                         
  11   3  -5       8231.99       8045.05       454.98 o                         
  12   3  -5       4825.83       4780.61       329.49 o                         
  13   3  -5       5701.14       5584.61       348.64 o                         
  14   3  -5      17034.31      16007.38      1265.81 o                         
   2   5  -5      13716.95      12878.49       669.64 o                         
   3   5  -5       3977.48       3998.57       337.88 o                         
   4   5  -5       5373.28       5386.75       296.68 o                         
   5   5  -5       2070.53       2047.65       192.68 o                         
   6   5  -5      16306.54      16065.18       442.24 o                         
   7   5  -5       3897.97       3870.67       249.69 o                         
   8   5  -5       3259.07       3336.51       292.53 o                         
   9   5  -5       1224.24       1297.80       201.92 o                         
  10   5  -5       7960.04       7959.52       455.24 o                         
  11   5  -5       2339.08       2330.77       264.44 o                         
  12   5  -5       1858.84       1870.35       240.32 o                         
  13   5  -5        758.68        821.58       206.35 o                         
   0   7  -5      12378.25      12740.01       675.37 o                         
   1   7  -5       8925.24       9159.98       394.47 o                         
   2   7  -5      37622.11      38229.14      1016.11 o                         
   3   7  -5       7092.37       7148.06       352.89 o                         
   4   7  -5       9132.62       8902.63       395.70 o                         
   5   7  -5       7462.61       7301.22       351.70 o                         
   6   7  -5      33823.04      32099.90       896.25 o                         
   7   7  -5       6121.93       6000.05       493.71 o                         
   0   9  -5        338.16        375.86       199.15 o                         
   1   9  -5       5201.65       5307.85       301.52 o                         
   2   9  -5       5797.93       5973.28       321.87 o                         
   3   9  -5       3907.30       4000.82       262.90 o                         
   4   9  -5        297.28        379.75       140.82 o                         
   5   9  -5       4415.08       4311.23       270.75 o                         
   6   9  -5       7090.29       7036.23       341.82 o                         
   7   9  -5       3420.44       3484.95       286.43 o                         
   0   0  -4       4433.79       4342.37       236.50 o                         
   1   0  -4      67873.81      68102.18       773.54 o                         
   2   0  -4      98561.88      97942.70      1042.80 o                         
   3   0  -4      87339.66      89286.43       946.03 o                         
   4   0  -4       5301.14       5140.87       205.23 o                         
   5   0  -4      54923.48      55235.86      1139.69 o                         
   6   0  -4      55907.46      56118.12      1480.67 o                         
   7   0  -4      46778.25      47483.99      1822.78 o                         
   8   0  -4       7908.00       7691.02       415.87 o                         
   9   0  -4      34617.32      34598.97      1233.95 o                         
  10   0  -4      34162.68      33634.62      1163.48 o                         
  11   0  -4      28166.37      28399.38      1030.04 o                         
  12   0  -4       1691.64       1669.52       208.85 o                         
  13   0  -4      17200.53      17079.31       635.62 o                         
  14   0  -4      21060.45      21144.29       729.86 o                         
  15   0  -4      14154.31      14349.19       988.70 o                         
   0   2  -4      39645.44      41268.83       568.30 o                         
   1   2  -4       6253.06       6319.58       154.17 o                         
   2   2  -4       7280.60       7377.98       171.20 o                         
   3   2  -4       8355.77       8372.87       178.70 o                         
   4   2  -4      31133.54      31393.06       468.22 o                         
   5   2  -4       5434.92       5738.71       223.89 o                         
   6   2  -4       7178.90       7174.08       252.96 o                         
   7   2  -4       5459.50       5316.03       180.14 o                         
   8   2  -4      14905.08      14627.62       460.56 o                         
   9   2  -4       2464.45       2415.53       166.26 o                         
  10   2  -4       3542.12       3649.59       207.65 o                         
  11   2  -4       5707.86       5841.39       262.39 o                         
  12   2  -4      11571.39      11604.08       416.25 o                         
  13   2  -4       1055.30       1119.15       131.68 o                         
  14   2  -4       1217.09       1191.87       194.61 o                         
  15   2  -4       2463.32       2504.54       289.19 o                         
   0   4  -4       4803.26       4817.51       331.01 o                         
   1   4  -4      47522.67      47146.52       881.50 o                         
   2   4  -4      34043.36      33861.81       637.83 o                         
   3   4  -4      49606.24      48463.05       784.83 o                         
   4   4  -4       4878.80       4610.54       187.23 o                         
   5   4  -4      41969.38      41079.15      1023.49 o                         
   6   4  -4      21048.71      20647.01       412.02 o                         
   7   4  -4      28985.14      28679.25       611.47 o                         
   8   4  -4       4300.93       4255.43       222.05 o                         
   9   4  -4      29139.74      28792.59      1034.13 o                         
  10   4  -4      13079.46      12966.51       591.35 o                         
  11   4  -4      20707.23      20798.77       814.15 o                         
  12   4  -4        614.09        666.77       175.47 o                         
  13   4  -4      14790.34      15018.07       607.10 o                         
  14   4  -4       8613.95       8328.38       627.39 o                         
   0   6  -4       8835.75       9294.03       582.76 o                         
   1   6  -4       3316.48       3377.89       193.17 o                         
   2   6  -4      18226.18      18147.18       489.29 o                         
   3   6  -4       4545.20       4524.84       281.70 o                         
   4   6  -4       6267.08       6025.50       325.98 o                         
   5   6  -4       3329.87       3211.96       375.94 o                         
   6   6  -4      14609.95      14148.41       820.14 o                         
   7   6  -4       1934.05       1956.94       308.48 o                         
  10   6  -4       9205.31       8183.06       481.90 o                         
  11   6  -4       1654.47       1754.20       236.20 o                         
  12   6  -4       3200.87       3263.55       355.73 o                         
   0   8  -4       7542.33       7657.11       535.22 o                         
   1   8  -4      25908.50      26460.06       622.54 o                         
   2   8  -4       7086.34       6964.40       279.82 o                         
   3   8  -4      26795.26      26245.87       751.10 o                         
   4   8  -4       7040.60       6959.57       352.47 o                         
   5   8  -4      22969.55      22933.48       712.00 o                         
   6   8  -4       3877.22       4011.25       264.71 o                         
   7   8  -4      18371.66      18479.25       564.27 o                         
   8   8  -4       5365.31       5273.17       390.26 o                         
   9   8  -4      15131.19      15503.29       669.15 o                         
  10   8  -4       2633.84       2907.04       348.47 o                         
   0  10  -4       3397.51       3584.22       359.55 o                         
   1  10  -4       4834.65       5121.58       298.75 o                         
   2  10  -4      14578.46      14852.48       486.82 o                         
   3  10  -4       5321.85       5222.71       293.84 o                         
   4  10  -4       2652.33       2604.31       225.93 o                         
   5  10  -4       4743.20       4694.09       267.05 o                         
   6  10  -4      11791.68      11216.05       494.70 o                         
   0   1  -3      29498.95      31212.37       474.61 o                         
   1   1  -3      43328.86      43433.88       393.74 o                         
   2   1  -3       6534.12       6702.82       152.74 o                         
   3   1  -3      46323.86      46519.28       434.17 o                         
   4   1  -3      14164.17      14269.62       297.41 o                         
   5   1  -3      27497.14      26657.19       489.32 o                         
   6   1  -3       2645.21       2620.22       131.02 o                         
   7   1  -3      30732.43      30245.19       535.30 o                         
   8   1  -3      12467.04      12464.66       295.63 o                         
   9   1  -3      17505.69      17162.15       513.61 o                         
  10   1  -3       2077.58       2170.52       163.78 o                         
  11   1  -3      15547.82      15346.67       485.55 o                         
  12   1  -3       5604.30       5363.71       246.67 o                         
  13   1  -3       9359.15       9231.93       355.01 o                         
  14   1  -3        546.24        671.49       121.03 o                         
  15   1  -3      10519.65      10268.74       537.78 o                         
   0   3  -3      10584.07      10954.21       370.75 o                         
   1   3  -3      13377.26      13298.33       286.56 o                         
   2   3  -3      19376.94      19240.95       346.38 o                         
   3   3  -3       9682.36       9537.32       239.48 o                         
   4   3  -3       5006.83       4909.65       193.78 o                         
   5   3  -3      11778.43      11593.77       270.64 o                         
   6   3  -3      13564.10      13199.60       318.09 o                         
   7   3  -3       7308.31       7124.87       207.74 o                         
   8   3  -3       4821.46       4660.59       165.91 o                         
   9   3  -3       6413.48       6479.85       287.06 o                         
  10   3  -3       9686.71       9899.57       359.89 o                         
  11   3  -3       5300.02       5296.47       251.55 o                         
  12   3  -3       2903.61       2958.75       194.67 o                         
  13   3  -3       4275.63       4383.59       228.79 o                         
  14   3  -3       3913.27       4149.31       320.79 o                         
  15   3  -3       1994.03       2107.08       278.61 o                         
   0   5  -3      24241.13      23602.02      1692.09 o                         
   1   5  -3      49430.65      48888.62       783.62 o                         
   2   5  -3       4315.61       4459.11       140.46 o                         
   3   5  -3      52187.39      51956.66      1300.14 o                         
   4   5  -3      18275.06      18002.25       379.25 o                         
   5   5  -3      38813.55      38166.26       538.26 o                         
   6   5  -3       1891.19       1970.23       114.56 o                         
   7   5  -3      35276.34      35819.43       874.31 o                         
   9   5  -3      29537.34      28493.37      1067.25 o                         
  10   5  -3       1982.85       2104.07       253.48 o                         
  11   5  -3      17880.57      18469.53       771.72 o                         
  12   5  -3       8530.95       8875.88       473.31 o                         
  13   5  -3      16256.83      17142.09       723.93 o                         
  14   5  -3        911.60        965.10       203.28 o                         
   0   7  -3       6889.65       7026.13       349.55 o                         
   1   7  -3       9045.11       9239.22       284.07 o                         
   2   7  -3       5471.29       5419.41       245.80 o                         
   3   7  -3       6558.10       6523.81       269.99 o                         
   4   7  -3       4228.45       4171.70       272.71 o                         
   5   7  -3       9579.66       9800.22       421.91 o                         
   6   7  -3       3939.64       3985.18       257.81 o                         
   7   7  -3       4944.18       4986.93       380.58 o                         
   8   7  -3       3482.12       3440.78       321.72 o                         
   9   7  -3       6049.53       6263.68       416.05 o                         
  10   7  -3       2748.08       2894.54       293.84 o                         
  11   7  -3       3364.29       3576.60       323.90 o                         
  12   7  -3       1758.52       1891.62       286.92 o                         
   0   9  -3       2309.72       2721.65       333.00 o                         
   1   9  -3      13252.26      13677.93       406.15 o                         
   2   9  -3       4559.25       4648.06       229.97 o                         
   3   9  -3      15583.81      15753.54       447.97 o                         
   4   9  -3       1361.36       1429.52       141.12 o                         
   5   9  -3       9752.62       9504.43       364.67 o                         
   6   9  -3       3102.58       3091.40       187.18 o                         
   7   9  -3      12601.40      12617.46       598.23 o                         
   8   9  -3       1450.00       1456.30       242.60 o                         
   9   9  -3       7486.13       7655.75       645.01 o                         
   0  11  -3      11053.42      11506.09       884.61 o                         
   1  11  -3       7079.85       7534.34       455.46 o                         
   2  11  -3        845.93        821.21       158.20 o                         
   3  11  -3       6663.44       6652.62       412.83 o                         
   0   0  -2      43146.27      43831.46      1606.13 o                         
   1   0  -2       6779.54       7479.15       217.82 o                         
   2   0  -2      11387.85      12424.01       279.02 o                         
   3   0  -2      13067.53      14224.88       419.64 o                         
   4   0  -2      37419.03      37381.77       607.30 o                         
   5   0  -2       6277.32       6632.47       289.44 o                         
   6   0  -2       6144.89       6261.76       289.08 o                         
   7   0  -2       4636.97       4746.01       214.07 o                         
   8   0  -2      14652.66      14440.89       423.17 o                         
   9   0  -2       1474.49       1500.51       150.61 o                         
  10   0  -2       2760.43       2773.43       259.22 o                         
  11   0  -2       4215.58       4229.71       321.71 o                         
  12   0  -2       8506.35       8378.20       454.22 o                         
  13   0  -2        463.07        483.64       151.17 o                         
  14   0  -2       1713.64       1684.14       218.30 o                         
  15   0  -2       1334.07       1273.50       195.76 o                         
  16   0  -2       4321.13       4108.07       382.47 o                         
   0   2  -2      95102.26     101073.77      1327.74 o                         
   1   2  -2     131377.88     134190.64      1419.31 o                         
   2   2  -2       6781.07       6845.52       149.37 o                         
   3   2  -2      87730.23      85012.77      1256.73 o                         
   4   2  -2      81520.23      79102.82      1037.26 o                         
   5   2  -2      84948.66      81179.76      1050.44 o                         
   6   2  -2       3864.24       3846.50       152.04 o                         
   7   2  -2      68001.02      64883.62      1082.79 o                         
   8   2  -2      43439.20      41912.11       641.80 o                         
   9   2  -2      46696.68      45508.24       773.88 o                         
  10   2  -2       2595.98       2521.53       149.27 o                         
  11   2  -2      34937.57      34902.51       892.83 o                         
  12   2  -2      24070.34      24085.51       689.50 o                         
  13   2  -2      26434.38      25639.53      1282.19 o                         
  14   2  -2        827.91        832.39       125.07 o                         
  15   2  -2      16060.76      15795.09      1044.11 o                         
   0   4  -2      19368.48      19292.36       540.03 o                         
   1   4  -2       5802.89       5794.99       150.42 o                         
   2   4  -2       1971.73       2021.36        83.77 o                         
   3   4  -2       1884.72       1963.62        92.24 o                         
   4   4  -2      17004.93      16806.41       293.35 o                         
   5   4  -2       3046.18       3119.83       121.79 o                         
   6   4  -2       1860.71       1771.12       106.52 o                         
   7   4  -2       5748.74       5663.62       167.96 o                         
   8   4  -2       9914.91       9891.04       301.90 o                         
   9   4  -2         37.29         76.35        62.65 o                         
  10   4  -2        866.62        983.78       126.14 o                         
  11   4  -2       6064.80       6092.91       278.46 o                         
  12   4  -2       5463.27       5940.89       278.88 o                         
  13   4  -2        108.21        146.68       164.10 o                         
  14   4  -2       1147.55       1241.70       233.88 o                         
  15   4  -2       2083.61       2091.76       276.77 o                         
   0   6  -2      53378.45      53264.46       930.10 o                         
   1   6  -2      22563.23      22475.53       298.49 o                         
   2   6  -2      11440.10      11308.94       224.50 o                         
   3   6  -2      15515.18      15587.33       254.08 o                         
   4   6  -2      47477.00      48272.08       550.70 o                         
   5   6  -2      18309.73      18538.73       335.54 o                         
   6   6  -2       8472.28       8676.88       223.11 o                         
   7   6  -2      14265.34      14065.32       458.01 o                         
   8   6  -2      29667.07      29470.50      1091.07 o                         
   9   6  -2      11243.64      11297.87       575.86 o                         
  10   6  -2       5852.96       5715.25       398.89 o                         
  11   6  -2       7719.39       7952.03       469.71 o                         
  12   6  -2      18189.75      17412.14       734.14 o                         
   0   8  -2      21423.30      22116.25       686.32 o                         
   1   8  -2      14188.24      14419.85       368.48 o                         
   2   8  -2      13855.96      13957.04       365.26 o                         
   3   8  -2       8185.23       8190.88       260.13 o                         
   4   8  -2      19392.90      19543.69       507.23 o                         
   5   8  -2      12849.90      12403.50       389.78 o                         
   6   8  -2      10380.75      10295.99       415.60 o                         
   7   8  -2       8501.28       8807.78       526.33 o                         
   8   8  -2      14279.12      14199.65       644.43 o                         
   9   8  -2       7342.39       7047.11       441.37 o                         
  10   8  -2       5575.36       5592.37       402.74 o                         
  11   8  -2       5591.84       5665.58       516.43 o                         
   0  10  -2      23499.40      25332.11       957.88 o                         
   1  10  -2       3721.35       3876.11       246.42 o                         
   2  10  -2       8584.95       8645.84       363.61 o                         
   3  10  -2       2489.46       2581.72       174.26 o                         
   4  10  -2      21924.93      21930.47       496.70 o                         
   5  10  -2       2978.94       3169.03       187.18 o                         
   6  10  -2       6935.07       7047.58       265.20 o                         
   7  10  -2       2580.24       2748.90       243.10 o                         
   8  10  -2      14395.70      14659.05       760.03 o                         
   0   1  -1      28628.85      31308.02       631.65 o                         
   1   1  -1       7123.39       7282.54       168.40 o                         
   2   1  -1       6688.43       6202.02       176.93 o                         
   3   1  -1      25400.71      25360.88       450.02 o                         
   4   1  -1      51515.76      51158.30       694.35 o                         
   5   1  -1       7108.04       6933.88       205.93 o                         
   6   1  -1        751.52        824.27        79.44 o                         
   7   1  -1       5957.11       5944.42       198.23 o                         
   8   1  -1      31902.79      31075.91       549.90 o                         
   9   1  -1       6247.74       6062.71       182.87 o                         
  10   1  -1        851.00        855.28        97.61 o                         
  11   1  -1       4081.52       3889.89       224.18 o                         
  12   1  -1      15587.13      15368.50       506.66 o                         
  13   1  -1       2661.67       2650.89       193.45 o                         
  14   1  -1        580.67        637.99       123.43 o                         
  15   1  -1       2645.52       2629.54       190.61 o                         
  16   1  -1       8131.20       8551.20       468.97 o                         
   1   3  -1       6092.32       6604.52       479.62 o                         
   2   3  -1       9289.63       9100.17       210.08 o                         
   3   3  -1      15226.51      15754.00       267.42 o                         
   4   3  -1     116051.30     115259.11       974.25 o                         
   5   3  -1       3836.17       3896.45       160.64 o                         
   6   3  -1       5287.06       4992.82       176.17 o                         
   7   3  -1       5943.52       6122.58       203.90 o                         
   8   3  -1      64170.78      63900.74       874.36 o                         
   9   3  -1       3338.03       3323.99       171.48 o                         
  10   3  -1       5563.17       5546.35       224.04 o                         
  11   3  -1       3843.22       3859.84       183.21 o                         
  12   3  -1      28393.99      28682.35       863.10 o                         
  13   3  -1       1072.63       1146.24       143.10 o                         
  14   3  -1       4619.24       4666.51       245.29 o                         
  15   3  -1       2176.99       2148.14       196.22 o                         
   0   5  -1      35261.33      35851.94       578.56 o                         
   1   5  -1      14738.67      14605.00       242.99 o                         
   2   5  -1      10667.39      10790.65       217.86 o                         
   3   5  -1      18035.64      18366.49       304.78 o                         
   4   5  -1      40414.36      40602.30       567.40 o                         
   5   5  -1      13957.56      13833.82       261.38 o                         
   6   5  -1       9711.25       9790.41       209.50 o                         
   7   5  -1       7431.18       7445.17       187.37 o                         
   8   5  -1      25622.99      25408.05       504.85 o                         
   9   5  -1      12276.11      12536.72       365.52 o                         
  10   5  -1       4650.91       4668.82       203.54 o                         
  11   5  -1       4504.87       4875.15       356.33 o                         
   0   7  -1      31628.88      32566.64       634.55 o                         
   1   7  -1       4567.49       4572.02       128.44 o                         
   2   7  -1      12662.10      12753.18       259.65 o                         
   3   7  -1       8399.35       8522.50       204.77 o                         
   4   7  -1      36004.18      36206.27       504.75 o                         
   5   7  -1       3256.69       3233.96       123.89 o                         
   6   7  -1       6929.57       6851.19       297.66 o                         
   7   7  -1       4520.52       4458.16       233.72 o                         
   8   7  -1      27621.38      27343.59       699.39 o                         
   9   7  -1       2591.81       2601.74       289.96 o                         
  10   7  -1       4583.95       4862.06       372.06 o                         
  11   7  -1       3547.69       3603.86       326.45 o                         
  12   7  -1      14625.58      15050.88       640.62 o                         
  13   7  -1        833.47        901.04       225.32 o                         
   0   9  -1      18192.18      18722.97       780.81 o                         
   1   9  -1        622.75        759.28        96.03 o                         
   2   9  -1       3942.58       3870.09       175.99 o                         
   3   9  -1       1318.46       1393.77       136.10 o                         
   4   9  -1      21074.66      21585.74       521.86 o                         
   5   9  -1        733.59        861.82       116.57 o                         
   6   9  -1       2163.61       2210.81       195.47 o                         
   7   9  -1        411.04        451.86       135.11 o                         
   8   9  -1      15922.44      15559.68       478.82 o                         
   9   9  -1        827.80        950.49       158.89 o                         
  10   9  -1       1899.37       1957.04       208.65 o                         
   1  11  -1       6029.91       6378.12       447.15 o                         
   2  11  -1        356.59        352.11       125.76 o                         
   3  11  -1       7485.32       7746.48       462.04 o                         
   4  11  -1       9197.06       9624.33       537.66 o                         
   5  11  -1       5863.94       5862.36       375.43 o                         
   2   0   0      45013.36      48611.04      1190.79 o                         
   3   0   0        310.54        288.75        79.63 o                         
   4   0   0     335388.41     308199.19      7522.88 o                         
   5   0   0       1385.40       1343.91       197.01 o                         
   6   0   0      73921.58      73819.35      1578.72 o                         
   7   0   0        291.75        427.04       130.26 o                         
   8   0   0     165579.31     157494.23      3757.17 o                         
   9   0   0        426.56        444.22       107.01 o                         
  10   0   0      33685.43      33351.61      1246.28 o                         
  11   0   0        231.95        271.50       149.89 o                         
  12   0   0      90341.16      90816.93      2615.27 o                         
  13   0   0        361.19        274.49       157.45 o                         
  14   0   0      16425.39      16806.43       687.36 o                         
  15   0   0        616.23        558.61       193.13 o                         
  16   0   0      38938.71      37974.40      2810.79 o                         
   0   2   0      34487.91      34573.23       616.02 o                         
   1   2   0        399.95        551.97        72.18 o                         
   2   2   0      24140.87      26394.22       619.78 o                         
   3   2   0          7.52         91.15        41.37 o                         
   4   2   0       4367.77       4322.73       149.43 o                         
   5   2   0         25.53         61.81        37.90 o                         
   6   2   0       5055.77       5107.58       170.22 o                         
   7   2   0        747.15        894.01        78.69 o                         
   8   2   0       4707.11       4497.77       164.37 o                         
   9   2   0         50.34         84.63        55.64 o                         
  10   2   0       6408.04       6284.21       246.23 o                         
  11   2   0        378.61        407.45        85.02 o                         
  12   2   0       4478.30       4408.52       201.15 o                         
  13   2   0        154.07        174.90       101.81 o                         
  14   2   0       3125.80       3155.33       215.91 o                         
  15   2   0        600.75        582.71       134.70 o                         
  16   2   0       2049.47       2285.94       214.60 o                         
   0   4   0     162545.20     161465.42      2249.57 o                         
   1   4   0       6066.41       6073.04       144.11 o                         
   2   4   0      49990.75      51448.35       469.94 o                         
   3   4   0       7209.01       7332.54       181.44 o                         
   4   4   0      93297.42      90412.98      1036.82 o                         
   5   4   0       5217.46       5181.08       152.80 o                         
   6   4   0      48786.38      48761.86       703.41 o                         
   7   4   0       2468.22       2423.72       108.45 o                         
   8   4   0      68474.38      66752.11      1238.88 o                         
   9   4   0       3631.90       3895.18       191.91 o                         
  10   4   0      17081.20      17640.88       550.00 o                         
  11   4   0       1184.83       1261.86       145.55 o                         
  12   4   0      47066.39      48709.84       972.90 o                         
  13   4   0       2396.52       2558.66       267.65 o                         
  14   4   0       7116.08       7421.77       435.70 o                         
  15   4   0         62.06        178.30       127.50 o                         
   0   6   0      47819.94      47978.97       991.36 o                         
   1   6   0      11604.10      11790.97       253.49 o                         
   2   6   0         52.61        178.32        48.31 o                         
   3   6   0      10640.39      10968.04       208.47 o                         
   4   6   0      25396.62      25548.94       354.69 o                         
   5   6   0       7814.33       7971.88       175.46 o                         
   6   6   0       1182.85       1238.27        78.00 o                         
   7   6   0      10526.36      10353.39       252.46 o                         
   8   6   0      18146.65      18132.33       405.25 o                         
   9   6   0       4088.45       4125.08       187.37 o                         
  10   6   0        114.35        179.69       105.45 o                         
  11   6   0       6117.21       5982.75       420.44 o                         
  12   6   0      13657.05      13751.82       649.67 o                         
  13   6   0       1724.15       1814.81       274.07 o                         
  14   6   0         84.63        122.86       185.16 o                         
   0   8   0      53874.30      55211.47      1307.05 o                         
   1   8   0      14778.77      15123.45       377.38 o                         
   2   8   0         63.93        116.70        64.71 o                         
   3   8   0      13355.33      13789.81       349.75 o                         
   4   8   0      34059.88      34389.76       490.51 o                         
   5   8   0      14640.15      14990.95       346.93 o                         
   6   8   0       1371.53       1438.17       122.44 o                         
   7   8   0       7277.04       7521.90       343.01 o                         
   8   8   0      22837.57      23066.95       613.32 o                         
   9   8   0      10668.52      10989.33       406.47 o                         
  10   8   0        458.04        444.34       133.03 o                         
  11   8   0       4308.41       4430.55       320.44 o                         
   0  10   0      30685.93      31144.29       719.73 o                         
   1  10   0       9901.02       9766.54       268.55 o                         
   2  10   0       2320.07       2310.71       136.75 o                         
   3  10   0       8934.53       9266.32       367.40 o                         
   4  10   0      20498.44      20761.93       584.79 o                         
   5  10   0       7340.99       7199.10       356.39 o                         
   6  10   0       4014.56       4210.98       251.75 o                         
   7  10   0       8264.79       8332.35       478.96 o                         
   8  10   0      15584.13      15531.21       781.91 o                         
   0   1   1      30842.67      33773.91       658.12 o                         
   1   1   1       6983.00       7326.80       209.27 o                         
   2   1   1       6059.58       5496.22       166.61 o                         
   3   1   1      24010.71      22908.99       343.47 o                         
   4   1   1      52240.89      50442.59       799.74 o                         
   5   1   1       6630.97       6448.19       212.22 o                         
   6   1   1        344.05        466.04        82.61 o                         
   7   1   1       5773.11       5816.57       245.69 o                         
   8   1   1      31074.03      30277.79       722.43 o                         
   9   1   1       5586.62       5506.40       238.49 o                         
  10   1   1        490.25        518.27       120.41 o                         
  11   1   1       4009.47       3904.53       201.84 o                         
  12   1   1      15611.09      15342.24       637.27 o                         
  13   1   1       2396.18       2474.44       206.45 o                         
  14   1   1        389.17        369.83       134.82 o                         
  15   1   1       2647.09       2667.82       212.74 o                         
  16   1   1       7825.53       8192.54       479.55 o                         
   0   3   1     118443.81     122966.21      1382.23 o                         
   2   3   1      10561.07      10325.42       196.85 o                         
   3   3   1      17002.81      17533.06       267.31 o                         
   4   3   1     117684.09     115841.36      1948.00 o                         
   5   3   1       4443.73       4435.77       145.80 o                         
   6   3   1       5840.73       5510.04       153.67 o                         
   7   3   1       6260.00       6502.77       203.17 o                         
   8   3   1      64873.68      65068.12       844.43 o                         
   9   3   1       4005.34       4121.22       182.10 o                         
  10   3   1       6538.37       6554.78       264.80 o                         
  11   3   1       4219.98       4316.26       250.67 o                         
  12   3   1      29622.91      30016.71       764.76 o                         
  13   3   1       1328.48       1343.14       166.71 o                         
  14   3   1       5317.59       5781.34       485.30 o                         
  15   3   1       2544.90       2462.98       227.29 o                         
   0   5   1      33195.10      32324.28       623.43 o                         
   1   5   1      14125.23      14082.61       268.43 o                         
   2   5   1       8925.67       9171.92       206.09 o                         
   3   5   1      16027.09      16048.17       260.96 o                         
   4   5   1      37135.49      37125.57       565.11 o                         
   5   5   1      13257.12      13354.16       270.37 o                         
   6   5   1       8911.41       9185.94       192.95 o                         
   7   5   1       7037.22       7001.64       208.48 o                         
   8   5   1      23129.27      22592.42       435.99 o                         
   9   5   1      10846.22      10725.78       299.60 o                         
  10   5   1       3635.77       3686.77       185.72 o                         
  11   5   1       4262.12       4520.36       264.16 o                         
  12   5   1      12180.35      12203.00       422.61 o                         
  13   5   1       5416.23       5468.15       278.98 o                         
  14   5   1        817.90        896.75       155.49 o                         
   0   7   1      32851.02      32986.52       647.93 o                         
   1   7   1       4939.77       4893.65       147.41 o                         
   2   7   1      15024.22      15169.41       291.28 o                         
   3   7   1       9386.43       9614.76       236.92 o                         
   4   7   1      37631.38      38500.51       628.19 o                         
   5   7   1       3516.18       3480.67       138.19 o                         
   6   7   1       8286.61       8205.04       223.91 o                         
   7   7   1       5067.10       5108.14       173.47 o                         
   8   7   1      28435.47      28502.36       550.18 o                         
   9   7   1       2852.98       2848.44       174.16 o                         
  10   7   1       5782.54       6032.19       426.93 o                         
  11   7   1       4129.74       4106.19       345.88 o                         
  12   7   1      15376.75      15621.16       621.00 o                         
  13   7   1        903.76        920.84       160.48 o                         
   0   9   1      18393.73      18613.26       582.67 o                         
   1   9   1        474.23        578.13        84.31 o                         
   2   9   1       2907.33       2884.48       149.63 o                         
   3   9   1       1048.57       1093.25       101.59 o                         
   4   9   1      20806.25      20958.37       577.28 o                         
   5   9   1        570.09        677.82       110.21 o                         
   6   9   1       1560.79       1591.16       173.95 o                         
   7   9   1        327.52        333.54       193.32 o                         
   8   9   1      15251.92      15503.06       468.66 o                         
   9   9   1        572.00        648.52       148.40 o                         
  10   9   1       1368.02       1489.49       188.38 o                         
   0  11   1       8091.86       8539.09       500.70 o                         
   1  11   1       5914.37       6055.73       307.24 o                         
   2  11   1        428.52        491.63       207.01 o                         
   3  11   1       7120.10       7258.76       616.57 o                         
   4  11   1       9356.06       9568.36       760.94 o                         
   5  11   1       5729.19       5763.81       535.11 o                         
   1   0   2       9661.49       9494.60       502.23 o                         
   2   0   2      10392.48      11126.48       507.61 o                         
   3   0   2      11651.40      12587.99       348.79 o                         
   4   0   2      36851.46      35807.90       969.83 o                         
   5   0   2       9015.38       8884.81       469.34 o                         
   6   0   2       6246.43       6057.21       306.26 o                         
   7   0   2       5561.80       5451.32       290.99 o                         
   8   0   2      14878.01      14677.77       545.39 o                         
   9   0   2       2017.70       2046.94       190.04 o                         
  10   0   2       3247.67       3355.45       350.69 o                         
  11   0   2       5212.52       5349.56       449.30 o                         
  12   0   2       8589.25       8570.91       550.56 o                         
  13   0   2       1092.51       1138.79       244.17 o                         
  14   0   2       1845.78       1941.34       292.01 o                         
  15   0   2       1439.56       1433.76       270.35 o                         
  16   0   2       4578.48       4721.96       469.54 o                         
   0   2   2      95276.25     101176.61      1273.39 o                         
   1   2   2     129276.35     132662.66      1443.29 o                         
   2   2   2       6910.03       6899.26       195.52 o                         
   3   2   2      89383.19      86097.63      1635.57 o                         
   4   2   2      80516.25      78983.03       742.66 o                         
   5   2   2      82717.41      80254.61       974.40 o                         
   6   2   2       3951.51       4016.17       146.28 o                         
   7   2   2      67225.40      64137.69      1119.85 o                         
   8   2   2      43425.70      42153.84       711.53 o                         
   9   2   2      46892.49      44706.00       850.55 o                         
  10   2   2       2623.55       2567.89       167.94 o                         
  11   2   2      33797.47      30710.80      1344.23 o                         
  12   2   2      23537.74      23002.41       557.65 o                         
  13   2   2      25777.64      25284.98       730.90 o                         
  14   2   2        850.42        962.54       166.89 o                         
  15   2   2      16361.74      16705.40       524.62 o                         
   0   4   2      19273.99      19902.33       478.69 o                         
   1   4   2       7594.29       7719.82       187.68 o                         
   2   4   2       2137.92       2130.67       103.79 o                         
   3   4   2       2706.84       2708.91       119.09 o                         
   4   4   2      16646.40      16524.78       318.14 o                         
   5   4   2       4139.88       4224.97       152.95 o                         
   6   4   2       1823.68       1789.01        95.80 o                         
   7   4   2       7619.72       7644.04       196.61 o                         
   8   4   2       9799.42       9891.76       219.21 o                         
   9   4   2        185.53        264.15        64.90 o                         
  10   4   2        672.13        734.40        87.68 o                         
  11   4   2       7564.76       7314.82       348.90 o                         
  12   4   2       5001.53       5085.23       290.65 o                         
  13   4   2        238.35        282.03       129.34 o                         
  14   4   2        744.29        791.12       154.00 o                         
  15   4   2       2915.15       2913.97       257.65 o                         
   0   6   2      54452.71      54150.61      1086.11 o                         
   1   6   2      21220.79      21027.13       370.51 o                         
   2   6   2      13132.28      12934.76       266.61 o                         
   3   6   2      15509.03      15455.53       301.34 o                         
   4   6   2      48476.98      48164.70       677.00 o                         
   5   6   2      16925.35      16835.26       390.58 o                         
   6   6   2       9800.12       9809.75       278.90 o                         
   7   6   2      13735.25      13428.68       308.64 o                         
   8   6   2      30681.74      30960.50       567.33 o                         
   9   6   2      10817.52      10347.61       308.31 o                         
  10   6   2       6942.35       6985.21       237.76 o                         
  11   6   2       7182.75       7350.24       329.26 o                         
  12   6   2      18632.07      18564.72       425.92 o                         
  13   6   2       6610.32       6752.59       333.30 o                         
   0   8   2      18754.25      18464.22       467.15 o                         
   1   8   2      15014.13      14848.65       346.88 o                         
   2   8   2      12408.81      12286.27       310.65 o                         
   3   8   2       9156.61       9253.30       303.23 o                         
   4   8   2      16786.03      16950.21       442.18 o                         
   5   8   2      13259.97      13205.40       373.53 o                         
   6   8   2       9223.64       9336.03       312.09 o                         
   7   8   2       9478.26       9610.79       276.72 o                         
   8   8   2      12696.49      12706.57       418.07 o                         
   9   8   2       7728.85       7981.09       335.94 o                         
  10   8   2       4758.61       4812.21       362.46 o                         
  11   8   2       6100.18       6441.41       558.91 o                         
   0  10   2      24849.25      25304.41       884.49 o                         
   1  10   2       3145.03       3159.51       219.94 o                         
   2  10   2       9919.34       9783.78       372.15 o                         
   3  10   2       2271.65       2293.77       195.41 o                         
   4  10   2      23089.95      23066.73       592.87 o                         
   5  10   2       2384.69       2408.88       292.92 o                         
   6  10   2       8146.68       7871.18       313.83 o                         
   7  10   2       2314.65       2343.76       214.87 o                         
   8  10   2      15329.04      14502.80      1006.05 o                         
   0   1   3      28929.91      29061.76       686.43 o                         
   1   1   3      43922.66      42804.27       529.09 o                         
   2   1   3       6327.83       6472.71       161.20 o                         
   3   1   3      45544.64      44365.84      1031.05 o                         
   4   1   3      14783.37      14663.92       273.30 o                         
   5   1   3      28858.15      28433.57       391.76 o                         
   6   1   3       2952.88       2913.12       116.56 o                         
   7   1   3      30715.44      30435.74       875.44 o                         
   8   1   3      12941.40      12994.93       297.70 o                         
   9   1   3      17397.68      16123.00       607.55 o                         
  10   1   3       2071.84       1972.07       204.12 o                         
  11   1   3      16309.80      15345.26       572.03 o                         
  12   1   3       5519.12       5296.46       315.72 o                         
  13   1   3       9448.09       9028.80       412.49 o                         
  14   1   3        426.08        471.53       154.95 o                         
  15   1   3      10450.65      10119.59       578.48 o                         
   0   3   3      10553.72      11143.39       319.60 o                         
   1   3   3      11325.14      11484.64       227.06 o                         
   2   3   3      18773.66      19061.81       369.71 o                         
   3   3   3       8007.01       8076.24       221.77 o                         
   4   3   3       4954.75       4711.72       148.85 o                         
   5   3   3       9793.77       9707.37       219.98 o                         
   6   3   3      13820.67      13443.39       269.93 o                         
   7   3   3       6296.63       6329.24       154.31 o                         
   8   3   3       5110.60       5070.35       159.70 o                         
   9   3   3       4602.67       4680.61       171.22 o                         
  10   3   3       9348.38       9618.85       253.07 o                         
  11   3   3       4911.43       4856.42       228.89 o                         
  12   3   3       2934.67       2921.25       178.33 o                         
  13   3   3       2972.48       2995.20       181.94 o                         
  14   3   3       3787.57       3770.65       196.60 o                         
  15   3   3       1695.83       1743.44       163.73 o                         
   0   5   3      23473.36      23292.26       689.54 o                         
   1   5   3      51420.87      50855.43       785.05 o                         
   2   5   3       4137.19       4281.08       152.92 o                         
   3   5   3      53284.79      52893.90       812.07 o                         
   4   5   3      18443.93      18448.05       341.65 o                         
   5   5   3      40459.41      40059.45       773.57 o                         
   6   5   3       1804.72       1870.36       145.63 o                         
   7   5   3      37134.18      35663.39       688.85 o                         
   8   5   3      15511.54      15659.49       392.08 o                         
   9   5   3      29418.81      29364.30       572.85 o                         
  10   5   3       2045.93       2094.30       154.98 o                         
  11   5   3      20266.85      20234.29       505.89 o                         
  12   5   3       8245.78       8256.68       284.42 o                         
  13   5   3      16178.59      15842.41       384.98 o                         
  14   5   3        838.83        861.09       125.18 o                         
   0   7   3       6966.81       6913.30       321.09 o                         
   1   7   3       7456.06       7305.55       244.78 o                         
   2   7   3       5408.64       5502.49       229.70 o                         
   3   7   3       4984.43       5166.08       223.41 o                         
   4   7   3       4446.79       4409.59       208.68 o                         
   5   7   3       8172.72       8281.09       290.61 o                         
   6   7   3       4257.07       4330.65       206.19 o                         
   7   7   3       3733.08       3673.34       206.86 o                         
   8   7   3       3754.62       3784.36       206.07 o                         
   9   7   3       4831.79       4905.99       195.18 o                         
  10   7   3       2764.71       2839.20       153.33 o                         
  11   7   3       2675.26       2726.12       171.35 o                         
  12   7   3       1715.36       1815.31       158.84 o                         
   0   9   3       2289.54       2764.31       294.32 o                         
   1   9   3      14113.27      13848.47       463.46 o                         
   2   9   3       4450.52       4250.30       230.32 o                         
   3   9   3      16026.12      15851.15       415.34 o                         
   4   9   3       1486.00       1526.91       135.73 o                         
   5   9   3      10750.79      10760.34       310.62 o                         
   6   9   3       3264.46       3200.68       176.51 o                         
   7   9   3      13089.28      12320.87       322.88 o                         
   8   9   3       1574.14       1551.80       161.99 o                         
   9   9   3       7861.77       7659.99       432.73 o                         
   0  11   3      10721.63      10502.83       813.35 o                         
   1  11   3       6644.66       6672.53       412.82 o                         
   2  11   3        846.03        852.98       161.44 o                         
   3  11   3       6274.53       6222.36       389.53 o                         
   0   0   4       3918.65       3827.32       238.50 o                         
   1   0   4      65578.77      65207.91      1276.42 o                         
   2   0   4     100600.44      99845.41      2703.71 o                         
   3   0   4      86875.26      86446.44      1552.24 o                         
   4   0   4       4961.03       4963.77       249.72 o                         
   5   0   4      50980.28      50791.01      2253.53 o                         
   6   0   4      54527.24      53109.15      1666.65 o                         
   7   0   4      47160.42      47202.25      1403.55 o                         
   8   0   4       7773.48       7642.01       316.78 o                         
   9   0   4      32202.68      31710.37       744.65 o                         
  10   0   4      33290.25      33479.78      1570.42 o                         
  11   0   4      27706.34      28256.65      1099.15 o                         
  12   0   4       1568.16       1562.71       163.81 o                         
  13   0   4      15638.65      15941.55       686.97 o                         
  14   0   4      21013.40      20808.42       859.95 o                         
  15   0   4      14422.14      14065.24      1065.64 o                         
   0   2   4      40260.73      41360.12       875.33 o                         
   1   2   4       7879.66       7589.23       217.43 o                         
   2   2   4       8007.48       8221.74       206.66 o                         
   3   2   4      10779.19      10715.92       268.17 o                         
   4   2   4      31700.86      30897.63       482.11 o                         
   5   2   4       6941.60       6874.14       160.66 o                         
   6   2   4       7255.37       7291.95       173.83 o                         
   7   2   4       6955.78       6823.51       159.75 o                         
   8   2   4      14915.05      14725.49       367.80 o                         
   9   2   4       3363.95       3236.83       370.36 o                         
  10   2   4       3721.32       3738.75       134.75 o                         
  11   2   4       7165.19       7171.19       232.42 o                         
  12   2   4      12281.32      11597.48       362.38 o                         
  13   2   4       1482.31       1490.12       145.61 o                         
  14   2   4       1594.72       1683.23       178.75 o                         
  15   2   4       3399.50       3513.69       273.11 o                         
   0   4   4       4448.59       4647.33       215.70 o                         
   1   4   4      47382.73      48511.51       606.70 o                         
   2   4   4      33384.20      32623.28       616.86 o                         
   3   4   4      49638.53      49918.83       903.98 o                         
   4   4   4       4390.47       4475.89       164.06 o                         
   5   4   4      41950.38      41025.73       539.94 o                         
   6   4   4      20122.00      19578.71       411.47 o                         
   7   4   4      28374.48      27574.37       571.17 o                         
   8   4   4       3582.29       3406.37       149.34 o                         
   9   4   4      29771.41      29472.38       504.12 o                         
  10   4   4      12813.22      12892.20       332.21 o                         
  11   4   4      19653.48      19204.24       481.02 o                         
  12   4   4        451.22        517.45       108.44 o                         
  13   4   4      15205.96      15041.83       378.21 o                         
  14   4   4       8933.19       8934.07       416.91 o                         
   0   6   4       9346.89       9610.96       530.32 o                         
   1   6   4       2502.64       2649.80       154.98 o                         
   2   6   4      19035.48      19124.17       479.57 o                         
   3   6   4       3734.78       3721.53       184.85 o                         
   4   6   4       6692.30       6423.00       250.11 o                         
   5   6   4       2420.11       2441.38       197.91 o                         
   6   6   4      14452.43      14766.44       518.99 o                         
   7   6   4       1562.23       1608.40       136.20 o                         
   8   6   4       3158.04       3102.14       158.90 o                         
   9   6   4       2651.32       2699.05       155.70 o                         
  10   6   4       9194.68       9291.64       264.60 o                         
  11   6   4       1444.54       1536.72       141.76 o                         
  12   6   4       3454.39       3376.90       216.66 o                         
   0   8   4       8039.73       7800.15       473.93 o                         
   1   8   4      27103.56      26437.87       571.69 o                         
   2   8   4       6762.58       6464.03       250.87 o                         
   3   8   4      29243.48      28734.45       598.39 o                         
   4   8   4       7195.03       6901.91       251.54 o                         
   5   8   4      23413.52      23089.52       516.14 o                         
   6   8   4       3518.35       3585.80       181.57 o                         
   7   8   4      20451.74      19771.36       546.22 o                         
   8   8   4       4933.56       4783.31       222.47 o                         
   9   8   4      15496.71      15244.84       415.61 o                         
  10   8   4       2308.41       2364.24       175.07 o                         
   0  10   4       3542.06       3381.69       309.92 o                         
   1  10   4       3728.83       3628.19       227.38 o                         
   2  10   4      14973.35      14414.54       460.81 o                         
   3  10   4       4140.40       3976.43       245.07 o                         
   4  10   4       2851.14       2699.33       212.78 o                         
   5  10   4       3549.75       3601.11       277.12 o                         
   6  10   4      11494.72      11384.81       605.61 o                         
   0   1   5       1758.75       1937.41       126.26 o                         
   1   1   5       9536.80       9415.10       194.38 o                         
   2   1   5      21032.73      20598.35       409.80 o                         
   3   1   5       7334.78       7248.60       191.04 o                         
   4   1   5         21.08        103.57        40.18 o                         
   5   1   5       5886.86       6039.09       163.49 o                         
   6   1   5      24833.74      25455.21       441.51 o                         
   7   1   5       6811.26       6904.58       182.49 o                         
   8   1   5        756.12        871.52        80.24 o                         
   9   1   5       4760.67       4945.64       179.17 o                         
  10   1   5      12322.03      12982.76       323.89 o                         
  11   1   5       3635.31       3744.74       164.42 o                         
  12   1   5        167.24        208.23       111.16 o                         
  13   1   5       2838.15       3021.39       215.11 o                         
  14   1   5       5489.22       5946.33       593.78 o                         
   0   3   5      21502.05      22083.08       615.25 o                         
   1   3   5      18558.58      18773.71       408.85 o                         
   2   3   5      68134.22      67848.07       850.08 o                         
   3   3   5      17657.87      17446.63       356.72 o                         
   4   3   5      13869.69      13727.84       273.18 o                         
   5   3   5      10888.16      10905.84       253.17 o                         
   6   3   5      60975.62      59887.95       881.94 o                         
   7   3   5      16548.81      16468.60       322.76 o                         
   8   3   5      11128.89      11168.72       278.65 o                         
   9   3   5       8335.72       8227.78       253.72 o                         
  10   3   5      31999.71      31835.46       580.59 o                         
  11   3   5       8058.15       7968.32       295.99 o                         
  12   3   5       5763.94       5776.32       242.74 o                         
  13   3   5       5010.91       4952.14       222.70 o                         
  14   3   5      16417.12      17290.02       708.27 o                         
   0   5   5       3337.28       3365.63       183.40 o                         
   1   5   5       4147.01       4117.34       191.45 o                         
   2   5   5      12029.12      11760.30       353.84 o                         
   3   5   5       4641.58       4449.59       204.46 o                         
   4   5   5       5467.29       5405.89       198.01 o                         
   5   5   5       2334.67       2339.24       150.67 o                         
   6   5   5      14363.77      14384.89       402.82 o                         
   7   5   5       4814.24       4765.64       217.59 o                         
   8   5   5       3745.49       3610.85       171.84 o                         
   9   5   5       1402.93       1422.22       121.55 o                         
  10   5   5       6905.93       7011.38       229.44 o                         
  11   5   5       2894.40       2784.10       172.60 o                         
  12   5   5       1384.05       1442.28       138.41 o                         
  13   5   5        857.69        943.07       129.68 o                         
   0   7   5      14575.62      14189.23       656.73 o                         
   1   7   5       8682.32       8776.19       252.28 o                         
   2   7   5      36467.85      36128.77       722.28 o                         
   3   7   5       6768.46       6709.68       215.87 o                         
   4   7   5      10512.86      10186.38       387.17 o                         
   5   7   5       7207.13       7089.31       317.94 o                         
   6   7   5      33954.82      32488.14       940.83 o                         
   7   7   5       5933.43       6102.96       236.64 o                         
   8   7   5       8919.05       8942.26       259.91 o                         
   9   7   5       6076.22       6047.98       213.45 o                         
  10   7   5      19207.99      19308.29       405.13 o                         
  11   7   5       3007.06       3073.91       183.18 o                         
   0   9   5         23.72         42.10       119.31 o                         
   1   9   5       4815.01       4642.56       256.58 o                         
   2   9   5       4969.16       4801.28       254.00 o                         
   3   9   5       3554.35       3430.91       224.00 o                         
   4   9   5        167.95        195.99       117.38 o                         
   5   9   5       4034.18       3790.34       227.76 o                         
   6   9   5       6415.52       6312.90       295.62 o                         
   7   9   5       3170.64       3270.44       392.65 o                         
   0   0   6      44896.06      44536.14      1232.00 o                         
   1   0   6      11952.79      11655.17       328.35 o                         
   2   0   6      44790.38      43748.14       843.28 o                         
   3   0   6       9825.76       9693.95       289.42 o                         
   4   0   6      31034.10      30702.32       557.81 o                         
   5   0   6      11679.50      11676.57       309.82 o                         
   6   0   6      27160.55      27918.60       914.61 o                         
   7   0   6       7627.11       8183.59       294.42 o                         
   8   0   6      19199.12      20621.91       621.69 o                         
   9   0   6       5495.68       5695.76       285.26 o                         
  10   0   6      20247.07      20581.74       607.58 o                         
  11   0   6       6178.34       6531.86       373.50 o                         
   0   2   6      12440.92      12148.98       395.29 o                         
   1   2   6       6289.66       6268.84       188.40 o                         
   2   2   6      87415.77      88249.18      1336.79 o                         
   3   2   6       4717.48       4761.58       169.54 o                         
   4   2   6      17377.64      17247.04       288.31 o                         
   5   2   6       3695.14       3749.66       150.56 o                         
   6   2   6      57455.79      58551.11       784.71 o                         
   7   2   6       5843.32       5986.82       176.74 o                         
   8   2   6      10668.77      11101.01       272.77 o                         
   9   2   6       1537.07       1674.70       104.68 o                         
  10   2   6      40990.22      43258.60      1215.43 o                         
  11   2   6       3386.41       3569.71       192.84 o                         
  12   2   6       5064.43       5398.05       231.98 o                         
  13   2   6        644.57        966.23       145.30 o                         
   0   4   6       9411.47       9240.57       410.75 o                         
   1   4   6       3646.16       3750.71       167.10 o                         
   2   4   6      14498.11      14667.16       351.95 o                         
   3   4   6       2958.51       2951.96       129.59 o                         
   4   4   6       8245.84       8153.79       219.73 o                         
   5   4   6       4576.41       4651.08       164.32 o                         
   6   4   6       8583.18       8665.64       230.47 o                         
   7   4   6       1185.73       1173.84       104.86 o                         
   8   4   6       5644.32       5719.93       214.03 o                         
   9   4   6       2586.56       2616.43       153.87 o                         
  10   4   6       8455.38       8593.36       291.85 o                         
  11   4   6       1052.11       1002.63       122.55 o                         
  12   4   6       3910.90       3901.53       196.99 o                         
  13   4   6       1800.53       1830.75       163.05 o                         
   0   6   6       6178.98       8766.45       510.22 o                         
   1   6   6      12034.99      11843.18       307.88 o                         
   2   6   6      48142.65      46586.31       956.34 o                         
   3   6   6       9535.87       9253.83       299.48 o                         
   4   6   6       9039.60       9006.33       260.71 o                         
   5   6   6       9952.83       9914.44       266.59 o                         
   6   6   6      31732.41      31895.28       564.84 o                         
   7   6   6       9643.27       9618.60       312.23 o                         
   8   6   6       6070.39       5985.44       212.29 o                         
   9   6   6       4409.53       4370.75       185.05 o                         
  10   6   6      24333.88      24287.68       436.62 o                         
  11   6   6       6706.32       6823.09       296.63 o                         
   0   8   6       1817.29       1647.30       232.72 o                         
   1   8   6       3115.15       2899.90       202.71 o                         
   2   8   6      14309.17      13699.78       450.07 o                         
   3   8   6       3286.70       3125.33       214.62 o                         
   4   8   6        495.11        514.26       182.88 o                         
   5   8   6       3295.82       3097.15       320.62 o                         
   6   8   6       8534.00       8008.09       334.92 o                         
   7   8   6       1241.37       1196.66       163.50 o                         
   8   8   6        226.97        248.18       123.08 o                         
   0  10   6       4882.34       4846.07       485.03 o                         
   1  10   6       9377.52       8952.13       499.88 o                         
   2  10   6      20639.56      19117.04      1374.22 o                         
   0   1   7      10745.45      10744.90       293.77 o                         
   1   1   7       4251.72       4423.42       132.66 o                         
   2   1   7      37207.92      36423.72       469.80 o                         
   3   1   7        594.61        623.99        68.50 o                         
   4   1   7       8137.51       8035.14       192.76 o                         
   5   1   7       3651.22       3766.74       165.58 o                         
   6   1   7      31769.81      32703.18       556.95 o                         
   7   1   7       2012.95       2201.29       121.07 o                         
   8   1   7       5657.13       6039.55       211.24 o                         
   9   1   7       1126.11       1214.52       107.02 o                         
  10   1   7      19883.14      21391.98       581.15 o                         
  11   1   7       1139.64       1258.54       158.78 o                         
  12   1   7       3212.04       3552.89       361.37 o                         
  13   1   7       1441.88       1591.53       284.58 o                         
   0   3   7       5667.82       5677.16       291.93 o                         
   1   3   7       1522.38       1625.02       105.17 o                         
   2   3   7      26007.24      25810.79       688.41 o                         
   3   3   7       5292.63       5364.07       199.30 o                         
   4   3   7       6424.80       6416.99       217.18 o                         
   5   3   7        897.53        997.64        86.29 o                         
   6   3   7      20777.23      20810.91       439.09 o                         
   7   3   7       2104.93       2137.52       119.44 o                         
   8   3   7       3937.48       4095.04       182.83 o                         
   9   3   7       1511.81       1542.60       141.39 o                         
  10   3   7      11926.20      12631.41       437.37 o                         
  11   3   7       1619.34       1717.24       149.87 o                         
  12   3   7       2879.57       3144.28       211.46 o                         
   0   5   7       7611.10       7503.06       459.03 o                         
   1   5   7      12203.67      12181.09       271.64 o                         
   2   5   7      50733.95      51319.18       799.53 o                         
   3   5   7       5738.80       5912.80       205.23 o                         
   4   5   7       5606.56       5764.72       202.08 o                         
   5   5   7      11204.21      11100.50       285.20 o                         
   6   5   7      42163.27      42734.59       902.72 o                         
   7   5   7       7194.98       7251.63       259.41 o                         
   8   5   7       4833.05       5048.63       231.91 o                         
   9   5   7       5233.83       5430.22       203.63 o                         
  10   5   7      25466.83      25568.93       920.84 o                         
  11   5   7       4356.99       4585.60       260.26 o                         
   0   7   7       2594.93       2518.25       288.67 o                         
   1   7   7       1192.12       1103.22       154.42 o                         
   2   7   7       8586.62       8455.14       487.41 o                         
   3   7   7       3240.51       2998.91       212.44 o                         
   4   7   7       2560.65       2419.49       197.74 o                         
   5   7   7        861.16        866.84       146.59 o                         
   6   7   7       7767.64       7506.03       315.89 o                         
   7   7   7       1181.53       1264.04       170.97 o                         
   8   7   7       1744.89       1655.02       185.84 o                         
   9   7   7       1272.69       1264.50       150.53 o                         
   0   9   7       7184.25       6646.20       562.22 o                         
   1   9   7       2748.13       2784.68       241.72 o                         
   2   9   7      14739.02      13589.21       690.62 o                         
   3   9   7        977.95       1078.24       159.17 o                         
   4   9   7       6270.02       6113.73       567.81 o                         
   0   0   8       4109.33       3908.44       251.01 o                         
   1   0   8      19052.64      18588.77       481.45 o                         
   2   0   8      26180.75      25814.45       605.32 o                         
   3   0   8      21389.17      20682.02       538.50 o                         
   4   0   8       1972.41       1949.00       237.06 o                         
   5   0   8      16218.52      16820.56       553.67 o                         
   6   0   8      23142.09      24786.17       709.35 o                         
   7   0   8      15342.17      16693.40       541.95 o                         
   8   0   8       1959.39       2256.00       193.28 o                         
   9   0   8       8845.73       9989.76       580.84 o                         
  10   0   8      12272.74      13661.89       655.10 o                         
  11   0   8      11341.86      12510.54       632.20 o                         
  12   0   8       1725.76       2024.80       312.99 o                         
   0   2   8       1682.05       1730.62       170.55 o                         
   1   2   8      19878.48      20024.72       436.66 o                         
   2   2   8      18405.15      18619.91       380.44 o                         
   3   2   8      20901.96      21183.06       410.76 o                         
   4   2   8        407.85        460.92        81.36 o                         
   5   2   8      17111.38      17910.66       392.46 o                         
   6   2   8      16444.72      17327.95       436.24 o                         
   7   2   8      12036.73      12164.91       345.08 o                         
   8   2   8        515.11        581.70       122.02 o                         
   9   2   8      16083.46      16425.29       480.56 o                         
  10   2   8       9844.44      10490.25       366.74 o                         
  11   2   8       5799.96       6371.61       570.40 o                         
   0   4   8      12453.36      12519.86       368.94 o                         
   1   4   8       8065.95       8270.13       205.12 o                         
   2   4   8      26155.45      25820.21       510.82 o                         
   3   4   8       9278.08       9538.67       304.55 o                         
   4   4   8       7931.32       8197.58       281.10 o                         
   5   4   8       7511.93       7682.31       279.07 o                         
   6   4   8      23367.75      23667.72       694.51 o                         
   7   4   8       5650.45       5595.71       267.16 o                         
   8   4   8       5852.27       6106.06       214.33 o                         
   9   4   8       5695.68       6058.69       236.26 o                         
  10   4   8      13902.48      15161.99       803.19 o                         
   1   6   8       2572.21       2498.63       283.92 o                         
   2   6   8       2871.69       2775.21       207.33 o                         
   3   6   8       3739.24       3770.73       236.84 o                         
   4   6   8       3040.72       2908.49       209.59 o                         
   5   6   8       2503.55       2411.37       195.69 o                         
   6   6   8       2806.67       2765.05       209.78 o                         
   7   6   8       1424.06       1362.11       151.11 o                         
   8   6   8       2031.58       2073.68       151.36 o                         
   0   8   8       9553.16       9299.18       736.22 o                         
   1   8   8       2816.26       2712.85       333.20 o                         
   2   8   8      36633.84      35526.45      2311.21 o                         
   3   8   8       4633.93       4542.74       313.22 o                         
   4   8   8       7078.82       6774.17       409.19 o                         
   0   1   9       2216.61       2229.60       187.38 o                         
   1   1   9       7541.63       7385.71       271.19 o                         
   2   1   9      13776.56      13615.78       381.10 o                         
   3   1   9       5564.08       5609.17       234.34 o                         
   4   1   9       3699.09       3712.68       171.39 o                         
   5   1   9       8600.34       9083.33       265.11 o                         
   6   1   9       9605.86      10129.19       301.00 o                         
   7   1   9       3628.28       3992.93       207.48 o                         
   8   1   9       2964.69       3369.62       195.28 o                         
   9   1   9       6121.62       7005.69       332.56 o                         
  10   1   9       7431.92       8355.20       493.36 o                         
   0   3   9       4454.09       4130.62       257.93 o                         
   1   3   9      17449.62      17775.02       503.38 o                         
   2   3   9       3891.06       4008.27       173.78 o                         
   3   3   9      16472.69      16909.14       589.46 o                         
   4   3   9       2531.17       2632.90       169.97 o                         
   5   3   9      14463.35      14973.99       681.93 o                         
   6   3   9       3469.07       3616.04       471.37 o                         
   7   3   9      13085.40      13867.94       743.54 o                         
   8   3   9       2652.81       2885.15       175.17 o                         
   9   3   9       9979.99      11033.39       708.33 o                         
  10   3   9       2744.67       3132.91       372.06 o                         
   0   5   9       2694.21       2571.60       285.34 o                         
   1   5   9       3276.05       3058.72       211.93 o                         
   2   5   9      20675.08      19664.20       543.96 o                         
   3   5   9       2934.16       2667.18       269.48 o                         
   4   5   9       4643.93       4380.72       338.00 o                         
   5   5   9       3400.85       3234.77       201.79 o                         
   6   5   9      14608.15      15080.20       570.12 o                         
   7   5   9       2108.77       2144.74       166.48 o                         
   8   5   9       3631.29       3819.11       208.33 o                         
   0   7   9       2573.63       2356.64       312.52 o                         
   1   7   9      13440.03      12816.27       950.77 o                         
   2   7   9       1827.05       1696.50       267.46 o                         
   3   7   9      11389.21      11213.07       598.39 o                         
   4   7   9       2000.38       1995.26       204.54 o                         
   0   0  10      12120.21      11400.79       584.47 o                         
   1   0  10      12014.58      11599.15       425.57 o                         
   2   0  10      19594.54      19149.85       544.00 o                         
   3   0  10       9550.77      10001.96       534.23 o                         
   4   0  10      12178.57      11892.74       574.48 o                         
   5   0  10       9240.74       9577.53       381.25 o                         
   6   0  10      12440.06      14308.89       688.69 o                         
   7   0  10       9548.65      10653.68       637.59 o                         
   8   0  10       9854.34      11181.30       875.06 o                         
   9   0  10       7007.28       7796.60       665.61 o                         
   0   2  10      14954.05      14541.16       637.93 o                         
   1   2  10       8889.58       8586.34       338.98 o                         
   2   2  10       7952.62       7975.80       392.67 o                         
   3   2  10       7145.09       7463.08       410.99 o                         
   4   2  10      12396.95      12427.80       720.24 o                         
   5   2  10       7050.36       7353.35       310.92 o                         
   6   2  10       7324.41       7740.85       242.01 o                         
   7   2  10       6470.30       7402.47       365.12 o                         
   8   2  10       6792.74       7923.07       474.31 o                         
   0   4  10       5068.82       4952.72       362.23 o                         
   1   4  10       5668.80       5385.98       268.82 o                         
   2   4  10       9153.90       8691.94       340.98 o                         
   3   4  10       3100.87       3042.45       217.42 o                         
   4   4  10       5063.38       4826.15       261.36 o                         
   5   4  10       5634.89       5799.24       268.30 o                         
   6   4  10       5245.25       5341.02       413.17 o                         
   7   4  10       2991.70       3024.47       243.31 o                         
   0   6  10       2400.70       2385.92       311.12 o                         
   1   6  10      16400.67      14882.38       749.96 o                         
   2   6  10       2969.03       2687.65       231.65 o                         
   3   6  10      14513.17      12576.14       658.54 o                         
   0   1  11       8063.55       7647.72       455.92 o                         
   1   1  11       4025.26       4012.08       243.06 o                         
   2   1  11        546.11        538.99       130.69 o                         
   3   1  11       3748.35       3958.87       199.71 o                         
   4   1  11       8713.24       9226.54       521.13 o                         
   5   1  11       4262.50       4950.02       357.88 o                         
   6   1  11        518.43        585.19       155.58 o                         
   0   3  11       1556.89       1577.80       258.82 o                         
   1   3  11      11337.62      10755.56       576.76 o                         
   2   3  11       5507.73       5240.66       343.83 o                         
   3   3  11      10184.32       9627.82       527.13 o                         
   4   3  11       2233.04       2208.88       204.63 o                         
   5   3  11      11530.53      11802.88       533.51 o                         
   0   0  12       8891.95       9425.89       746.11 o                         
   1   0  12      11151.80      11023.54       838.81 o                         
                                                                                
